# Supplementary material for: Biological insights from multi-omics analysis strategies: Complex pleotropic effects associated with autophagy
Source: Front Plant Sci. 2023 Feb 16;14:1093358. doi: 10.3389/fpls.2023.1093358 (PMC9978356; doi:10.3389/fpls.2023.1093358)
Supplement: Supplementary file 12 [file Table_2.xlsx]

## Sheet: Read this First
Supplemental Table 2. List of DEGs identified by the comparisons tabulated in Table 1 and Supplemental Table 1

## Sheet: leaf_1
LEAVES
AGI number	Log2(fold change) WT(-N)/WT(+N)	Statistical significance (q-value)
AT4G03470	39.1787	2.66919e-11
AT2G23400	35.2241	4.10692e-09
AT5G06010	30.4434	6.30687e-07
AT1G30560	26.8242	1.26122e-05
AT1G48070	25.5461	7.29472e-06
AT1G64290	23.947	0.000124353
AT1G05557	23.9263	0.000149847
AT5G27020	22.8681	0.000275276
AT3G04180	22.0138	0.000534187
AT1G69990	21.6414	0.000648973
AT3G29260	21.4202	0.000840705
AT1G66870	20.7501	0.00116132
AT5G45870	20.4448	0.00134756
AT1G20860	19.2504	0.0026927
AT1G32180	19.2459	0.00257814
AT1G31772	19.1279	7.68917e-05
AT3G16555	18.9269	0.00316803
AT3G24790	18.8118	0.00350236
AT4G35210	18.7762	0.00337764
AT1G06023	18.7402	0.00411678
AT1G53890	18.3393	0.00511489
AT5G48575	17.1406	0.00902185
AT2G44240	16.5614	2.83201e-05
AT5G43200	15.9254	0.0174239
AT1G07728	12.4045	0.0795611
AT3G04330	7.43894	0.0460036
AT4G01240	6.38963	0.00101964
AT5G23030	6.38148	0.00314859
AT1G80133	6.34177	6.56865e-05
AT5G24880	6.18936	0.00808244
AT5G24100	6.05465	5.29395e-06
AT2G23630	6.00454	2.96003e-05
AT4G30420	5.95628	0.000477911
AT5G52260	5.92191	0.000266185
AT5G66816	5.91804	1.63953e-05
AT1G05660	5.7861	0.000723725
AT5G38540	5.78119	0.000144659
AT5G38790	5.77674	0.00264495
AT5G45890	5.76962	0.0067135
AT1G47600	5.71494	1.16703e-05
AT1G16160	5.71212	0.00232567
AT3G51360	5.7009	0.000872115
AT1G64920	5.66274	0.0288864
AT3G12240	5.61572	0.00284082
AT5G51520	5.61172	0.0364268
AT1G52070	5.60698	4.49888e-05
AT2G19190	5.59297	0.000995929
AT4G37160	5.58914	0.000214415
AT5G10720	5.58836	0.000729679
AT2G03370	5.56518	0.000343547
AT2G33790	5.56212	0.000293786
AT3G60870	5.54731	0.00703822
AT1G64910	5.52128	0.0501901
AT1G30550	5.51449	0.00226333
AT1G15460	5.50929	0.00124631
AT4G27400	5.50915	0.000256787
AT3G62610	5.4842	0.000381269
AT4G15350	5.43839	0.0963415
AT1G62262	5.40523	6.3162e-07
AT1G65570	5.36524	0.00181996
AT5G37970	5.34946	0.00020948
AT4G03480	5.34413	0.00313743
AT5G36110	5.34036	0.000289062
AT1G60470	5.31236	2.97843e-05
AT1G52060	5.30661	6.10008e-05
AT3G56891	5.29132	0.00107553
AT1G50060	5.28478	2.08601e-05
AT3G44870	5.25666	0.0482101
AT1G55430	5.2547	0.00418346
AT5G54370	5.23214	2.41049e-05
AT3G55150	5.2264	1.69765e-06
AT1G33750	5.21253	0.000199911
AT5G50800	5.21025	2.29636e-12
AT3G24240	5.19427	1.19821e-06
AT5G25390	5.18573	0.000608771
AT5G22540	5.14421	3.27529e-05
AT3G05860	5.13279	0.0186564
AT1G05530	5.09688	0.00272701
AT3G28510	5.0963	0.00744328
AT1G44030	5.09572	0.0494745
AT1G66390	5.0717	3.48141e-05
AT1G51470	5.06444	3.1664e-06
AT4G28420	5.03601	0.00151604
AT3G50610	5.02603	0.000671051
AT2G28990	5.00705	0.000954695
AT2G23410	4.98973	0.0152638
AT5G42800	4.96173	1.09161e-07
AT5G05900	4.9297	0.0180384
AT3G43890	4.90086	0.00124631
AT2G21610	4.88976	0.029882
AT5G17430	4.88799	0.0764704
AT1G19900	4.88562	1.81688e-05
AT2G13810	4.88464	0.0113753
AT1G79860	4.88336	0.0578974
AT1G26410	4.85595	0.000970754
AT5G39120	4.83593	0.000601201
AT3G20840	4.8352	0.00313056
AT5G38450	4.83022	0.0500938
AT2G02620	4.81672	0.0493329
AT1G56650	4.80531	3.16861e-06
AT2G22630	4.79816	0.0401703
AT3G15250	4.77919	0.0218141
AT1G61800	4.77805	2.28436e-07
AT1G24320	4.76206	0.00309033
AT2G39040	4.75876	0.000167745
AT5G46040	4.75796	0.0115903
AT5G14150	4.75647	0.00144062
AT5G16770	4.75236	0.0111547
AT1G64000	4.74296	0.00289284
AT1G29179	4.73203	0.015543
AT1G24485	4.72605	0.0697832
AT1G52050	4.7213	0.00056864
AT1G73160	4.72072	0.0211855
AT1G48670	4.70966	0.00258599
AT5G60530	4.69317	0.000542601
AT2G31335	4.6806	0.0320159
AT1G50090	4.66854	0.0236411
AT2G45220	4.66513	0.000188809
AT4G18422	4.66184	0.000154375
AT3G46710	4.64835	0.0394405
AT1G16150	4.64635	0.0319655
AT3G44290	4.64406	0.0097258
AT4G05525	4.63768	0.0223455
AT5G03570	4.625	0.00032562
AT2G04495	4.6097	0.00289812
AT2G43580	4.60452	0.00117738
AT2G17080	4.57256	0.0143841
AT1G02440	4.57003	0.0126555
AT5G42600	4.56328	0.000441254
AT5G24070	4.55014	0.00688971
AT5G60770	4.5443	0.0072281
AT5G60520	4.54198	0.000496019
AT3G15700	4.53825	0.0555754
AT2G30340	4.53793	4.02528e-05
AT4G15740	4.52325	0.000451718
AT3G08700	4.51862	0.00074639
AT3G19430	4.51725	0.000548122
AT5G55110	4.51607	0.00240639
AT3G14225	4.51446	0.0051301
AT2G14820	4.51221	0.0216388
AT4G33720	4.50219	2.59917e-08
AT1G50580	4.49296	0.000362183
AT4G26770	4.48155	0.0085203
AT3G03660	4.47931	0.00937766
AT4G15290	4.47436	0.00170247
AT3G45330	4.47361	0.000944794
AT5G54060	4.44547	2.66026e-06
AT3G50160	4.44493	0.0719242
AT1G63450	4.44215	0.00039309
AT1G80130	4.43467	9.9004e-07
AT3G29590	4.41208	2.33318e-05
AT2G02610	4.40913	0.000362668
AT3G29430	4.40403	0.0423633
AT1G13470	4.40283	0.00215434
AT1G07175	4.40126	0.0670791
AT5G39000	4.39609	0.000123139
AT5G37980	4.38833	2.74497e-05
AT1G30990	4.38735	0.0325148
AT5G14020	4.38433	0.00702385
AT2G47140	4.36272	0.000290965
AT2G25980	4.35742	4.55547e-05
AT4G07820	4.35277	0.00689233
AT4G19980	4.34537	0.013363
AT4G33120	4.33756	9.57776e-05
AT4G13890	4.31004	0.0307187
AT4G05200	4.30853	8.02517e-05
AT2G14510	4.30608	0.0010447
AT3G20160	4.30536	0.0135331
AT3G12540	4.28303	0.0131552
AT5G47850	4.28291	0.000126797
AT1G06930	4.27987	0.0735221
AT1G12940	4.27711	1.38038e-05
AT3G01190	4.26533	3.64605e-07
AT4G37140	4.2653	0.0225901
AT3G51680	4.26453	0.0109168
AT1G51190	4.25943	0.0319655
AT2G23050	4.25302	0.000989568
AT5G10130	4.24728	0.000253929
AT5G19470	4.24559	6.38265e-05
AT1G29230	4.24459	4.63286e-05
AT1G26970	4.24007	0.0202441
AT1G49570	4.2382	1.54331e-05
AT1G66270	4.23588	2.08568e-05
AT5G06090	4.23462	3.48402e-05
AT2G18800	4.23443	0.00397501
AT1G60095	4.23349	1.55526e-06
AT1G43140	4.23173	0.0514235
AT3G53150	4.22932	0.0136952
AT3G13435	4.22225	2.91915e-05
AT3G01260	4.21438	0.00313743
AT5G26310	4.21176	3.38027e-05
AT4G04500	4.21001	0.00681689
AT2G03720	4.20584	0.0065096
AT2G47530	4.20307	0.00189767
AT5G14340	4.20164	0.00334019
AT3G06460	4.20003	0.00153671
AT3G20590	4.19644	0.0115736
AT1G06120	4.1964	0.00342523
AT3G45840	4.19637	0.00547634
AT5G38350	4.19419	0.00682331
AT4G00070	4.18761	0.000232772
AT5G07650	4.18586	0.0126549
AT3G28580	4.17708	1.80519e-05
AT5G09720	4.17285	0.0255416
AT5G19890	4.1568	1.15689e-06
AT1G79400	4.15675	0.0195933
AT5G40310	4.1533	0.0751727
AT5G09735	4.15314	0.00453098
AT3G32047	4.15058	0.0786656
AT4G00700	4.14877	5.46887e-06
AT5G18560	4.14392	0.0207971
AT5G42590	4.13448	2.26907e-05
AT5G16900	4.13354	0.00587111
AT5G16740	4.12291	0.0206259
AT5G18661	4.10088	0.000591971
AT5G26320	4.09981	0.0163539
AT4G19720	4.09916	9.41063e-05
AT3G48080	4.09622	5.90525e-06
AT5G03640	4.09396	5.49826e-06
AT3G07070	4.09375	0.00423258
AT1G44180	4.0882	0.00912245
AT1G48325	4.07919	0.053262
AT1G54940	4.07515	0.0308765
AT3G25930	4.07101	1.80997e-05
AT1G51890	4.0674	6.45034e-06
AT1G15210	4.06729	1.27332e-05
AT4G26010	4.06472	2.99714e-05
AT2G02250	4.06462	0.0258171
AT1G18860	4.06091	0.000248157
AT4G08780	4.05562	1.52281e-06
AT4G22640	4.05299	0.00611231
AT4G20210	4.05192	0.00511489
AT5G13150	4.05131	0.00276346
AT3G13840	4.05023	0.0310801
AT4G37940	4.04444	0.00771458
AT3G62760	4.04416	0.011276
AT4G23496	4.03966	0.00103165
AT5G28510	4.03872	0.0854768
AT3G23470	4.03861	0.000232772
AT2G42440	4.03763	0.064162
AT5G59090	4.03344	0.00338194
AT1G50050	4.02929	0.0675033
AT5G39180	4.02624	0.0874496
AT3G05950	4.02321	0.0213117
AT1G67150	4.0221	0.00689332
AT5G01250	4.0195	7.49531e-06
AT1G08990	4.01141	0.00036174
AT5G39100	4.00577	0.0127741
AT1G47890	4.00506	0.0366224
AT5G45000	4.00205	0.00501082
AT5G11440	4.00085	0.0248827
AT5G18910	3.99994	0.0906779
AT1G73300	3.99937	0.00438769
AT4G16270	3.99581	0.00783497
AT5G11920	3.99494	1.37271e-09
AT2G24610	3.99408	0.00103604
AT5G07780	3.99233	0.00804456
AT1G66030	3.98853	0.0861943
AT2G44110	3.9878	0.000558568
AT3G29630	3.98778	0.000223156
AT1G51850	3.98537	2.41228e-09
AT1G62320	3.98411	0.000106975
AT2G02000	3.9729	0.0149738
AT1G14080	3.96836	7.89863e-06
AT5G41280	3.96633	0.00317764
AT4G09100	3.96569	0.0323543
AT3G14260	3.96471	3.14847e-05
AT5G45070	3.962	4.81199e-07
AT3G24750	3.96189	0.052188
AT1G66370	3.9605	0.0125622
AT3G49190	3.95999	0.0314343
AT5G54020	3.95704	0.000160346
AT4G14390	3.95511	0.000670369
AT1G03545	3.95235	0.0523736
AT2G47460	3.95026	0.000405901
AT3G09290	3.94544	0.00861293
AT1G70260	3.94357	1.34704e-16
AT2G27550	3.94042	2.24359e-05
AT5G04120	3.93863	3.58285e-06
AT3G32030	3.93312	5.70761e-06
AT1G74080	3.93199	0.00230816
AT5G04960	3.92745	0.000107254
AT3G51540	3.92472	0.00103165
AT5G41380	3.92463	0.000648973
AT4G13310	3.92198	0.0540584
AT5G51490	3.92083	0.0411572
AT4G09770	3.91835	0.00990385
AT1G56630	3.91797	0.000484957
AT2G43480	3.90971	0.0646117
AT5G19520	3.90897	0.00015501
AT1G50930	3.90818	0.0994192
AT5G11210	3.90537	0.00862785
AT2G34020	3.8922	0.00116757
AT3G61270	3.89159	1.3487e-05
AT5G26690	3.88767	0.00323509
AT3G11370	3.88685	0.00136484
AT4G13420	3.88255	0.0438294
AT1G52660	3.88185	0.00290179
AT3G26790	3.88001	0.0196502
AT5G38280	3.87791	9.63224e-06
AT3G20940	3.87579	0.000167649
AT5G58784	3.87548	0.0273421
AT1G55775	3.87528	0.000278271
AT2G39530	3.87166	4.35241e-05
AT5G57540	3.86498	0.00235438
AT3G30350	3.86313	0.00524407
AT3G13950	3.85821	7.89863e-06
AT1G79320	3.84628	8.13071e-06
AT3G45410	3.84619	0.00041977
AT3G47200	3.84425	0.000365102
AT3G02705	3.84356	0.00261505
AT1G32450	3.83946	4.37497e-05
AT2G42660	3.83049	0.00216415
AT4G13620	3.82878	0.00280964
AT3G02242	3.82703	0.084624
AT2G25440	3.8247	0.0210388
AT3G03500	3.81659	0.00307268
AT1G68150	3.8152	0.000700911
AT1G64590	3.80905	4.84158e-07
AT1G17300	3.80505	0.0633389
AT1G73280	3.80333	2.0296e-05
AT4G23150	3.80068	0.0144566
AT2G21900	3.79963	0.0973713
AT3G62210	3.79862	0.00316215
AT4G11880	3.79678	0.0245472
AT1G28170	3.79375	0.0280664
AT4G15390	3.79137	1.04385e-06
AT2G12646	3.79122	0.00148421
AT5G19790	3.78903	0.00349772
AT5G06740	3.7888	0.00142731
AT4G15400	3.78091	0.000142575
AT4G29690	3.77362	0.000109535
AT3G12220	3.77028	0.0124555
AT5G19800	3.76578	0.000840772
AT1G19630	3.76439	0.000262888
AT2G04515	3.75389	0.00671673
AT1G30900	3.74944	9.82154e-09
AT3G24210	3.74517	0.0100947
AT1G19210	3.74342	8.9558e-05
AT2G32130	3.74317	0.0528018
AT5G65690	3.74096	0.0119662
AT2G15370	3.74014	0.000101114
AT1G08903	3.73865	0.012304
AT1G27140	3.73706	0.000808502
AT5G38250	3.73325	0.0342886
AT3G46330	3.73273	0.000471442
AT2G41970	3.73122	0.00142731
AT1G72870	3.72962	0.000608771
AT2G35612	3.72889	0.0190824
AT4G12170	3.72853	0.0206856
AT3G29635	3.72787	0.055352
AT1G57590	3.72732	3.02097e-08
AT5G58010	3.72709	0.00134852
AT1G19250	3.72461	7.94196e-05
AT1G21230	3.72227	0.0490861
AT1G44050	3.71908	0.000472496
AT3G20380	3.71865	4.30197e-05
AT4G39360	3.71815	0.0384084
AT5G48070	3.71721	0.000108931
AT2G22590	3.70762	0.0263731
AT1G59940	3.70747	0.00634196
AT3G46810	3.70318	0.0260583
AT5G47450	3.70264	0.0200278
AT4G10510	3.69947	0.0510008
AT4G12050	3.69761	0.00237562
AT3G62090	3.69608	0.0726142
AT4G28850	3.69425	0.00162734
AT5G58750	3.69368	0.00702359
AT5G61550	3.69324	0.0307616
AT3G61400	3.69109	0.0304001
AT1G77730	3.6895	0.0504163
AT4G01735	3.68898	0.0795202
AT1G48510	3.68867	0.00379772
AT5G24090	3.68604	1.68102e-05
AT3G49960	3.68441	0.000216508
AT1G05280	3.68366	0.0398678
AT2G37700	3.67777	0.0242444
AT5G25180	3.6751	0.0904597
AT5G19560	3.67354	0.0904858
AT3G29780	3.67045	0.00602753
AT2G04070	3.66949	0.00509899
AT4G22666	3.66928	0.00036255
AT2G46495	3.66676	0.0449215
AT3G23250	3.66429	1.74275e-10
AT3G49380	3.66418	0.0116241
AT1G07913	3.66343	0.0775335
AT3G19320	3.66208	0.0190542
AT1G51860	3.65785	4.7328e-05
AT5G01490	3.65763	0.00648331
AT3G55700	3.65197	0.000937183
AT5G21080	3.65106	0.0632919
AT1G55940	3.64944	0.00766549
AT4G37850	3.64723	0.000147281
AT1G58225	3.64279	0.00356457
AT1G30370	3.64002	2.22474e-07
AT4G19920	3.63657	0.024789
AT2G26410	3.6365	0.016069
AT5G09978	3.6282	0.00176662
AT4G37340	3.62614	0.0122281
AT1G06090	3.62595	0.000283259
AT3G15240	3.6251	0.000535208
AT3G21340	3.62429	0.0148341
AT5G23840	3.624	0.000306216
AT1G66280	3.6212	3.64922e-05
AT3G45080	3.61642	0.00406324
AT1G50560	3.61568	0.000293237
AT4G08410	3.61316	0.0079814
AT3G01175	3.60643	0.00218744
AT5G40590	3.60543	0.000954798
AT4G35380	3.60385	3.14044e-06
AT4G22880	3.60283	2.31379e-05
AT1G61840	3.60268	0.00442909
AT5G66815	3.60178	0.00611743
AT3G16440	3.60074	0.00093393
AT4G19680	3.59677	0.0106399
AT4G10370	3.59559	0.0265168
AT4G10350	3.59166	0.0745221
AT3G25795	3.59114	0.00366246
AT5G67400	3.59056	0.000105982
AT3G09220	3.59015	0.0111153
AT5G11930	3.58868	3.17464e-07
AT4G15393	3.58841	1.72143e-06
AT1G09090	3.58503	0.00100831
AT5G44610	3.58352	0.000188809
AT5G62340	3.58331	0.00170247
AT4G15380	3.58181	1.22614e-05
AT1G54890	3.58078	0.00271741
AT3G04320	3.57955	0.00676958
AT5G22490	3.56624	0.0625967
AT3G01900	3.56594	0.004208
AT5G35190	3.5656	0.00484941
AT4G22080	3.56469	0.00880823
AT3G50400	3.56415	3.37893e-06
AT2G28780	3.56318	1.49041e-06
AT3G59730	3.55974	0.0184024
AT2G14290	3.55776	0.00714993
AT1G13520	3.55685	2.09208e-05
AT5G05500	3.55556	0.000732246
AT5G47740	3.54851	0.00178738
AT3G27070	3.54779	0.0588656
AT3G05858	3.54727	0.00512214
AT1G71692	3.54199	0.00272807
AT2G41800	3.53788	0.000268717
AT5G46890	3.53646	0.000197785
AT5G49770	3.52928	0.004956
AT2G14210	3.52866	0.00788635
AT3G45700	3.5249	0.00527044
AT2G39110	3.52376	9.23407e-07
AT2G27000	3.52288	0.00030108
AT3G47210	3.52028	0.000325142
AT5G41300	3.51845	0.0514336
AT2G24430	3.51489	0.000205206
AT5G46650	3.51417	0.00896389
AT1G69480	3.51369	0.0001925
AT1G53610	3.51255	0.0473329
AT1G76210	3.51174	0.0210757
AT5G63660	3.50431	0.0021391
AT3G47040	3.50313	0.00931728
AT1G74500	3.49719	0.00102972
AT4G33790	3.49345	2.77762e-05
AT1G21240	3.49248	0.00650969
AT5G35940	3.49121	0.000489968
AT3G10710	3.48753	0.00167743
AT3G01730	3.4858	0.0420091
AT3G43190	3.48279	0.00102391
AT5G24040	3.47869	0.0330374
AT4G15270	3.46876	0.000169217
AT1G56600	3.46682	1.72237e-05
AT2G28755	3.46436	0.0003619
AT3G11340	3.46258	4.49824e-05
AT1G66470	3.46245	0.0180384
AT3G29300	3.46185	0.0512423
AT4G15300	3.46099	0.0737052
AT4G25250	3.45515	0.00173802
AT2G14100	3.45489	0.00127683
AT2G15490	3.4531	0.00877631
AT4G20460	3.45236	2.1957e-07
AT1G34040	3.45136	6.8143e-07
AT1G53940	3.45019	0.000427417
AT5G52670	3.44639	0.0922254
AT3G59850	3.4439	0.045481
AT4G22110	3.44292	0.00141665
AT1G56710	3.44284	0.00228681
AT1G51420	3.44276	0.00398208
AT4G39675	3.44185	0.0382407
AT1G34050	3.44094	0.060308
AT3G09145	3.43978	0.0362617
AT3G14680	3.43796	1.68558e-06
AT4G34410	3.4343	0.00121047
AT3G48340	3.4316	8.61016e-06
AT1G18100	3.42893	0.00581873
AT1G02360	3.42853	0.000209622
AT2G47550	3.42398	0.00074098
AT3G44540	3.42255	7.9861e-07
AT5G62480	3.42151	1.19814e-06
AT5G59530	3.41959	6.18544e-06
AT5G54790	3.4187	0.0219063
AT5G53990	3.41714	0.000101299
AT5G64905	3.41551	0.00023935
AT1G54970	3.41267	0.00468859
AT3G02620	3.41148	0.000238195
AT1G34060	3.40945	1.29412e-06
AT5G26080	3.40458	0.0255941
AT5G13580	3.40215	1.09161e-07
AT5G40510	3.40027	0.000228109
AT4G25090	3.39864	0.000261604
AT1G44160	3.39802	6.30588e-06
AT3G03670	3.39448	0.0190542
AT3G60280	3.39395	0.0117107
AT1G33280	3.39366	0.0207293
AT3G59120	3.39308	0.0832027
AT5G55350	3.38775	0.0504095
AT3G03650	3.38504	0.00391989
AT3G05390	3.38123	0.00165808
AT1G13480	3.3808	0.00239094
AT5G46900	3.37883	0.000278271
AT3G57100	3.37832	0.028386
AT3G14530	3.37787	0.0518543
AT2G32610	3.37602	0.00126005
AT2G32270	3.37581	0.00154041
AT5G02580	3.37439	1.30659e-09
AT1G48930	3.37352	9.86925e-05
AT1G53270	3.37283	9.48249e-06
AT4G08620	3.37034	0.0131408
AT5G48110	3.36556	0.00877631
AT5G17390	3.36359	0.046808
AT2G28860	3.3631	0.000952476
AT4G21230	3.35894	5.50132e-08
AT1G79180	3.35873	0.00406326
AT3G04115	3.35808	0.0494291
AT5G12340	3.35671	0.00043355
AT4G28460	3.35477	0.0102633
AT1G73580	3.35475	0.0126423
AT1G29020	3.34725	6.4581e-05
AT1G01580	3.34682	0.000253305
AT5G17220	3.34034	0.000219075
AT3G23630	3.33801	1.38038e-05
AT1G66700	3.33436	0.000138978
AT1G73270	3.33203	0.00044951
AT5G49620	3.33092	0.041051
AT5G66690	3.32906	2.96101e-06
AT1G32350	3.32385	0.019638
AT2G32620	3.32037	0.0595531
AT3G50970	3.32014	0.002976
AT5G22570	3.31925	0.000160024
AT1G12040	3.31887	0.00420467
AT4G26220	3.31882	6.24195e-07
AT1G28590	3.3176	0.0282001
AT1G17170	3.31252	2.28931e-05
AT1G30700	3.30881	6.06473e-06
AT2G29750	3.30518	4.22005e-08
AT5G22380	3.30367	0.0416816
AT2G42850	3.30273	0.00605746
AT3G02590	3.30246	0.0974205
AT5G65790	3.29967	4.00383e-05
AT3G27150	3.2937	1.43828e-05
AT2G48130	3.2931	1.71815e-07
AT2G37440	3.29238	0.00409949
AT5G47635	3.29165	4.02528e-05
AT3G07490	3.29091	0.0378681
AT4G25010	3.28969	0.00149731
AT5G35110	3.28704	2.63847e-05
AT1G66800	3.28395	0.000196487
AT2G44340	3.27976	0.0339917
AT1G07560	3.27705	0.00761832
AT1G29860	3.27692	0.000652287
AT2G44370	3.27566	0.00115724
AT1G26240	3.27488	0.033405
AT4G32860	3.2741	0.0264359
AT2G30130	3.26625	0.0113996
AT3G04370	3.26429	1.16393e-05
AT2G25160	3.26397	0.000682394
AT1G67148	3.26349	0.00084741
AT1G17310	3.26242	0.045481
AT5G40780	3.26194	2.61365e-17
AT4G08400	3.26097	0.0213117
AT5G24410	3.26095	0.0103371
AT3G49845	3.26018	0.00217526
AT1G19530	3.25586	0.0102751
AT1G53130	3.25366	0.0438076
AT2G01880	3.25244	0.000542107
AT3G57950	3.25051	0.000817569
AT1G22460	3.24542	0.0596213
AT5G54030	3.24377	0.0846369
AT5G17800	3.23959	7.99764e-05
AT5G38550	3.23915	2.31714e-08
AT4G14090	3.23791	1.89402e-05
AT2G25240	3.23454	0.00308512
AT3G46280	3.23431	1.86036e-06
AT4G01770	3.23416	0.0768981
AT3G13610	3.23165	0.000256545
AT5G10230	3.23137	0.0499503
AT4G18250	3.23038	0.000117015
AT4G22950	3.22678	0.074284
AT2G14960	3.22589	0.0450042
AT5G42510	3.22231	3.975e-05
AT2G34910	3.22214	0.0126827
AT3G44326	3.22095	0.00878248
AT2G35270	3.21788	0.00355359
AT5G62165	3.21782	0.0408685
AT4G28890	3.21756	0.000154467
AT2G37870	3.21438	0.00315152
AT1G54000	3.2133	3.3853e-05
AT4G35030	3.21266	1.3564e-07
AT2G47540	3.20983	0.000939483
AT5G16570	3.20209	3.26158e-06
AT4G00080	3.19733	0.00117218
AT1G34670	3.19363	1.00413e-05
AT1G56680	3.19274	0.0191816
AT4G03610	3.19139	0.00790991
AT4G13390	3.18998	0.0292758
AT5G51160	3.18898	0.00169493
AT1G17285	3.18454	0.0925579
AT1G06923	3.18379	0.0934123
AT1G51830	3.18358	0.00618019
AT4G23590	3.18195	0.0330062
AT3G21180	3.18007	0.0509823
AT3G24300	3.17899	0.000329848
AT2G28160	3.1787	0.000115861
AT1G30840	3.1786	0.000744564
AT4G12550	3.17223	0.00416277
AT2G34940	3.17125	0.00507652
AT1G66020	3.16935	0.00275504
AT3G61930	3.16587	0.00754416
AT2G17890	3.1648	0.0316989
AT5G23190	3.16418	9.922e-11
AT3G21710	3.16237	0.000370576
AT3G47790	3.15899	0.00445588
AT5G63600	3.15846	0.00261473
AT2G26290	3.1579	4.02528e-05
AT4G04540	3.15641	0.00761832
AT1G07587	3.15446	0.0931504
AT4G25820	3.15415	0.000844087
AT2G42060	3.15213	0.00219531
AT2G20520	3.15186	0.00606607
AT2G25260	3.15081	0.000604995
AT1G14220	3.15014	0.0247946
AT1G69240	3.15	0.0194245
AT2G31540	3.14285	0.0575779
AT3G58550	3.14028	3.62968e-06
AT4G33070	3.1401	0.0126549
AT5G43350	3.13689	0.00102173
AT3G58810	3.13576	0.00321692
AT3G02840	3.13448	3.57144e-05
AT5G43520	3.13313	0.00187886
AT5G36870	3.13064	0.0571397
AT5G15180	3.13009	0.000169052
AT5G01280	3.1249	0.0658594
AT4G30320	3.12354	0.0194837
AT4G30640	3.11981	0.00264495
AT4G20240	3.11914	3.50565e-05
AT5G36140	3.11899	0.0344285
AT5G14130	3.11826	0.000353491
AT5G10580	3.11484	0.00152145
AT3G14940	3.114	0.00161889
AT3G12720	3.1131	0.0202238
AT3G49760	3.11302	0.00846166
AT5G42785	3.11198	0.00919799
AT3G23430	3.11129	9.93418e-06
AT2G16970	3.11	0.00869346
AT1G55990	3.10899	1.6732e-11
AT4G33610	3.10675	1.54453e-11
AT1G49030	3.10582	0.060716
AT1G67360	3.10558	1.34192e-15
AT5G52790	3.10413	0.0321689
AT1G74770	3.10372	0.00119798
AT4G39210	3.10307	1.16976e-05
AT1G30870	3.10271	0.0010565
AT2G16980	3.10102	0.00142731
AT2G28960	3.09793	0.00850223
AT5G08250	3.09688	0.0013859
AT5G20550	3.0917	2.99714e-05
AT4G15340	3.09169	0.00958461
AT5G06839	3.09057	0.00224927
AT5G22555	3.0895	0.0208402
AT2G30660	3.08781	0.0310471
AT5G44380	3.08476	0.00015501
AT2G15390	3.08228	5.78931e-12
AT1G36640	3.08097	0.0143839
AT1G35330	3.07987	0.00521799
AT4G08770	3.07764	1.00187e-09
AT2G43610	3.07267	0.00320455
AT2G39200	3.07145	0.000126844
AT1G23210	3.06739	0.064303
AT3G62680	3.06593	0.00843013
AT4G37010	3.06504	0.00161066
AT4G07815	3.0639	0.00450676
AT5G15130	3.06335	0.000427417
AT4G35180	3.06253	0.00398617
AT2G46860	3.06169	0.0490189
AT5G09480	3.06082	9.9981e-08
AT3G02240	3.06082	0.00207448
AT3G04420	3.06076	2.3582e-06
AT5G48657	3.06041	2.31191e-09
AT5G09290	3.06039	5.79266e-05
AT5G22410	3.05704	0.00934782
AT4G15330	3.05558	0.00240695
AT3G18450	3.05148	0.00542212
AT1G61560	3.05143	8.7423e-05
AT5G40990	3.05124	0.0481427
AT1G02230	3.05061	0.00678992
AT1G10400	3.04944	0.0174532
AT5G47950	3.04778	0.00191108
AT5G07450	3.04595	0.0829045
AT5G38700	3.04421	0.000550892
AT1G70720	3.04208	0.0308765
AT1G16905	3.03919	0.0527389
AT5G57625	3.03884	0.00192347
AT3G12977	3.0388	0.0038709
AT3G13432	3.03835	0.00584583
AT4G31320	3.03818	0.00491434
AT3G45710	3.03672	0.000707784
AT5G63270	3.03596	0.018767
AT3G45660	3.03576	0.00127237
AT3G07900	3.03545	0.03637
AT1G50520	3.03515	0.000448068
AT4G18430	3.0347	0.000427417
AT3G50300	3.03376	0.00128667
AT5G25020	3.03293	0.00416851
AT3G53480	3.03065	0.00114972
AT3G54040	3.03043	0.000266498
AT3G26610	3.02529	0.0499656
AT1G13590	3.02379	0.00699193
AT1G51840	3.02363	0.0395676
AT4G15236	3.02318	0.0325148
AT2G02580	3.02082	0.0571161
AT2G16230	3.02	0.0708003
AT1G12740	3.01802	0.00890687
AT5G44920	3.01658	0.000529746
AT1G30720	3.01531	0.000238343
AT4G25790	3.013	0.006288
AT1G35625	3.00881	0.0864853
AT5G45380	3.00861	2.02606e-16
AT1G02460	3.00799	0.000228109
AT5G41680	3.00539	0.0300198
AT1G03840	3.0052	8.31004e-05
AT2G05510	3.00383	0.00747762
AT3G25250	2.9999	0.000167745
AT3G47050	2.9979	0.0378808
AT1G77330	2.99566	0.0010676
AT1G27740	2.99018	0.0307927
AT2G04680	2.98858	0.0758906
AT2G27010	2.98857	0.00352727
AT4G22810	2.98833	0.00456074
AT4G24310	2.98791	0.00296726
AT1G13970	2.98715	0.000423927
AT5G63590	2.98691	1.55511e-05
AT5G40000	2.9854	0.0815904
AT4G23700	2.98381	0.0149029
AT4G17220	2.98104	0.0450774
AT1G51800	2.97835	0.00013058
AT1G23560	2.97797	0.00597608
AT1G63410	2.9772	0.0479874
AT5G59050	2.97628	1.36749e-08
AT1G69810	2.97557	0.000446342
AT1G13530	2.9743	0.0337971
AT1G06983	2.97222	0.00254581
AT1G34510	2.97168	0.015765
AT2G36760	2.97157	0.0978155
AT3G23175	2.97106	2.91194e-05
AT5G21120	2.97038	0.0399834
AT1G63245	2.97023	0.000724299
AT5G42630	2.96934	0.000290965
AT5G67430	2.96805	0.00559777
AT2G03590	2.9676	2.16689e-11
AT1G24420	2.96754	0.00752576
AT1G12560	2.96689	0.00229167
AT5G13910	2.96627	0.00899497
AT4G12270	2.9647	0.0277539
AT3G32040	2.96448	0.000174067
AT3G22565	2.96097	0.0380146
AT5G64890	2.96068	0.0176886
AT1G31050	2.95879	0.0298802
AT4G27654	2.95746	0.000116401
AT1G22440	2.95703	0.00195486
AT5G45580	2.95637	0.00396065
AT5G59930	2.95511	0.0556933
AT1G43160	2.95293	0.00967889
AT4G11170	2.95001	0.0103371
AT3G20110	2.94944	0.000132452
AT2G26480	2.94873	2.19189e-06
AT3G09960	2.94687	0.0046235
AT5G37690	2.94564	2.52111e-10
AT2G46750	2.94511	0.00456851
AT1G64110	2.94511	0.0689191
AT2G08435	2.94367	0.00343303
AT5G06630	2.9423	0.00623568
AT4G35190	2.94174	1.13462e-06
AT4G12545	2.94009	0.00946296
AT2G34350	2.94005	0.0322018
AT2G17050	2.93999	0.0369702
AT1G59730	2.93888	0.000182396
AT5G42580	2.93882	0.000407018
AT5G06230	2.93712	0.00194286
AT5G50300	2.93516	0.0373614
AT1G68850	2.93512	4.33617e-09
AT5G41290	2.93413	0.0250234
AT3G59370	2.93347	0.00533573
AT1G11540	2.93006	0.00130476
AT5G26290	2.92632	0.00646119
AT4G04990	2.92607	0.0527151
AT3G23180	2.92502	0.000916477
AT5G45210	2.92473	0.0191441
AT5G43030	2.9238	0.0766055
AT1G79450	2.92297	0.000723725
AT5G36180	2.92207	0.000844087
AT3G23190	2.92059	0.000242532
AT1G74830	2.91605	0.0847222
AT3G57465	2.91331	0.0903907
AT3G62960	2.91267	0.00363353
AT3G56230	2.91263	0.00245066
AT5G48290	2.91091	2.94716e-06
AT4G30170	2.90938	0.000363463
AT1G05260	2.9087	0.00111537
AT2G39370	2.90783	0.00870354
AT3G22800	2.90676	0.00588535
AT3G48920	2.90643	6.9621e-05
AT2G41660	2.90527	2.15341e-05
AT5G02350	2.90429	0.00923039
AT5G53320	2.90201	0.00255522
AT3G51642	2.9003	0.000581759
AT3G46690	2.90012	0.00456295
AT4G14980	2.90006	0.0056302
AT5G44350	2.89571	2.66588e-08
AT1G61050	2.89504	1.34558e-05
AT3G47220	2.8946	0.00220751
AT4G10500	2.89334	0.0079756
AT1G23720	2.89209	0.0273584
AT1G30850	2.89057	0.0300263
AT1G79580	2.88977	0.0974615
AT2G45430	2.88694	0.00230994
AT5G15890	2.8849	0.0467306
AT1G48640	2.88426	0.0504524
AT4G31940	2.88405	0.0977765
AT1G24620	2.88006	0.03407
AT5G07475	2.87843	2.38729e-06
AT1G22220	2.87774	3.15424e-05
AT5G07390	2.87477	0.022507
AT4G29180	2.87367	0.00676594
AT1G60190	2.87182	1.37162e-05
AT5G49870	2.86787	0.0247413
AT3G50230	2.86783	0.0010676
AT1G45015	2.86699	0.00763516
AT4G05170	2.8665	0.00638887
AT4G38080	2.86538	1.67234e-11
AT5G01050	2.86499	0.00706341
AT3G57380	2.86431	2.17869e-05
AT3G04570	2.86387	0.00134852
AT2G16760	2.86082	4.53593e-05
AT1G53990	2.86058	0.00888338
AT2G21840	2.85655	0.0046228
AT5G51060	2.85642	0.00326335
AT3G20935	2.85552	0.0145427
AT2G36650	2.85409	0.000689763
AT5G58860	2.85394	3.02097e-08
AT4G12500	2.85338	0.00639431
AT4G20000	2.85213	3.28322e-05
AT4G26470	2.85046	1.06261e-05
AT1G66440	2.84882	0.00114244
AT2G26390	2.84658	0.00604382
AT3G11430	2.84646	4.32786e-07
AT4G11230	2.84533	0.0149724
AT1G49390	2.84094	0.00495593
AT5G22890	2.84077	0.0055811
AT5G47530	2.8404	0.00214195
AT2G17710	2.83944	3.17464e-07
AT2G35380	2.83922	6.69082e-07
AT1G70170	2.83811	0.000355064
AT4G32940	2.838	2.02742e-11
AT4G09820	2.83751	0.0126832
AT5G53110	2.83717	8.42907e-05
AT1G14960	2.83652	0.00132255
AT4G08570	2.83184	0.0153123
AT5G24240	2.83002	0.00438633
AT5G64810	2.82913	0.00609498
AT2G48140	2.82787	5.15556e-09
AT1G61480	2.82783	0.0113753
AT1G26360	2.82727	0.0747689
AT1G50750	2.8272	0.00134135
AT1G61820	2.82718	0.00644512
AT5G44480	2.82629	1.35298e-07
AT5G60440	2.8226	0.0105717
AT4G10720	2.82241	0.00348774
AT2G20080	2.8216	0.0173784
AT1G18970	2.82139	0.00294851
AT5G57980	2.82067	0.0279868
AT1G43910	2.81992	2.76691e-06
AT1G77120	2.81969	0.00758086
AT5G11290	2.81963	0.0222981
AT4G33880	2.81726	0.0332408
AT1G55420	2.81592	0.0219401
AT1G26420	2.81448	0.000450639
AT1G51790	2.81284	0.000352245
AT4G40010	2.81069	9.35297e-08
AT5G66640	2.80846	0.00248239
AT3G50640	2.80413	0.00761832
AT4G37700	2.79868	0.00542956
AT4G37070	2.79812	0.0050751
AT4G20110	2.79804	2.86664e-05
AT5G21960	2.79473	0.00750817
AT2G23540	2.79356	1.30587e-10
AT2G22510	2.79298	4.06614e-09
AT5G54230	2.79043	0.00705228
AT2G04170	2.78696	0.000538777
AT3G51330	2.78673	0.00147378
AT1G21310	2.78568	0.0321884
AT5G02390	2.78395	0.0207524
AT5G49270	2.78138	0.00440069
AT4G14060	2.78094	0.000396432
AT5G52020	2.77989	0.00222077
AT5G44460	2.77815	0.0055475
AT2G43670	2.77613	0.00269773
AT2G29460	2.77486	0.0069505
AT4G20235	2.7722	0.0669757
AT4G00680	2.76958	0.00414228
AT5G62310	2.76726	0.0250066
AT1G62710	2.76257	2.70456e-13
AT1G62570	2.76209	2.50015e-09
AT2G39410	2.76202	0.00507838
AT4G27290	2.76106	0.089472
AT5G49780	2.75989	0.0272518
AT3G07970	2.75758	0.00198124
AT2G22760	2.75617	0.0332339
AT5G39110	2.75471	0.0285234
AT1G35910	2.74937	0.00074098
AT3G62280	2.74617	0.00154337
AT3G28550	2.74359	0.0482101
AT5G60760	2.74084	0.000532731
AT1G62980	2.73978	0.0253994
AT1G68600	2.73828	0.00225298
AT5G19410	2.73808	2.16815e-05
AT4G21830	2.73788	0.000108931
AT5G13900	2.73741	0.00115724
AT3G01830	2.73679	0.00501082
AT5G42180	2.73636	0.000245651
AT5G53420	2.73569	1.80862e-05
AT1G10340	2.73566	2.29853e-05
AT5G38820	2.73476	0.0415149
AT5G45220	2.73401	0.00144934
AT5G57530	2.73397	0.0200278
AT1G12160	2.73295	0.000270077
AT4G25160	2.73024	0.0364232
AT3G48940	2.72774	0.0631673
AT4G34880	2.72668	0.000564889
AT5G09520	2.72649	3.66655e-05
AT5G25640	2.72409	0.0306308
AT4G23510	2.72386	0.00154515
AT1G02520	2.72316	0.0128994
AT1G65690	2.72269	2.26802e-07
AT5G37210	2.72215	0.019469
AT3G02940	2.722	0.0455766
AT3G26830	2.72049	0.000298065
AT5G03210	2.71905	0.000124668
AT5G63595	2.71896	0.0198741
AT1G07795	2.71451	0.0800855
AT5G02780	2.71434	0.00036525
AT5G51990	2.71326	0.0816555
AT1G48500	2.7122	2.27632e-05
AT1G16225	2.71039	0.0847222
AT3G54770	2.70959	0.00953699
AT2G25297	2.70824	0.00155643
AT2G46430	2.70664	7.73282e-11
AT3G48850	2.70515	0.00721092
AT4G15417	2.70382	0.00362194
AT4G21340	2.70307	0.00989232
AT2G38390	2.7024	0.00129591
AT3G23510	2.69339	0.0143922
AT1G30760	2.6924	0.000997648
AT1G55290	2.69048	0.0713373
AT3G25510	2.69042	0.000197785
AT2G46130	2.68936	0.0628915
AT5G43040	2.68897	0.00213217
AT1G53680	2.68835	0.0115525
AT5G35580	2.68787	2.55063e-05
AT1G59780	2.68616	0.0105748
AT4G11050	2.68616	0.00264055
AT5G23220	2.68533	0.0107805
AT5G20860	2.68508	0.00810952
AT1G33800	2.68433	1.16393e-05
AT1G74460	2.68328	1.53172e-10
AT4G23140	2.68226	0.0107109
AT3G60330	2.68088	0.00391989
AT3G25010	2.67952	0.00443823
AT2G21045	2.67871	0.00503289
AT1G11300	2.67726	2.24318e-07
AT2G27660	2.67722	0.000596103
AT5G54040	2.67692	0.000992121
AT5G66670	2.67536	0.0382325
AT2G46400	2.6753	1.16287e-05
AT3G27884	2.67495	0.0063153
AT4G20370	2.67331	0.0302229
AT4G02270	2.67287	0.00914395
AT2G47130	2.67256	0.000240165
AT1G23760	2.67195	0.00703372
AT1G14160	2.67183	0.0115833
AT2G38380	2.66994	0.00253048
AT1G72125	2.66991	0.0167053
AT1G65850	2.66752	0.031515
AT4G34419	2.66698	0.0154233
AT2G39430	2.66494	0.00147571
AT3G50010	2.6642	0.000158214
AT2G35930	2.66399	1.72434e-08
AT3G09940	2.66075	0.00084741
AT2G28970	2.66062	0.0463371
AT1G02030	2.6576	0.0102411
AT5G43420	2.65732	4.23143e-06
AT2G35000	2.65683	0.00587393
AT1G58410	2.65383	0.00202688
AT5G48560	2.6537	6.7803e-06
AT3G19390	2.65288	0.00265494
AT3G16410	2.65131	0.00100858
AT5G06510	2.65103	9.86925e-05
AT3G13782	2.64979	0.00625653
AT5G47990	2.64846	0.00140578
AT2G24980	2.647	0.0280441
AT3G22930	2.64552	1.69093e-08
AT5G15290	2.64415	0.0530241
AT5G01550	2.64127	0.00313984
AT5G09530	2.63908	9.31573e-07
AT3G54580	2.63724	0.0747689
AT5G10100	2.6369	1.02494e-09
AT5G38800	2.63581	0.0607056
AT4G17215	2.63401	0.00181391
AT4G23230	2.63384	0.0214745
AT5G39090	2.6328	1.29412e-06
AT3G45070	2.63239	0.000989568
AT1G61590	2.63208	0.00469718
AT2G23270	2.63032	0.0596796
AT4G21120	2.6276	1.58347e-05
AT3G46500	2.62358	0.0331947
AT3G13760	2.62335	0.0139204
AT4G01630	2.62018	0.00671776
AT1G12290	2.61998	4.25528e-05
AT5G25260	2.61956	0.0117156
AT5G22550	2.61921	0.000108423
AT4G40090	2.61762	0.0163435
AT2G43600	2.61559	0.0928306
AT3G29000	2.6145	0.000275
AT5G65090	2.61375	6.94746e-06
AT4G10960	2.61141	1.30357e-09
AT1G47130	2.61135	0.00715206
AT3G57460	2.60902	0.0660306
AT4G38560	2.60576	0.00295556
AT5G24960	2.60429	0.0939569
AT1G45616	2.60194	0.00144581
AT5G19040	2.59933	0.00347244
AT1G07620	2.59485	0.00121215
AT4G36430	2.59283	2.00852e-05
AT1G76640	2.59048	0.0396222
AT5G25910	2.58428	0.00253408
AT2G02630	2.58389	0.022519
AT4G25070	2.58335	0.0056851
AT2G45750	2.58005	0.00181255
AT1G30080	2.57867	0.000588742
AT1G35515	2.57865	0.000458792
AT5G59940	2.57865	0.0625831
AT5G13320	2.5782	0.000870928
AT3G46720	2.57786	0.00808456
AT5G52170	2.57738	0.081876
AT5G12970	2.57674	0.00931728
AT4G17800	2.5742	0.00438633
AT1G26680	2.57093	0.0184024
AT5G37990	2.57065	5.62028e-05
AT3G50460	2.56928	0.010131
AT1G50745	2.56923	0.00523846
AT4G38340	2.56874	4.37121e-06
AT1G08173	2.56683	0.0417677
AT1G56320	2.56501	0.000205605
AT1G17180	2.564	0.0293908
AT4G36610	2.5637	5.28132e-06
AT5G23990	2.56241	0.0870797
AT4G23280	2.56042	0.0731141
AT4G14630	2.56015	0.00511489
AT2G18660	2.55943	0.0847222
AT3G22620	2.55816	3.23823e-07
AT1G11460	2.55516	0.00705096
AT1G01750	2.55502	0.0484485
AT2G44010	2.5536	0.0191899
AT2G42350	2.55312	0.00109596
AT4G00910	2.55225	0.044091
AT3G62740	2.54904	0.00574101
AT4G01390	2.54846	1.50555e-05
AT5G47980	2.54839	0.00200029
AT5G23830	2.5445	0.00513377
AT4G00460	2.54223	0.0342293
AT1G49450	2.54163	0.000263939
AT5G42380	2.5374	0.00138116
AT1G77530	2.53461	0.00277727
AT2G19590	2.53413	0.0010681
AT1G21110	2.53337	9.94283e-05
AT5G12420	2.52748	2.91157e-12
AT2G01530	2.52692	0.0192696
AT3G02850	2.52399	0.0235255
AT2G40470	2.52369	0.0113781
AT1G63440	2.52028	0.00284651
AT2G31020	2.52014	0.0107187
AT4G01970	2.51999	0.039907
AT5G48410	2.51958	0.00109914
AT1G62280	2.51843	0.0190542
AT3G04060	2.51783	1.5743e-05
AT2G16385	2.51712	0.011797
AT5G25110	2.5171	1.79435e-07
AT3G22830	2.51659	0.000381313
AT5G67450	2.51606	3.59094e-08
AT4G19030	2.51599	0.000528667
AT5G36960	2.51483	0.0844293
AT5G64100	2.51052	0.00891923
AT5G58690	2.50941	1.10486e-07
AT1G55390	2.50721	0.0861943
AT5G51270	2.50533	0.0190764
AT3G22840	2.50502	1.32733e-18
AT5G42010	2.50449	3.47674e-05
AT5G06200	2.50358	0.000344851
AT2G22920	2.50152	1.57062e-06
AT2G20030	2.4986	0.0565687
AT3G50930	2.49636	1.48498e-06
AT2G44380	2.49555	0.018058
AT5G45340	2.49305	9.62879e-05
AT5G48400	2.49132	0.063033
AT4G39720	2.48621	2.29831e-05
AT5G41040	2.48469	3.38296e-06
AT1G73340	2.48263	0.0537424
AT1G61550	2.48184	0.0493979
AT1G65481	2.48038	0.0159454
AT2G41690	2.48018	0.0219063
AT5G08240	2.47992	0.000955072
AT1G55240	2.47649	0.0326896
AT1G73780	2.4764	0.065212
AT5G40230	2.47631	0.000823406
AT2G29330	2.47444	0.0131894
AT2G28250	2.47358	5.44471e-09
AT3G18400	2.47352	0.000220856
AT4G35390	2.47245	0.0314035
AT5G46050	2.47223	8.42907e-05
AT2G33460	2.47181	0.039907
AT1G08670	2.47107	0.0789134
AT5G66870	2.47098	0.00036255
AT4G14695	2.46978	0.0894229
AT4G23450	2.46887	7.04082e-05
AT4G22210	2.46686	0.00961683
AT5G37600	2.46522	3.41512e-10
AT2G28690	2.46507	0.0017756
AT4G08555	2.46396	0.0137623
AT1G15640	2.46343	0.0943402
AT5G10280	2.46132	1.73911e-05
AT5G63560	2.46059	0.000287336
AT5G38100	2.46057	0.0139307
AT1G54575	2.45677	1.90032e-05
AT3G14280	2.45669	0.000139903
AT2G43390	2.45275	0.0143839
AT4G13580	2.45088	0.00577327
AT3G08040	2.45008	8.10465e-05
AT5G07322	2.44927	0.00853318
AT4G00670	2.44922	0.00109128
AT2G43880	2.4488	0.00249831
AT4G12330	2.44837	0.032991
AT5G65530	2.44682	0.000125829
AT5G28610	2.44561	0.000325049
AT2G25940	2.44529	0.000559576
AT1G74360	2.44478	6.29152e-05
AT5G42500	2.44092	0.000828711
AT4G22212	2.43941	0.0634011
AT3G47090	2.43911	0.000785554
AT1G65610	2.4379	0.0138722
AT5G45080	2.43597	0.0188939
AT4G03540	2.43435	0.000598558
AT2G18370	2.43369	1.37026e-05
AT1G49960	2.43298	0.00245951
AT5G23020	2.43289	2.25184e-07
AT3G29410	2.43096	0.00217384
AT4G37900	2.43033	0.00128586
AT5G67310	2.42968	0.0389057
AT2G24070	2.42867	0.0524905
AT4G09990	2.42648	0.0024353
AT5G26660	2.42605	0.00460605
AT3G21770	2.42544	0.000844546
AT4G20390	2.42534	7.6709e-05
AT4G17670	2.42528	3.99744e-06
AT5G67340	2.42505	6.15923e-05
AT4G36990	2.42276	1.15524e-07
AT1G55760	2.42272	2.32575e-13
AT5G59490	2.4217	2.00852e-05
AT2G26650	2.41951	1.47617e-05
AT1G54540	2.4195	0.00257915
AT1G29200	2.41735	0.0141498
AT2G37980	2.41709	0.00687751
AT1G72220	2.41697	0.000173956
AT4G14780	2.4141	0.0486368
AT2G46140	2.41302	1.59297e-05
AT3G54060	2.41103	0.0415149
AT2G29490	2.40974	0.000448006
AT3G62040	2.40904	0.00154337
AT1G49475	2.40694	0.00231303
AT2G33260	2.40614	0.0965141
AT2G30210	2.40404	0.00316803
AT2G37750	2.40291	0.0367811
AT4G32650	2.40064	2.31379e-05
AT4G32780	2.40053	0.0109039
AT3G26470	2.39781	0.0002282
AT1G06963	2.39703	0.0669694
AT5G13990	2.39454	0.00733103
AT4G26950	2.39362	0.00609498
AT5G44900	2.39182	0.0454165
AT4G16600	2.3897	0.0335441
AT4G15396	2.38943	0.0866409
AT1G48690	2.38924	0.0264264
AT5G18130	2.38905	1.2251e-05
AT5G43530	2.38902	0.0956716
AT5G02400	2.38892	0.00134135
AT4G25350	2.38887	1.16976e-05
AT3G51350	2.38867	0.0108616
AT5G14750	2.38716	0.000511706
AT3G21510	2.38618	0.00186691
AT1G30220	2.3849	0.00685174
AT4G04490	2.38447	0.0104637
AT1G21120	2.38285	7.98261e-05
AT3G48520	2.38224	0.000954695
AT2G01900	2.3804	0.00085594
AT5G60950	2.37298	0.0037291
AT3G06390	2.37109	0.0248263
AT2G32140	2.36836	0.00151342
AT1G21210	2.36726	0.0046235
AT1G44970	2.36472	0.00435141
AT2G36890	2.36417	3.91424e-05
AT3G29250	2.36243	0.00685174
AT1G29280	2.36082	0.000557934
AT1G26380	2.35949	0.0150102
AT1G16120	2.35677	0.0439368
AT4G16620	2.35126	0.000493858
AT1G47840	2.34991	0.000939483
AT5G59520	2.3494	0.03577
AT2G03360	2.34812	0.011027
AT4G20040	2.34149	0.0509823
AT5G39970	2.3412	2.12991e-09
AT1G01560	2.34118	0.0222981
AT3G05920	2.3401	0.00637403
AT2G47360	2.3385	0.0108483
AT5G43690	2.33606	0.00761401
AT2G04090	2.33599	0.032697
AT4G25310	2.33534	0.0432222
AT2G38920	2.33477	0.0468738
AT4G39955	2.33381	1.04322e-13
AT1G29290	2.33304	0.00128231
AT2G22470	2.33301	0.000887735
AT4G15150	2.33165	0.00467146
AT2G14095	2.32994	0.0102388
AT1G24140	2.32808	0.00145965
AT4G02830	2.32585	0.00114972
AT5G65600	2.32572	0.000962191
AT3G17420	2.32536	2.37497e-06
AT3G04220	2.32466	0.0100513
AT3G62270	2.32261	6.05609e-05
AT5G45810	2.32174	0.0041436
AT5G50120	2.31621	0.00910929
AT2G01275	2.31419	0.0188575
AT5G45920	2.3132	0.00318273
AT1G21890	2.31268	0.0769359
AT4G00210	2.31209	0.0861872
AT4G05100	2.31203	0.0453453
AT4G38540	2.31181	3.69829e-05
AT2G01580	2.31171	0.0339578
AT3G25950	2.3096	0.0766074
AT2G26370	2.30922	0.0311056
AT3G45530	2.30841	0.0913129
AT4G39670	2.30827	0.00030713
AT3G23240	2.30806	0.00061471
AT2G25810	2.30689	0.00573719
AT3G03910	2.30445	0.00116051
AT2G47000	2.30326	1.54553e-05
AT3G55515	2.30117	0.0914989
AT5G23980	2.30056	0.0562725
AT2G18980	2.29677	0.00455002
AT5G06640	2.29508	0.0765098
AT1G55740	2.29322	0.000237069
AT1G32950	2.29209	0.0527494
AT4G03460	2.29176	0.0268205
AT1G29270	2.29143	0.000102669
AT1G73290	2.29033	0.0331628
AT4G33330	2.29013	0.0017061
AT1G30730	2.28857	0.00783497
AT4G29340	2.28855	0.0594954
AT1G79310	2.28811	0.00171267
AT5G04860	2.28625	8.85406e-05
AT1G08090	2.28574	0.000442553
AT1G13420	2.2855	0.00511489
AT4G28650	2.28053	0.0708049
AT1G02390	2.27927	4.95233e-05
AT1G27110	2.27817	0.00112769
AT4G12290	2.27773	0.0233044
AT1G09932	2.27684	3.03156e-06
AT1G02810	2.27552	0.0091115
AT2G35770	2.27532	0.000293237
AT3G26210	2.27522	2.82994e-05
AT1G01480	2.27491	0.050457
AT3G47400	2.27329	0.0038709
AT1G74930	2.27209	0.00749312
AT4G18630	2.2711	9.62879e-05
AT4G11655	2.26493	0.079766
AT2G34610	2.26352	0.0503173
AT3G26130	2.26045	0.0670853
AT4G20860	2.26019	4.77374e-06
AT1G24430	2.25888	0.000690529
AT4G06744	2.25855	0.0013565
AT5G41570	2.25761	0.045192
AT1G08320	2.2575	0.00654938
AT5G59700	2.25436	1.36127e-07
AT2G19440	2.25335	0.0978155
AT3G32980	2.25221	0.0124339
AT1G29025	2.25121	0.00110809
AT2G29060	2.24946	0.000710182
AT2G24010	2.24879	0.0420334
AT2G21100	2.24872	2.3582e-06
AT1G73040	2.24282	4.78916e-06
AT4G11650	2.24023	0.00632302
AT4G21840	2.23725	0.00534155
AT1G78340	2.23581	0.0674833
AT2G01520	2.23569	0.0477143
AT1G60680	2.23502	0.000308043
AT5G37540	2.23303	2.33318e-05
AT1G57560	2.23296	2.15341e-05
AT4G19975	2.23258	5.30381e-09
AT2G29620	2.23248	0.0917584
AT5G24230	2.23159	0.00439554
AT4G29930	2.2308	0.0444652
AT1G18140	2.2289	0.00352328
AT3G10320	2.22839	4.7328e-05
AT5G37450	2.22558	0.0322608
AT4G11470	2.22518	0.0440047
AT5G44585	2.22317	0.0687265
AT5G46260	2.22247	0.0002207
AT4G34600	2.22209	0.00104011
AT5G15900	2.21999	1.45842e-06
AT2G30840	2.21725	0.0016255
AT3G48020	2.21525	5.98437e-05
AT5G57620	2.21493	0.0315432
AT5G05460	2.21484	5.91068e-05
AT1G02220	2.21431	0.000115894
AT3G23800	2.21431	0.0528409
AT3G49860	2.2142	0.0108244
AT5G41750	2.20904	0.00170556
AT1G77920	2.20891	2.12991e-05
AT5G58780	2.20758	0.010189
AT3G44550	2.20421	0.00246878
AT4G37400	2.20376	0.0201325
AT2G21850	2.20297	0.000623065
AT1G11100	2.20272	0.00480515
AT1G65484	2.20211	0.0030573
AT3G21680	2.20113	0.0174091
AT3G16390	2.20086	0.00492735
AT1G11580	2.19924	0.00829987
AT4G33905	2.19742	0.0124555
AT5G13080	2.19702	0.0157149
AT3G45650	2.19676	4.57993e-06
AT4G23420	2.19673	0.00302611
AT1G45145	2.1924	0.0273347
AT4G01930	2.19223	0.0949245
AT3G53980	2.19173	0.00225658
AT4G15610	2.19143	0.000149455
AT1G72200	2.18944	0.0122141
AT5G57510	2.18701	0.0325148
AT1G53625	2.18327	0.0257654
AT1G17745	2.18145	1.61283e-18
AT5G57010	2.18092	0.000500237
AT5G09220	2.17941	1.53172e-10
AT4G01350	2.17793	0.00644939
AT1G73810	2.17792	0.000605351
AT2G32680	2.17737	0.0311911
AT1G69600	2.17604	0.0473847
AT4G33550	2.17271	0.0173733
AT1G09155	2.17207	0.027532
AT3G22600	2.17144	0.00763829
AT4G16350	2.17132	0.000255722
AT5G18220	2.16975	0.0157568
AT3G24020	2.16571	0.0456996
AT4G01540	2.16511	1.72188e-07
AT5G17820	2.16374	0.0149884
AT5G64690	2.16371	0.0611289
AT5G47960	2.16229	0.000406401
AT1G27620	2.16175	0.00247071
AT1G76960	2.16166	0.0529173
AT1G54160	2.15755	0.0101739
AT3G50280	2.15696	0.000785361
AT5G60660	2.15588	0.0222925
AT4G15120	2.15531	0.00469718
AT3G01513	2.15518	0.0780848
AT3G24840	2.15452	8.9347e-06
AT2G36100	2.1542	0.00824586
AT5G58910	2.15205	0.0647342
AT1G56550	2.15195	0.00202362
AT1G78120	2.14969	0.000446034
AT4G31100	2.14918	0.0301872
AT1G71015	2.14839	0.00257915
AT5G65230	2.14808	2.91915e-05
AT1G43020	2.14797	0.00326062
AT2G15220	2.14752	0.0260521
AT4G13130	2.1472	0.0207971
AT2G22860	2.14682	0.000123766
AT1G78990	2.14636	1.42233e-06
AT1G80840	2.14541	0.00322085
AT2G46150	2.14528	3.54303e-05
AT3G04530	2.14355	0.0112362
AT3G01420	2.14239	0.0204726
AT4G31910	2.14202	2.27189e-05
AT1G72490	2.14186	0.0189768
AT1G05700	2.13878	0.0841943
AT3G46700	2.13699	0.000840705
AT3G28345	2.1366	0.015543
AT2G30020	2.13582	0.000110438
AT5G38900	2.13168	0.0239188
AT5G60900	2.13005	0.00872104
AT1G13830	2.12803	3.83058e-05
AT1G24735	2.12598	0.0227819
AT1G80120	2.12563	2.01218e-05
AT2G41640	2.12558	1.50149e-06
AT5G25810	2.12543	0.0391548
AT5G40760	2.12339	3.95551e-11
AT4G13860	2.12335	0.0084955
AT2G40370	2.12319	2.3614e-05
AT1G18300	2.12304	0.000618821
AT5G38340	2.12275	0.00191671
AT2G43000	2.12259	4.9668e-05
AT2G43500	2.11789	0.00375747
AT2G18450	2.11501	0.0980297
AT3G52748	2.11392	0.0303892
AT2G16750	2.1122	0.00013487
AT1G12260	2.11169	0.00936279
AT3G28620	2.11089	0.035341
AT5G49350	2.10767	0.000540974
AT3G07195	2.10261	0.004107
AT5G24910	2.10113	0.0497593
AT5G27060	2.09807	0.0442075
AT3G61190	2.09765	4.07245e-05
AT1G70500	2.09618	0.00669455
AT1G28480	2.09547	0.00544701
AT1G53830	2.094	0.0623258
AT4G12350	2.09141	0.00366686
AT1G26200	2.0909	0.00758086
AT2G28085	2.0906	0.076286
AT2G32300	2.09055	0.0130607
AT5G52740	2.08961	0.0676969
AT5G66390	2.0886	0.0207971
AT1G07710	2.0883	0.0249465
AT5G01100	2.08825	6.4536e-05
AT5G17330	2.08727	0.0104005
AT5G64530	2.08664	0.000371547
AT5G10410	2.08468	5.05774e-05
AT3G63380	2.08011	0.00107553
AT5G41160	2.07911	0.0364124
AT5G25770	2.07874	0.000117015
AT1G18880	2.07732	0.00286225
AT3G49690	2.07617	0.0522258
AT5G20960	2.07512	0.00191475
AT5G01610	2.07465	0.00187072
AT3G20960	2.07293	0.000365102
AT3G50470	2.07233	0.00187145
AT1G63720	2.07161	5.56141e-07
AT2G39420	2.06929	8.4859e-10
AT1G76650	2.06822	0.000110929
AT1G14870	2.06811	0.0227713
AT3G13790	2.0677	0.00544701
AT3G05155	2.06733	0.0284392
AT2G22930	2.06425	0.0052407
AT5G59510	2.05997	0.099133
AT3G25610	2.0598	1.19261e-05
AT2G18150	2.0571	0.00100831
AT1G28370	2.05703	0.00222077
AT2G42430	2.05622	0.0275808
AT3G12410	2.05567	0.0535645
AT5G10510	2.05475	0.00206725
AT3G26550	2.05406	0.00639871
AT5G57090	2.04794	0.0548831
AT1G69790	2.04723	0.0519758
AT1G47480	2.04606	0.00366246
AT5G20830	2.04584	0.0065162
AT4G28940	2.0455	0.000191679
AT5G59680	2.04448	0.0194393
AT3G55230	2.04215	0.00377213
AT3G19580	2.04122	2.62973e-09
AT1G79330	2.03916	0.0400063
AT5G27420	2.03687	0.00676594
AT4G28930	2.03365	0.0693005
AT3G56710	2.03349	0.0091472
AT1G13130	2.03231	0.0261414
AT4G19370	2.03182	0.00020051
AT3G61410	2.03138	0.0266245
AT3G57540	2.03034	2.6316e-06
AT3G21230	2.02584	0.000317974
AT1G79680	2.02505	0.0757772
AT1G71697	2.02397	4.99817e-08
AT5G44160	2.02261	0.000465058
AT1G63820	2.02225	0.000192181
AT3G08490	2.02215	0.00563959
AT2G36380	2.01461	0.000532731
AT1G61930	2.01363	0.00581488
AT1G48660	2.01357	0.0675213
AT3G47780	2.01304	0.000741625
AT5G39130	2.01236	0.00166361
AT1G14240	2.01144	0.0104785
AT2G27370	2.01012	0.0111198
AT1G59640	2.00895	0.00328063
AT4G03450	2.00703	0.0975271
AT1G66450	2.00655	0.00186594
AT3G09490	2.00574	1.85334e-05
AT5G09980	2.00533	0.0230482
AT4G18880	2.00518	3.36898e-07
AT4G11610	2.00445	0.0851512
AT5G63990	2.0039	1.06768e-07
AT5G10520	2.00369	1.91085e-06
AT4G23200	2.00298	0.0419158
AT2G28440	2.00268	0.00976925
AT4G01700	2.00165	9.91565e-07
AT5G49120	1.99755	0.011214
AT3G50770	1.99536	0.00238429
AT3G23090	1.99459	2.72048e-05
AT2G17040	1.99402	0.010539
AT4G01450	1.99357	3.76921e-11
AT1G18910	1.99182	0.00085712
AT3G10470	1.99097	0.0528879
AT5G25890	1.98917	0.00172022
AT1G67030	1.98895	0.0178776
AT5G06330	1.98697	0.00153133
AT2G23960	1.98676	0.0525516
AT4G02090	1.98609	0.0453694
AT1G66830	1.98546	0.020554
AT1G69490	1.98245	0.022519
AT2G39518	1.98222	0.0304163
AT5G15940	1.97963	0.0902196
AT2G17290	1.97782	1.16388e-07
AT1G28230	1.97616	0.03177
AT5G20820	1.97581	0.0556925
AT2G41380	1.97213	2.63682e-07
AT2G30400	1.96901	0.0420818
AT2G35150	1.96815	0.000158275
AT2G20142	1.96809	0.000104416
AT5G67520	1.96741	6.86313e-06
AT3G13380	1.96391	3.16022e-05
AT5G63850	1.96356	7.53429e-10
AT4G21490	1.96262	0.028406
AT2G45510	1.96204	1.85971e-07
AT3G29034	1.9593	0.0095625
AT2G36090	1.95928	0.0168889
AT5G64120	1.95913	0.0204939
AT1G35210	1.95798	0.00374469
AT4G01360	1.95737	0.00725055
AT1G22160	1.95717	0.0180093
AT5G05840	1.95669	0.000529746
AT5G65040	1.951	0.00947296
AT3G14590	1.94912	0.00169877
AT4G15280	1.94837	0.0111198
AT3G61380	1.94812	0.000765802
AT3G25560	1.94715	1.50927e-06
AT1G73410	1.9468	0.0624661
AT4G14370	1.94653	0.0228638
AT1G64060	1.94421	6.78345e-05
AT5G12330	1.94286	0.00245436
AT4G36620	1.94004	0.00816801
AT1G77145	1.93472	0.00712404
AT2G46270	1.93431	1.72288e-08
AT4G14465	1.93224	2.27976e-06
AT2G24260	1.93145	0.00827308
AT5G10760	1.93111	0.0489387
AT3G19660	1.93031	0.00896389
AT3G09240	1.92943	0.0867964
AT4G29780	1.92716	0.00167723
AT2G03200	1.92587	6.13262e-05
AT5G26920	1.92522	0.000748903
AT5G03270	1.92482	0.0683877
AT4G13030	1.92414	4.02528e-05
AT1G73540	1.92386	0.000272669
AT1G11450	1.92317	0.000280059
AT1G53470	1.92216	0.0253712
AT4G34131	1.92047	0.000223472
AT1G05570	1.91991	0.0135763
AT3G04010	1.91877	1.07438e-05
AT4G37390	1.9159	0.0256683
AT3G09010	1.91338	7.26701e-05
AT3G61680	1.91306	0.000358632
AT5G48000	1.91297	0.0149092
AT5G65210	1.91203	0.00467146
AT1G73330	1.9079	0.000335674
AT4G23130	1.90695	0.00422072
AT1G80820	1.90662	0.000682803
AT5G06570	1.90496	0.030984
AT1G34180	1.90337	2.15341e-05
AT5G06730	1.90322	0.00759208
AT5G54840	1.90134	2.28931e-05
AT1G19230	1.89967	0.000630092
AT5G56540	1.89735	0.0675309
AT2G36295	1.89716	0.0982028
AT3G29970	1.89709	0.0432196
AT4G39700	1.89688	0.0846721
AT1G34420	1.89679	0.000197398
AT3G48700	1.89497	0.000328072
AT5G48940	1.89412	0.0556933
AT5G55560	1.89358	0.00264495
AT3G50260	1.8929	0.00153133
AT1G01453	1.8913	0.0796127
AT1G49860	1.89091	0.046745
AT3G57680	1.89079	0.0323674
AT1G12950	1.89012	0.0222741
AT4G21903	1.88972	4.53621e-10
AT5G25930	1.8896	2.3582e-06
AT5G49690	1.88869	0.0010688
AT5G07820	1.88676	0.000591971
AT3G14780	1.88538	0.027532
AT4G18360	1.88257	2.1522e-05
AT2G04800	1.8805	0.0967972
AT1G80830	1.88021	0.000503655
AT3G09910	1.8771	0.0604625
AT4G13235	1.87679	0.0422532
AT4G26120	1.87627	7.45104e-06
AT2G40113	1.87593	0.00787009
AT4G23810	1.8752	0.00311021
AT1G64405	1.87429	0.00233731
AT3G16340	1.87427	0.0130858
AT1G63295	1.87409	0.0231289
AT1G01340	1.87209	0.000527883
AT3G60550	1.87154	0.000222086
AT2G41780	1.86974	0.0331549
AT3G15340	1.86831	0.0169981
AT4G40070	1.86807	0.0190542
AT3G25640	1.86753	0.00494393
AT4G01440	1.86703	0.000594383
AT2G34830	1.86689	0.00309033
AT5G14650	1.86567	0.0218551
AT2G29990	1.8639	5.88205e-07
AT4G26320	1.8638	0.0974208
AT1G78815	1.86326	0.00474251
AT1G10480	1.86196	0.0331562
AT3G16030	1.86177	2.81804e-05
AT1G75620	1.85773	0.010843
AT5G33290	1.85733	7.30371e-06
AT1G63840	1.85263	8.30632e-08
AT1G55610	1.85207	0.000663908
AT3G20460	1.85071	0.0109752
AT3G25780	1.8507	0.000431743
AT1G07870	1.85049	1.96275e-06
AT3G52450	1.84971	6.46721e-05
AT3G48450	1.84905	0.00146525
AT4G17280	1.84812	0.00714392
AT5G54690	1.84741	0.000643725
AT5G42655	1.84517	0.084856
AT4G10380	1.84244	0.000291184
AT1G03010	1.83802	0.00470307
AT3G18250	1.83734	0.0872126
AT5G56320	1.83686	0.0632919
AT5G25820	1.83454	0.00753988
AT5G45840	1.83165	0.000853409
AT3G12830	1.83079	0.000526087
AT2G37280	1.8298	0.016204
AT3G09925	1.82962	0.0728998
AT3G51440	1.82943	6.57783e-06
AT1G70950	1.82923	0.00416851
AT5G67620	1.82809	0.0212987
AT2G16720	1.82104	0.00032126
AT2G15480	1.82009	7.07744e-08
AT1G73805	1.81946	0.000605162
AT5G40030	1.81849	0.0239619
AT1G20160	1.81647	0.0140287
AT3G57010	1.81629	0.0191295
AT4G29800	1.81623	0.0235277
AT3G26770	1.81582	0.0125886
AT4G33040	1.81535	0.00943362
AT3G63010	1.81258	3.17464e-07
AT4G37030	1.81147	0.00837941
AT4G12735	1.80997	0.0501901
AT3G10660	1.80972	0.0055475
AT3G11580	1.80936	0.000170211
AT1G72910	1.80878	0.0992721
AT3G42180	1.80869	0.00336131
AT5G66630	1.80835	4.52946e-06
AT5G05790	1.80755	8.46009e-06
AT5G36907	1.80661	0.010951
AT1G21100	1.80644	0.015533
AT5G57910	1.80546	1.35997e-05
AT5G43400	1.80423	0.000343732
AT2G25090	1.80274	0.0447989
AT3G56400	1.80207	0.0187259
AT3G20250	1.80104	0.000104416
AT4G22610	1.8009	0.0573464
AT1G07260	1.80069	4.83691e-06
AT3G13090	1.79929	0.00674158
AT1G59590	1.79653	5.62028e-05
AT3G25990	1.79629	0.0335055
AT1G72950	1.79483	0.00066314
AT4G13290	1.79016	0.00539622
AT3G15300	1.78991	0.00218327
AT4G27652	1.78925	0.00523386
AT5G03435	1.78837	0.0596213
AT1G21250	1.78784	0.06212
AT5G37550	1.78724	0.00466223
AT1G64700	1.78672	0.00440069
AT5G58700	1.78657	0.000545724
AT3G53235	1.78627	0.0198741
AT3G14850	1.78613	0.00162734
AT5G19100	1.78588	0.00395713
AT3G44400	1.78532	0.000370576
AT1G02930	1.78437	0.0156131
AT5G06250	1.78418	0.0145946
AT2G18690	1.78275	0.000756332
AT1G72540	1.78234	0.010539
AT3G54150	1.78152	0.00953599
AT5G48430	1.78004	0.0386944
AT2G44790	1.78002	0.029719
AT5G55950	1.77903	0.0143358
AT4G34380	1.77883	0.0276971
AT4G29230	1.77816	0.00983978
AT1G76250	1.77761	0.00962397
AT5G66910	1.77593	4.81069e-10
AT5G14640	1.77552	5.3926e-12
AT4G10390	1.77496	2.22474e-07
AT1G10810	1.77447	0.0474147
AT5G16530	1.7743	0.000235077
AT1G79530	1.77342	0.0012163
AT3G11080	1.77304	0.00220751
AT5G44910	1.7727	0.00529632
AT2G47950	1.77232	0.0620679
AT5G06800	1.7719	0.0385788
AT1G22230	1.76947	0.00605382
AT5G49850	1.76803	4.08627e-06
AT1G62370	1.76526	0.000160024
AT1G69526	1.76524	0.0265559
AT4G16960	1.76486	0.00513348
AT1G58400	1.76444	0.00558073
AT5G12880	1.76382	0.00449816
AT5G35870	1.76313	0.0558941
AT2G38400	1.76257	8.89304e-15
AT1G67920	1.76231	0.0365375
AT5G52760	1.76082	0.049584
AT1G68470	1.75922	2.91574e-05
AT5G62520	1.75768	0.0636985
AT2G40320	1.75713	0.00682174
AT1G10040	1.7544	0.00188896
AT5G25370	1.7523	0.0573988
AT1G22065	1.75179	0.0803621
AT1G11185	1.75029	0.0661967
AT4G08160	1.74906	0.0114613
AT5G51630	1.74876	0.00431419
AT1G27380	1.7483	0.0876159
AT5G50200	1.74787	5.09461e-06
AT5G51310	1.74662	0.01232
AT3G21240	1.74313	5.5448e-08
AT1G32700	1.74278	4.30197e-05
AT1G52330	1.74218	0.0301099
AT1G47271	1.74188	0.0377638
AT1G01660	1.74131	0.0856659
AT3G59700	1.7398	5.42757e-05
AT1G74490	1.73779	0.0369326
AT1G66880	1.73668	3.66703e-05
AT5G39670	1.73668	0.0224678
AT3G09950	1.73652	0.0655531
AT2G19110	1.73641	0.0105549
AT4G21390	1.73488	0.000114343
AT4G02180	1.73373	0.0963415
AT1G30750	1.73312	0.0278498
AT4G35900	1.73196	0.00235726
AT4G15093	1.73194	3.68085e-05
AT1G04330	1.73025	0.0272384
AT1G10070	1.72966	0.00507652
AT3G45390	1.72928	0.0252907
AT3G23870	1.72897	0.0592885
AT5G55170	1.72724	0.00165948
AT4G14580	1.72719	0.000250359
AT1G51140	1.72434	2.15087e-07
AT2G39050	1.71926	8.5448e-06
AT1G49310	1.71908	0.0779701
AT1G56150	1.71724	0.0800955
AT2G34470	1.7171	1.9305e-18
AT5G50010	1.71602	0.00919799
AT1G15625	1.71496	0.0861943
AT5G25160	1.71372	0.0945929
AT4G31920	1.71254	3.89686e-06
AT5G17680	1.70975	0.0133766
AT5G44820	1.70945	6.94746e-06
AT1G68710	1.70873	0.000923791
AT5G13750	1.70851	8.77456e-10
AT2G33385	1.70773	0.0112501
AT1G09540	1.70738	0.00298444
AT4G24580	1.7049	0.0918156
AT5G50260	1.70427	0.00119154
AT3G61990	1.70356	9.43745e-06
AT2G38470	1.70178	0.00138293
AT5G02420	1.70109	0.0191265
AT2G38152	1.70052	0.0843607
AT2G22240	1.70035	0.00199911
AT1G62990	1.70024	0.000502184
AT5G61250	1.69997	0.000101114
AT5G22300	1.69916	0.0890741
AT4G06536	1.69906	0.0939307
AT3G01220	1.69864	0.0137981
AT5G62260	1.6982	0.0168359
AT5G18470	1.69783	0.0646084
AT5G42690	1.69759	0.00577831
AT4G34860	1.69651	1.23247e-09
AT5G65200	1.69084	1.03042e-11
AT4G27480	1.68743	0.000523087
AT1G62870	1.68726	1.38456e-07
AT2G34790	1.68513	0.0111767
AT4G11550	1.68448	0.00085594
AT1G23060	1.68351	0.000863543
AT3G18170	1.67946	0.00618019
AT4G01110	1.67906	0.0320159
AT1G03700	1.67818	0.0705324
AT5G43890	1.67782	0.00127226
AT2G16870	1.67667	0.00329717
AT4G00960	1.67636	0.0275358
AT4G01480	1.67471	3.38027e-05
AT1G30755	1.6735	2.25845e-05
AT2G26560	1.67325	0.0732585
AT1G67520	1.67176	0.0319875
AT5G25830	1.67032	0.0302465
AT1G50390	1.66929	0.0765098
AT3G06420	1.66818	0.00200591
AT1G08340	1.66728	0.0209064
AT2G24570	1.6672	0.000144659
AT4G09750	1.66656	0.00050549
AT3G11550	1.66411	0.0630612
AT3G55880	1.6631	0.0003141
AT4G09020	1.66101	0.00388888
AT4G36640	1.66026	1.88866e-05
AT1G03170	1.65865	0.016372
AT3G12500	1.65794	0.0435496
AT4G11280	1.65745	0.00490286
AT5G58940	1.65743	3.20383e-06
AT5G05880	1.65729	0.0242441
AT1G03920	1.65473	0.0430809
AT4G26270	1.6541	9.05717e-11
AT5G06300	1.65282	0.00123151
AT5G63930	1.65175	0.0250655
AT5G05320	1.65098	0.00443823
AT2G31390	1.65027	0.00703372
AT1G30650	1.64959	0.0356632
AT5G17460	1.64511	0.0199676
AT1G65730	1.64435	0.00328214
AT3G13590	1.64417	0.0197494
AT5G61290	1.64351	0.000400266
AT5G57840	1.64332	0.000714439
AT5G46140	1.6433	0.0852875
AT1G01640	1.6422	0.00124728
AT2G40140	1.64139	0.00109914
AT1G74590	1.63941	0.0113376
AT4G09840	1.6392	0.0151118
AT3G26440	1.63769	0.000235797
AT2G40750	1.63683	0.0414275
AT5G45110	1.63678	3.32517e-06
AT1G17240	1.63649	0.0443457
AT3G63280	1.63645	2.1044e-05
AT4G32870	1.63589	0.0958236
AT4G13820	1.63579	0.0934003
AT3G60490	1.63454	0.0995807
AT4G03330	1.63454	0.0377211
AT5G42830	1.63382	0.0104124
AT3G09020	1.63376	0.00258804
AT5G44790	1.63291	0.00776443
AT3G10910	1.63248	0.0325159
AT3G49370	1.63223	3.19307e-05
AT2G22190	1.63215	0.019544
AT4G34580	1.63211	0.0763278
AT1G60360	1.63121	0.0814645
AT3G57630	1.631	8.81154e-06
AT5G18360	1.62857	0.0124155
AT5G05400	1.62793	0.0411798
AT1G66400	1.62721	0.0011978
AT3G26330	1.62485	7.68788e-05
AT3G03200	1.6243	0.0679216
AT2G31990	1.62295	6.95757e-05
AT1G70581	1.62216	0.0648585
AT2G43120	1.62155	5.60443e-07
AT4G21600	1.62073	0.0396474
AT3G03440	1.61999	2.45959e-07
AT3G59690	1.61841	0.0272715
AT5G54165	1.6161	0.0509429
AT3G10930	1.61547	0.019023
AT1G76040	1.61359	0.00030108
AT2G23300	1.61331	0.000123766
AT1G25530	1.61327	0.0030264
AT1G64170	1.61222	0.00139693
AT4G37690	1.61183	0.0171997
AT2G45890	1.61179	0.0157149
AT2G30250	1.60977	5.13823e-08
AT3G54780	1.60929	0.00372313
AT3G49330	1.60894	0.00871265
AT1G76350	1.60728	0.0020776
AT5G37478	1.60721	0.0219063
AT1G49050	1.60647	0.000588858
AT1G72360	1.60519	0.0294955
AT1G14040	1.60462	0.000104596
AT1G61370	1.60406	0.000355064
AT5G41740	1.60312	0.0300034
AT5G63410	1.60202	0.000230101
AT5G19110	1.60191	0.0986187
AT1G60110	1.59948	0.054947
AT3G55890	1.59929	0.0231349
AT4G15563	1.59898	0.0136667
AT5G20640	1.59793	0.00840223
AT4G18610	1.59619	0.0651215
AT5G16600	1.59588	0.00132677
AT2G27310	1.59574	0.000357937
AT5G52390	1.59566	0.0744324
AT5G35670	1.59521	0.0360107
AT3G48900	1.59507	0.002976
AT4G16260	1.59342	0.0234869
AT5G37180	1.59301	0.0389616
AT1G28400	1.59258	0.00146927
AT3G14470	1.59208	0.0297188
AT1G09170	1.58782	0.00906496
AT1G03550	1.58773	0.0283665
AT1G17190	1.58582	0.0327256
AT2G28890	1.58515	0.000388003
AT5G06610	1.58415	7.58625e-05
AT3G02550	1.58091	0.0590607
AT4G01920	1.58057	0.0271766
AT1G17750	1.57921	0.00346281
AT1G61340	1.57832	0.0381249
AT3G13310	1.5769	0.017326
AT4G27250	1.57671	0.0647379
AT4G17770	1.57646	5.12034e-06
AT2G28510	1.57614	1.05089e-06
AT2G21650	1.57543	0.0964224
AT5G06750	1.57515	1.48901e-05
AT5G19740	1.57485	4.16725e-05
AT5G43180	1.57425	0.0253595
AT1G61360	1.57341	0.000872115
AT4G13280	1.57341	0.0628915
AT3G53230	1.57257	5.90206e-05
AT3G25882	1.57243	0.0233276
AT5G46295	1.57186	0.0995163
AT3G61280	1.57027	0.0506745
AT3G52490	1.56842	0.00111747
AT3G49160	1.56746	0.0109301
AT5G02270	1.56671	0.00305536
AT1G22980	1.56669	0.0339353
AT3G23120	1.56609	0.0438153
AT1G13340	1.56605	0.00237217
AT4G13660	1.56536	0.00135798
AT2G37670	1.56362	0.0193733
AT3G56730	1.56329	0.0457928
AT2G03500	1.56233	0.000872392
AT1G30135	1.56229	0.0887368
AT1G74650	1.56107	0.0178776
AT1G70640	1.56089	0.0239653
AT5G47140	1.55952	0.00036255
AT2G29070	1.55932	0.00893476
AT1G22150	1.5593	0.0211855
AT1G10560	1.55775	0.00316215
AT2G32430	1.5576	0.00125573
AT4G01750	1.55456	2.56522e-05
AT2G01430	1.55383	0.0276356
AT4G13180	1.55162	0.00144581
AT4G00880	1.54924	0.0164997
AT5G13820	1.54889	0.000555721
AT1G13635	1.54869	0.00897672
AT3G47110	1.54778	0.0303223
AT5G66830	1.54636	0.0722309
AT1G28130	1.54629	0.00911397
AT4G07960	1.54535	0.0191694
AT1G15670	1.54446	0.00190235
AT5G56160	1.54236	0.0238326
AT3G16860	1.53958	0.000285328
AT1G78320	1.53642	0.0170939
AT1G35310	1.53404	0.0557241
AT1G77380	1.53214	0.00647907
AT5G42930	1.53125	0.0843846
AT1G52080	1.53052	0.0141997
AT2G29670	1.5305	0.065212
AT2G17440	1.52941	0.00516511
AT1G74210	1.52904	9.88047e-06
AT3G20090	1.52822	3.83107e-05
AT5G06850	1.52522	0.000616715
AT2G44840	1.52445	0.073643
AT5G22240	1.52321	0.0125837
AT4G01910	1.52225	0.00847123
AT4G22710	1.52027	0.0508903
AT2G37430	1.51995	0.0865912
AT5G41180	1.51978	0.000172697
AT5G44110	1.51977	0.0236379
AT1G28190	1.51977	0.00625653
AT5G65240	1.5195	7.49527e-05
AT2G35140	1.5177	0.0207609
AT4G23690	1.51659	0.0494845
AT1G02900	1.51564	0.0822938
AT1G19180	1.51433	0.00139496
AT3G26500	1.51241	0.00674736
AT4G19230	1.51095	0.000114948
AT5G58350	1.50967	0.000341833
AT4G35160	1.50957	0.0172803
AT1G04220	1.50902	0.00123672
AT2G34500	1.50788	0.0338834
AT2G19130	1.50696	3.86067e-06
AT3G14610	1.50593	9.66703e-05
AT5G48010	1.50592	0.0996851
AT3G59220	1.50496	0.0111153
AT1G30420	1.50174	0.058544
AT2G26600	1.50118	2.34799e-10
AT2G43040	1.50021	0.00301595
AT1G03290	1.4974	1.87543e-05
AT5G47230	1.49541	0.0455439
AT2G31865	1.49314	0.00151901
[truncated: 4,764 more rows]

## Sheet: leaf_2
LEAVES
AGI number	Log2(fold change) atg7(-N)/atg7(+N)	Statistical significance (q-value)
AT4G03470	29.9727	2.07419e-08
AT2G23400	23.3397	1.97629e-05
AT1G06023	22.8097	3.19704e-05
AT3G29260	21.0961	0.000148265
AT5G06010	18.7744	0.000936943
AT1G66870	18.4718	0.00118756
AT5G45870	18.3985	0.00114427
AT3G04180	17.8233	0.00172712
AT1G05557	17.4703	0.00211886
AT1G64290	17.0128	0.00307023
AT5G55430	17.0075	0.00312496
AT5G27020	16.4813	0.00436252
AT3G53770	16.4122	0.00461058
AT3G30739	16.2797	0.00485224
AT4G25920	15.9198	0.00613106
AT1G48070	15.8447	0.00313561
AT2G08905	15.2066	0.00963407
AT5G43200	15.058	0.0102212
AT4G02541	14.7047	0.0123395
AT1G02813	14.4456	0.0147414
AT5G45890	13.325	1.72828e-14
AT4G08205	12.9887	0.0318987
AT1G53970	11.7272	0.0589562
AT1G29100	8.66888	3.07415e-09
AT1G80133	8.38173	2.64644e-09
AT3G55790	8.14324	0.0013157
AT3G28510	7.75876	9.78911e-07
AT1G66390	7.6366	1.20251e-13
AT5G48400	7.60074	2.0676e-08
AT4G28420	7.44855	1.00381e-07
AT1G26390	7.42729	1.78089e-06
AT1G21240	7.22594	8.94944e-12
AT5G38910	7.21547	0.0203362
AT3G57460	7.15318	8.63881e-07
AT4G04500	7.13838	9.12171e-12
AT5G37970	7.09786	1.67096e-08
AT5G25390	7.08995	6.48394e-08
AT4G10500	6.96337	1.17182e-16
AT1G13310	6.82456	3.44677e-06
AT2G29220	6.80257	0.0791609
AT1G32350	6.76332	2.23047e-13
AT3G13433	6.69147	5.82152e-08
AT5G16740	6.67366	6.03895e-06
AT2G45760	6.64001	8.03982e-07
AT4G23150	6.63649	5.54153e-09
AT5G53710	6.59555	1.81573e-05
AT1G12940	6.5635	7.44816e-16
AT4G28460	6.56271	1.18041e-09
AT2G33080	6.55237	6.63507e-07
AT1G47890	6.53216	2.36015e-05
AT1G56650	6.45384	4.30864e-14
AT3G48850	6.39886	7.24491e-15
AT1G49800	6.35268	0.000118149
AT1G61800	6.35028	6.27982e-16
AT1G53625	6.34447	1.46978e-16
AT5G42800	6.32623	1.13546e-15
AT1G65483	6.31211	6.0172e-09
AT2G36760	6.25464	3.35904e-06
AT3G08435	6.22639	0.00433652
AT2G43730	6.16491	0.00122791
AT2G25440	6.15058	9.94819e-07
AT3G07600	6.08945	3.63243e-05
AT5G50800	6.08285	6.2715e-22
AT3G48640	6.07152	4.56691e-12
AT4G08570	6.04987	6.88515e-07
AT1G51920	6.0423	0.00183072
AT2G13810	6.04114	0.000190839
AT3G25010	5.96192	7.22715e-17
AT2G19190	5.88935	4.42588e-05
AT5G19470	5.86124	2.67479e-11
AT1G13520	5.84893	1.73862e-16
AT1G66700	5.82983	1.06684e-14
AT4G07815	5.8169	1.30492e-10
AT5G26690	5.81133	6.17152e-12
AT3G48630	5.75905	0.00039918
AT5G25260	5.75659	5.69943e-13
AT2G41225	5.7539	5.75867e-05
AT2G06185	5.72879	0.000100178
AT1G53620	5.72421	0.00139603
AT5G22380	5.71684	1.78089e-06
AT3G15536	5.70797	1.63253e-08
AT4G31970	5.70029	0.0469483
AT3G61930	5.63028	5.73231e-08
AT5G52740	5.61973	6.35326e-11
AT5G11210	5.60645	3.12534e-06
AT2G23830	5.5918	0.0135431
AT3G24900	5.57103	2.97863e-08
AT4G22880	5.56899	6.36913e-15
AT3G13950	5.54846	5.79393e-16
AT2G24740	5.54203	0.000405476
AT5G17220	5.53208	9.70998e-14
AT2G04495	5.52663	1.41603e-06
AT3G12220	5.50217	9.83534e-05
AT5G66816	5.46271	3.37402e-07
AT1G08173	5.46081	5.11821e-07
AT1G55775	5.4522	2.96355e-15
AT3G62610	5.45175	7.09307e-06
AT5G38250	5.44684	5.53569e-05
AT5G38800	5.43706	0.000139205
AT3G25795	5.43691	1.76251e-14
AT1G26410	5.43051	3.34054e-06
AT1G13480	5.43043	4.98269e-07
AT5G16570	5.42165	4.86462e-21
AT1G08763	5.39598	0.0100206
AT5G66890	5.38433	0.0658581
AT1G16150	5.38169	0.00659113
AT1G16950	5.37728	2.45422e-05
AT5G02580	5.37644	4.03732e-29
AT2G45570	5.37524	1.02973e-22
AT3G21500	5.36094	1.52262e-06
AT1G63245	5.35387	1.06957e-12
AT1G14550	5.33469	0.0172963
AT3G02240	5.33113	1.4748e-08
AT2G47190	5.31671	3.26189e-22
AT2G29350	5.30971	1.07779e-06
AT3G02705	5.303	5.50806e-07
AT5G54060	5.29954	9.65914e-13
AT1G73000	5.28759	0.000202279
AT5G51465	5.27016	5.28591e-05
AT5G04120	5.26541	3.61374e-12
AT3G18250	5.2637	3.02543e-11
AT5G13320	5.24814	1.55545e-18
AT2G04515	5.23166	1.53052e-05
AT2G25297	5.22573	2.07464e-13
AT1G51890	5.2113	1.88227e-11
AT5G11920	5.19875	1.63439e-21
AT1G01680	5.19856	2.2955e-08
AT5G06775	5.19011	0.0035403
AT5G60900	5.18949	4.48266e-14
AT1G76960	5.17972	1.78045e-09
AT2G18660	5.17874	3.88285e-06
AT1G59670	5.1583	1.45324e-05
AT3G12230	5.13468	0.0217933
AT1G02450	5.10775	3.72727e-06
AT3G50610	5.10738	1.07625e-05
AT4G04490	5.0971	4.71925e-12
AT4G37140	5.09519	0.000328993
AT2G03580	5.07713	0.019275
AT2G19900	5.07041	8.23935e-20
AT4G05030	5.06606	0.000267762
AT2G26480	5.06267	8.15956e-23
AT3G50770	5.05764	4.73687e-22
AT2G32680	5.05483	1.38389e-11
AT1G49960	5.03386	3.41841e-07
AT1G62262	5.03239	9.29149e-09
AT2G45220	5.02419	3.10423e-06
AT5G11930	5.01065	3.82783e-18
AT3G61390	5.00304	0.00931052
AT4G20370	4.98651	1.60316e-06
AT3G22840	4.95149	1.39627e-91
AT4G21120	4.94816	1.01713e-23
AT1G19630	4.94464	1.3997e-08
AT5G64790	4.93794	0.0390838
AT4G00700	4.93394	2.03672e-10
AT2G21900	4.92345	0.00877357
AT1G34060	4.92282	1.02664e-16
AT5G18350	4.92183	0.0311065
AT2G29100	4.92122	0.0238883
AT5G47850	4.89803	1.13986e-08
AT5G48410	4.89556	4.14866e-14
AT1G13470	4.87484	2.82992e-07
AT4G11170	4.86174	8.07851e-07
AT2G29470	4.854	8.78223e-05
AT2G20150	4.85256	0.00275513
AT1G35230	4.85254	9.24065e-17
AT4G04540	4.84901	8.93155e-08
AT5G52760	4.84609	1.30735e-12
AT1G65481	4.84222	5.5939e-08
AT1G80130	4.83914	6.15061e-10
AT1G79320	4.82453	1.07983e-11
AT1G73810	4.8196	4.00271e-21
AT4G23320	4.81436	0.00121988
AT1G07900	4.80883	4.11418e-10
AT2G40740	4.79487	7.76608e-07
AT1G21120	4.79262	3.49456e-21
AT5G45380	4.79057	3.69894e-52
AT1G21520	4.78863	3.54812e-13
AT3G60120	4.78531	0.000118149
AT4G23140	4.78164	4.60785e-09
AT3G21520	4.76859	2.39533e-08
AT3G57950	4.74993	7.59088e-10
AT2G38690	4.74599	0.000536789
AT4G24000	4.71987	4.24216e-09
AT4G40020	4.71922	0.00026039
AT5G52260	4.71895	0.00187056
AT4G23280	4.70273	3.52532e-05
AT2G30750	4.68125	4.38436e-06
AT4G04990	4.67646	8.82583e-05
AT4G09110	4.66676	0.0658581
AT2G30660	4.66427	6.07956e-06
AT5G37980	4.63787	4.08496e-10
AT1G26240	4.63583	9.19201e-05
AT1G17310	4.63553	0.000635906
AT4G21950	4.63279	0.0336849
AT3G57465	4.61324	6.75732e-05
AT1G02230	4.61087	1.87064e-05
AT5G63225	4.59991	4.27975e-06
AT2G23270	4.59735	7.0762e-05
AT2G27389	4.59612	0.000761621
AT2G24285	4.58011	0.00246575
AT5G36130	4.57608	0.0154738
AT1G30700	4.56924	3.28102e-13
AT5G38900	4.56832	2.0244e-09
AT2G04070	4.5662	2.07631e-06
AT4G14630	4.56598	7.94634e-10
AT4G35180	4.5656	9.91227e-08
AT1G05880	4.56556	0.00311792
AT5G03210	4.56451	2.21134e-15
AT1G57590	4.55974	8.93096e-15
AT1G68765	4.53584	1.32241e-06
AT5G60770	4.52431	0.0043876
AT3G60060	4.51689	0.0336266
AT4G19970	4.51466	1.53387e-06
AT1G69480	4.51459	1.5256e-09
AT1G14880	4.5091	0.00165706
AT4G26950	4.50902	2.15524e-10
AT2G04025	4.50148	0.0064569
AT4G36950	4.49154	9.7013e-09
AT5G41570	4.48809	0.000598565
AT4G14090	4.47732	1.03258e-12
AT1G01560	4.47098	4.10255e-08
AT5G22490	4.46816	0.00428778
AT4G22640	4.45145	0.00209248
AT3G29590	4.44969	2.72971e-08
AT2G47880	4.44753	4.53989e-06
AT4G23310	4.42809	8.10286e-05
AT4G25380	4.42726	0.00345524
AT5G64810	4.41322	1.71132e-07
AT1G05517	4.40559	0.00952133
AT1G56600	4.40262	9.54116e-11
AT2G31335	4.39821	0.013955
AT5G13080	4.39108	3.46154e-09
AT3G28580	4.38901	1.46012e-08
AT5G60285	4.38314	0.0154263
AT1G48325	4.37568	0.0199962
AT5G22300	4.36585	7.10539e-09
AT4G11480	4.35778	0.0385963
AT5G27765	4.35354	0.00722982
AT3G02695	4.34995	0.0217103
AT2G44390	4.34018	0.0315616
AT4G10960	4.33913	1.15005e-31
AT1G08630	4.33431	6.95381e-11
AT2G32130	4.33411	0.0090532
AT5G40780	4.32316	2.61733e-37
AT2G43000	4.31955	3.07168e-21
AT1G53610	4.31544	0.00589891
AT3G63380	4.30494	6.37411e-17
AT5G49350	4.30408	1.00135e-12
AT2G45550	4.30394	0.0528332
AT5G01550	4.30264	9.35622e-09
AT1G57630	4.28824	1.77315e-09
AT3G48020	4.28507	5.18714e-22
AT1G67360	4.2817	3.71465e-36
AT5G23160	4.2794	0.0017681
AT4G20000	4.2764	2.44544e-12
AT1G22240	4.27002	5.47767e-16
AT1G55230	4.2596	0.00101371
AT3G13784	4.25019	0.0238713
AT5G06510	4.24951	8.73783e-14
AT5G24200	4.24177	4.73746e-12
AT2G31865	4.24098	1.9382e-28
AT4G03450	4.23399	7.65223e-07
AT1G58225	4.22559	6.29096e-07
AT2G32140	4.22503	1.18987e-11
AT1G28230	4.22108	5.21253e-09
AT2G18680	4.21868	3.16439e-16
AT3G24290	4.21796	0.0339052
AT4G32940	4.21158	1.08257e-30
AT1G26380	4.20897	5.6784e-08
AT5G36140	4.20883	0.00261341
AT2G29460	4.2085	6.17003e-07
AT4G03540	4.20611	1.54998e-11
AT2G17710	4.1922	5.02791e-19
AT1G55760	4.19067	4.54022e-50
AT5G37600	4.18946	8.79086e-36
AT4G25560	4.18758	0.0273363
AT4G35190	4.18537	1.15969e-15
AT1G29860	4.17779	3.31571e-08
AT4G11890	4.17435	1.72553e-07
AT1G36640	4.16733	7.23556e-05
AT1G78390	4.16586	0.0222795
AT5G49340	4.16128	0.0137452
AT4G09820	4.15601	4.58975e-06
AT1G08440	4.15109	0.0858565
AT5G05300	4.14819	2.82418e-09
AT4G32810	4.1449	2.01542e-27
AT5G10760	4.14138	2.84533e-08
AT4G15610	4.13842	4.23468e-18
AT1G65730	4.13414	3.22965e-20
AT1G65690	4.1251	4.19626e-20
AT4G38560	4.12313	6.12444e-09
AT1G21110	4.11594	4.24291e-14
AT3G46680	4.08373	0.000158544
AT5G38310	4.07954	1.53052e-05
AT5G64890	4.07589	0.000193639
AT4G02650	4.0692	0.0594691
AT4G28930	4.06774	0.002861
AT1G68450	4.06262	3.63243e-05
AT3G45330	4.06141	0.000298051
AT5G46960	4.06045	4.34395e-06
AT5G49690	4.05325	1.55752e-21
AT1G60470	4.05217	4.2595e-06
AT1G06137	4.05003	0.0725721
AT1G29290	4.04903	2.519e-11
AT2G02580	4.03729	0.000392768
AT3G13500	4.03611	0.0236963
AT5G22570	4.03353	5.72027e-09
AT1G66600	4.02617	5.27051e-07
AT4G16600	4.02469	0.000535874
AT2G26560	4.024	1.68332e-08
AT3G23120	4.01769	1.87219e-13
AT5G59050	4.0138	3.99708e-19
AT2G26400	4.01163	5.10023e-12
AT2G46770	4.01126	0.0474104
AT3G01830	4.00938	1.43552e-06
AT4G33040	4.00303	8.46104e-13
AT1G74810	3.99587	4.41658e-12
AT3G57680	3.99517	5.87978e-09
AT3G51360	3.98485	0.00768445
AT1G76480	3.98256	0.0642361
AT5G39130	3.98145	4.96653e-12
AT3G56891	3.97454	0.000821267
AT5G55350	3.96817	0.0133403
AT1G52890	3.9656	1.13347e-09
AT1G77730	3.95566	0.0198555
AT1G43910	3.94847	7.62769e-15
AT1G48590	3.94314	0.0216051
AT1G13530	3.94231	0.00410976
AT3G12410	3.93851	2.28393e-06
AT1G06983	3.93582	1.81853e-06
AT4G04510	3.9288	0.0106278
AT1G64360	3.92854	2.81076e-06
AT4G31380	3.92224	9.53891e-06
AT1G69930	3.91465	2.5005e-05
AT2G38340	3.90863	0.00763603
AT3G60415	3.9047	3.6682e-09
AT1G24140	3.89634	1.03797e-10
AT4G25010	3.89579	9.85351e-06
AT1G78360	3.89201	0.0346773
AT4G39670	3.88887	5.65488e-12
AT1G63950	3.88295	0.000918772
AT3G47480	3.88141	2.41058e-07
AT5G22540	3.87991	1.27517e-09
AT5G19410	3.87435	1.08512e-10
AT5G07780	3.87178	0.00542681
AT1G51030	3.86796	6.12322e-05
AT4G37370	3.86736	7.92381e-18
AT3G02590	3.86363	0.0346057
AT1G49475	3.85322	1.76702e-08
AT3G62990	3.84853	0.0208683
AT4G18990	3.84761	0.000248656
AT4G03480	3.84608	0.0332749
AT4G10720	3.8457	1.98906e-05
AT1G80120	3.84404	1.27358e-19
AT4G14365	3.84276	3.76055e-14
AT5G42610	3.84236	1.3129e-07
AT5G57550	3.83745	2.85596e-09
AT2G44400	3.83626	0.0284261
AT1G24145	3.83121	4.35511e-07
AT1G19250	3.82825	9.19821e-07
AT4G40010	3.82719	5.47267e-17
AT3G45080	3.82607	0.0117111
AT1G70440	3.82527	0.00574504
AT5G11440	3.82293	0.0325322
AT4G09100	3.82281	0.0278252
AT4G12735	3.82041	1.90377e-08
AT1G14540	3.80731	0.000193666
AT5G66815	3.80426	0.00231473
AT5G48657	3.80346	1.42404e-17
AT1G14080	3.80242	2.86807e-06
AT1G42980	3.79667	0.0105813
AT5G38344	3.79294	0.0734523
AT1G11300	3.7926	2.23477e-19
AT4G13890	3.78463	0.0613958
AT1G01310	3.78209	0.03488
AT1G10220	3.78052	0.0146973
AT5G36970	3.77961	0.0322389
AT3G28007	3.77764	8.58794e-06
AT4G23230	3.77675	2.86991e-05
AT3G22930	3.77535	3.8889e-21
AT2G41230	3.76613	8.97457e-15
AT2G34610	3.76378	0.00503945
AT4G18980	3.76144	1.76884e-07
AT3G46280	3.76141	9.78999e-11
AT1G64590	3.76078	2.12464e-08
AT1G69490	3.75742	6.33534e-08
AT1G17170	3.7477	3.62429e-08
AT2G14560	3.7382	1.54318e-05
AT1G33030	3.73693	5.84118e-06
AT4G11655	3.73675	0.000152635
AT4G17670	3.73072	1.14924e-16
AT4G08555	3.72839	8.12637e-06
AT1G51913	3.72681	0.000933747
AT5G39670	3.71927	8.56432e-10
AT5G24040	3.71673	0.0164212
AT2G39530	3.71418	1.87684e-05
AT2G37870	3.71377	2.64587e-05
AT3G20590	3.71256	0.03818
AT1G13340	3.71232	4.41134e-20
AT5G15890	3.70925	0.0242044
AT5G53420	3.70484	7.1582e-12
AT4G13420	3.70303	0.0633648
AT2G03360	3.69973	2.12011e-06
AT3G60966	3.69648	6.48516e-07
AT3G12910	3.69457	0.000499868
AT3G13610	3.69151	1.39613e-06
AT4G33905	3.69092	1.26023e-08
AT4G12290	3.68813	6.40482e-06
AT2G17740	3.68783	0.000184557
AT2G06485	3.68413	0.0709819
AT5G54610	3.68403	2.93317e-05
AT2G17040	3.68067	4.06643e-09
AT3G48080	3.67653	1.78662e-06
AT3G03650	3.66917	0.000136016
AT1G07430	3.66508	5.16465e-05
AT1G16160	3.66356	0.020445
AT1G26420	3.65729	3.06334e-08
AT5G22545	3.6512	0.0505044
AT1G65790	3.65045	3.69932e-06
AT5G39720	3.64723	0.0428077
AT5G39520	3.64086	2.20906e-06
AT1G72570	3.63887	0.0998367
AT4G22110	3.63803	0.00488942
AT1G52857	3.63786	0.0535318
AT2G20142	3.63579	3.37821e-18
AT5G22530	3.63011	0.00294757
AT1G05340	3.6286	3.33297e-09
AT5G18661	3.62554	6.50817e-05
AT3G15534	3.62405	0.0155023
AT1G54575	3.624	5.5358e-14
AT1G51860	3.62262	3.79554e-06
AT1G72000	3.61819	0.00209509
AT5G65600	3.60208	6.66118e-11
AT3G09960	3.60184	8.28248e-05
AT5G24860	3.60157	0.0155474
AT4G18422	3.58869	1.46782e-09
AT4G21840	3.58523	1.32369e-08
AT3G07900	3.58384	0.0443679
AT3G57690	3.58042	0.0351777
AT5G67430	3.5761	0.000371115
AT5G62480	3.57024	5.10804e-09
AT1G61550	3.56802	0.00410005
AT2G22510	3.56428	6.22352e-18
AT3G11080	3.55139	7.86251e-15
AT5G40590	3.54912	0.000361687
AT5G45000	3.54681	0.000832805
AT1G62710	3.54087	4.12694e-28
AT2G46130	3.53329	0.00510062
AT2G35730	3.53274	9.34707e-05
AT5G67520	3.53199	2.30312e-21
AT1G10070	3.52612	1.29851e-12
AT5G09480	3.52556	2.44544e-12
AT5G45090	3.52109	0.0471451
AT4G19370	3.516	4.90955e-15
AT2G02250	3.51093	0.0450948
AT1G24420	3.49609	0.0122441
AT3G04370	3.49247	5.23444e-08
AT5G39100	3.49246	0.0166829
AT5G58860	3.48952	4.35366e-15
AT2G18690	3.47804	9.6226e-16
AT3G62960	3.47796	4.1143e-05
AT2G27220	3.47639	0.037559
AT5G55460	3.47491	1.39626e-08
AT5G09520	3.47488	5.21253e-09
AT1G35710	3.47335	1.43304e-08
AT5G45070	3.47178	1.95862e-06
AT2G26290	3.46767	9.94819e-07
AT4G38080	3.46622	1.21543e-20
AT4G15300	3.46431	0.0597553
AT5G06230	3.46279	1.48324e-06
AT4G39210	3.4621	1.32351e-08
AT5G52730	3.46154	0.0838023
AT3G25882	3.46116	2.63479e-10
AT1G26590	3.45748	0.0076328
AT2G29110	3.45736	0.0312227
AT3G02242	3.4568	0.0977914
AT3G57540	3.45004	1.00918e-21
AT3G48510	3.44987	0.00103943
AT1G30990	3.44878	0.0740824
AT2G18550	3.44615	0.0361822
AT4G20390	3.43793	4.04161e-11
AT5G37690	3.43592	3.68018e-17
AT3G14185	3.43486	0.0647845
AT3G60970	3.42747	0.0254328
AT5G13580	3.41978	7.60576e-10
AT3G10320	3.4181	1.57848e-13
AT5G24090	3.4163	1.0213e-06
AT1G35515	3.41493	7.59088e-10
AT5G26920	3.41318	2.91003e-13
AT4G15417	3.41289	0.000181387
AT1G55990	3.40034	7.63021e-17
AT1G64000	3.40002	0.0134695
AT2G43500	3.3995	1.18987e-08
AT4G12350	3.39854	5.6964e-07
AT4G14390	3.39543	0.000808468
AT3G56500	3.39443	0.0368865
AT4G28556	3.39112	0.0520075
AT1G67520	3.38493	2.37824e-08
AT5G44920	3.38446	6.43416e-06
AT4G18430	3.37934	9.29799e-06
AT5G59530	3.37821	4.42859e-07
AT1G30220	3.37399	5.45574e-06
AT5G60910	3.37175	0.00108291
AT4G12500	3.3717	0.000195983
AT1G15640	3.36819	0.0250842
AT1G62570	3.36801	3.89737e-17
AT1G78410	3.36311	2.87665e-05
AT2G46430	3.3631	8.44976e-21
AT2G25940	3.36175	8.04603e-09
AT5G52750	3.35676	3.10586e-06
AT2G46495	3.35486	0.0415969
AT2G35380	3.34935	8.07304e-11
AT5G03550	3.34264	0.0220555
AT4G33610	3.33946	1.85542e-16
AT4G16640	3.33736	1.08974e-10
AT3G27040	3.33377	0.00346621
AT1G34050	3.33119	0.0226401
AT3G50470	3.32996	9.44182e-08
AT1G09080	3.32462	0.00143972
AT3G55890	3.32241	8.849e-10
AT5G66670	3.32174	0.000493188
AT3G07970	3.3212	1.22924e-05
AT3G13432	3.32105	0.000492098
AT4G04760	3.32087	0.0262592
AT5G46950	3.32038	0.0016711
AT1G02440	3.31815	0.0509225
AT3G52970	3.3165	0.00326154
AT3G29000	3.31633	7.07185e-08
AT1G71520	3.31493	0.00489594
AT5G66640	3.31325	2.44742e-05
AT5G62150	3.31087	2.43185e-08
AT2G48140	3.31077	8.30426e-15
AT1G67980	3.30708	0.0935327
AT2G43580	3.30492	0.000329234
AT2G03590	3.30147	7.56029e-18
AT1G13830	3.29762	5.70453e-14
AT3G13130	3.29557	0.000112427
AT5G46650	3.29522	0.0118428
AT5G01490	3.28991	0.0134047
AT1G05330	3.28678	0.00329513
AT3G62380	3.28531	0.0450325
AT3G01760	3.2831	0.0556474
AT1G14870	3.28288	9.74058e-06
AT1G54570	3.28178	5.9869e-21
AT4G28811	3.28175	0.0262748
AT1G66960	3.2816	0.0243873
AT3G12720	3.2731	0.0136514
AT3G28890	3.27122	9.12976e-06
AT1G05133	3.26946	0.0152861
AT1G22160	3.26716	1.22813e-06
AT2G34360	3.26432	0.000109809
AT2G14620	3.26364	4.85391e-06
AT3G13229	3.26005	0.0226351
AT1G74460	3.24983	1.26237e-18
AT3G29630	3.24882	0.00237863
AT2G41380	3.23378	1.71537e-23
AT4G15236	3.22572	0.00613196
AT2G29990	3.22528	6.00539e-25
AT3G47090	3.22441	5.47348e-09
AT1G29680	3.22089	0.0433421
AT2G15390	3.217	2.90484e-16
AT4G11880	3.21338	0.0631898
AT3G47720	3.21204	0.0229199
AT2G42060	3.21197	0.000495272
AT5G25250	3.21172	2.44544e-12
AT1G61930	3.20805	9.4804e-08
AT3G46690	3.206	0.000449564
AT2G21780	3.20152	0.00124276
AT3G03670	3.19802	0.00817017
AT3G50400	3.19471	1.21652e-06
AT3G23240	3.19408	9.63889e-10
AT1G33730	3.18946	0.0148154
AT1G45616	3.18511	1.21513e-06
AT4G11910	3.18486	3.24007e-09
AT3G57380	3.18408	1.743e-08
AT3G51642	3.18322	1.74866e-05
AT2G43390	3.18231	0.000181387
AT2G44010	3.18113	0.00106687
AT1G51850	3.18108	7.59971e-08
AT1G73290	3.1804	0.000316651
AT2G21820	3.17914	5.36281e-06
AT4G11040	3.17305	0.0240719
AT1G18860	3.17072	0.00119376
AT2G40790	3.16915	5.67514e-09
AT4G02830	3.16662	2.73158e-05
AT1G04570	3.16642	1.7465e-09
AT4G19720	3.15487	5.05764e-05
AT5G54165	3.15455	9.6693e-08
AT3G52748	3.15407	0.000254752
AT4G09750	3.15388	1.09731e-15
AT5G07510	3.15354	0.0736086
AT5G01250	3.15006	0.0001352
AT4G00070	3.14875	0.000708248
AT4G13680	3.14874	0.00602309
AT5G09290	3.14422	5.46125e-07
AT1G29020	3.14236	2.87563e-05
AT1G04330	3.14227	5.41968e-07
AT5G07475	3.14116	3.33459e-09
AT3G04220	3.14002	3.55567e-06
AT1G13550	3.13576	0.0543173
AT4G25140	3.13083	0.00872843
AT2G36750	3.13076	5.77609e-05
AT5G40382	3.12642	0.000192051
AT1G28480	3.12174	9.49933e-07
AT5G38540	3.12085	0.00465975
AT5G47635	3.11911	2.00811e-06
AT1G66465	3.1125	5.59744e-06
AT3G04115	3.1083	0.0609935
AT1G60095	3.10476	4.81447e-05
AT5G67340	3.10304	5.15473e-10
AT3G16210	3.09796	0.0386366
AT3G14225	3.0935	0.0371506
AT4G28940	3.09207	2.93657e-09
AT5G58780	3.08992	2.09475e-05
AT5G42830	3.08787	1.08223e-09
AT2G42350	3.0869	5.68614e-06
AT1G14455	3.08564	0.0185784
AT5G41280	3.08347	0.0025773
AT1G70640	3.08263	2.16486e-07
AT5G18130	3.07621	3.61254e-11
AT2G44370	3.07546	0.000567926
AT3G44540	3.06793	5.73953e-07
AT1G36622	3.06776	1.61854e-05
AT3G04420	3.06597	3.53023e-08
AT4G11470	3.06244	0.000783603
AT2G23540	3.05562	1.0266e-15
AT3G47780	3.05452	5.17458e-10
AT5G66700	3.05365	0.0867044
AT1G66380	3.05309	0.00330755
AT5G65040	3.04692	9.21465e-07
AT1G02390	3.04597	5.00885e-11
AT1G74010	3.04512	3.18573e-13
AT4G37940	3.04332	0.0901082
AT5G39000	3.04079	0.00565613
AT1G67148	3.03918	0.000526011
AT1G21250	3.03756	6.86889e-05
AT3G47100	3.03747	8.74284e-05
AT4G22920	3.03448	4.94754e-15
AT3G45660	3.03374	0.000503045
AT3G14280	3.032	4.08565e-08
AT3G53600	3.03178	0.0209897
AT2G18370	3.0246	2.54238e-10
AT4G37010	3.02163	0.000456611
AT5G64530	3.02137	1.05385e-09
AT5G23190	3.02049	2.16329e-13
AT4G10510	3.01965	0.0674938
AT5G40990	3.01918	0.0183095
AT1G10340	3.01588	2.71911e-08
AT1G79680	3.00884	0.000808468
AT2G47130	3.0062	1.61409e-06
AT1G44130	3.00527	0.00080205
AT1G73805	3.0022	2.71007e-12
AT1G21890	2.99996	0.0168959
AT3G11010	2.9974	1.1971e-21
AT3G57260	2.99695	0.000146395
AT2G21100	2.99047	1.71295e-12
AT3G60140	2.98655	0.000337106
AT3G60961	2.98356	0.000931397
AT5G09735	2.98225	0.00739948
AT4G11000	2.97785	2.18773e-05
AT5G39160	2.97473	2.83665e-06
AT2G25625	2.97349	5.80055e-06
AT5G42010	2.97325	1.20932e-08
AT3G11370	2.96544	0.0336379
AT3G14060	2.96495	1.02485e-10
AT1G58320	2.96015	0.0861567
AT4G09020	2.96012	2.93656e-10
AT4G23220	2.95973	8.72577e-05
AT2G19810	2.95604	8.63527e-06
AT1G56320	2.95601	2.80165e-07
AT5G53110	2.94683	2.58624e-06
AT2G43670	2.94648	0.000468018
AT3G48700	2.93179	7.10563e-12
AT3G47790	2.9307	0.00512294
AT5G37420	2.92828	0.0877505
AT4G33450	2.92811	0.0336082
AT2G46400	2.92801	2.62406e-08
AT3G57100	2.92454	0.00043757
AT1G30920	2.91582	0.0131317
AT2G34960	2.91317	1.06514e-07
AT4G26120	2.91312	8.19969e-20
AT2G47530	2.91223	0.0573503
AT3G59580	2.91103	0.00119095
AT5G08250	2.91058	0.000383659
AT1G68320	2.9092	9.01656e-05
AT2G29370	2.90523	1.85294e-05
AT3G58550	2.90441	1.58157e-06
AT4G23700	2.90124	0.00696378
AT3G48450	2.89482	1.30613e-08
AT3G48920	2.89052	6.17745e-05
AT3G01175	2.8904	0.00675366
AT3G21080	2.88662	5.70622e-07
AT1G65484	2.88101	2.33139e-06
AT1G74650	2.87792	7.18476e-08
AT5G44900	2.87155	0.0176992
AT1G09932	2.87141	2.90313e-12
AT3G53150	2.87112	0.0392915
AT1G70270	2.86865	0.00127323
AT3G45730	2.86747	1.13035e-07
AT3G09950	2.86741	0.000150717
AT5G40230	2.86591	4.49272e-06
AT1G52880	2.86381	2.76967e-12
AT3G42180	2.8602	3.05309e-07
AT5G46050	2.85644	1.17711e-07
AT3G22600	2.8529	3.35271e-05
AT4G37990	2.85087	0.00393309
AT4G39955	2.85006	1.7742e-26
AT3G11430	2.84735	4.90628e-09
AT2G04450	2.84645	1.42243e-14
AT1G70680	2.84458	5.56126e-05
AT3G26470	2.84404	3.04414e-07
AT2G47950	2.84091	0.00411857
AT4G25480	2.8398	9.59049e-05
AT1G68850	2.83933	3.85783e-10
AT5G55590	2.83835	9.14154e-05
AT4G33550	2.8369	0.000196729
AT4G28340	2.82919	0.033743
AT1G63720	2.82461	1.19032e-15
AT5G37450	2.82145	0.00181158
AT3G05858	2.82135	0.0163316
AT3G28210	2.8174	4.19501e-06
AT2G15490	2.81571	0.014528
AT4G18350	2.81339	0.0267142
AT3G48580	2.81144	7.14159e-09
AT5G46060	2.80681	0.0101819
AT1G19020	2.79707	3.77773e-08
AT1G24320	2.79354	0.0628843
AT5G67310	2.79349	3.73307e-06
AT4G02280	2.79131	3.78679e-16
AT5G22555	2.79121	0.00846563
AT5G01300	2.79069	0.00029368
AT3G19660	2.79056	5.84669e-06
AT1G58330	2.7875	0.0225527
AT5G27060	2.77816	0.000283017
AT1G67810	2.77751	6.21788e-09
AT4G15270	2.77318	0.000795251
AT2G39210	2.76773	1.141e-12
AT1G08903	2.76647	0.0432599
AT3G04060	2.76261	2.43185e-08
AT2G14095	2.76181	0.00115985
AT1G53100	2.76174	0.00347487
AT1G49000	2.75989	9.1531e-11
AT2G15220	2.75812	0.000523573
AT5G67140	2.75738	1.04217e-11
AT5G12420	2.75645	2.73142e-18
AT5G46295	2.75586	0.000133959
AT5G41380	2.7538	0.0212518
AT2G41690	2.74968	0.00269049
AT4G28110	2.74934	0.0455965
AT1G27890	2.74752	0.0769263
AT3G01420	2.74354	0.000413425
AT5G57123	2.74332	0.018086
AT1G74710	2.7432	6.37411e-17
AT2G35585	2.74306	1.27921e-06
AT3G23630	2.74011	0.000106161
AT5G60220	2.7394	0.00522185
AT4G38092	2.73812	0.00211426
AT5G48100	2.73359	0.0272635
AT2G25000	2.73296	2.72533e-18
AT5G06760	2.7327	0.000671676
AT1G01480	2.73165	0.00693651
AT4G14060	2.73085	1.66969e-05
AT3G54150	2.72955	2.1677e-06
AT1G35910	2.72592	9.91039e-05
AT1G76210	2.72408	0.0705575
AT3G61280	2.72066	1.79388e-05
AT5G50360	2.71957	0.0233624
AT1G58420	2.71774	4.1939e-06
AT1G32950	2.71673	0.00436499
AT5G67450	2.70511	8.28107e-12
AT5G39120	2.70427	0.00229933
AT5G06475	2.7039	0.0713339
AT3G23790	2.70386	1.26624e-09
AT2G31110	2.70245	1.24356e-19
AT5G26700	2.70052	0.0687128
AT1G70810	2.69967	8.34423e-09
AT4G09770	2.69785	0.0938991
AT5G15500	2.69142	0.000210317
AT4G23450	2.69128	2.72341e-07
AT5G27420	2.68812	2.15062e-05
AT5G54020	2.68517	0.00554513
AT5G45810	2.68361	9.58438e-05
AT3G11580	2.68011	2.70398e-11
AT5G25110	2.6792	2.1561e-10
AT3G03910	2.67848	4.35511e-07
AT1G77450	2.67748	5.22897e-08
AT1G02930	2.67447	1.11678e-05
AT1G01530	2.67129	0.0323095
AT4G18360	2.67045	4.57385e-13
AT1G15670	2.66976	6.16531e-11
AT3G23110	2.66759	1.7596e-11
AT1G53270	2.66535	1.59697e-05
AT1G34420	2.65996	5.13284e-10
AT3G02895	2.6595	0.0524362
AT4G05018	2.65676	0.0495759
AT2G46440	2.6564	0.00164579
AT1G72540	2.65489	1.59627e-06
AT1G70581	2.65404	0.000191199
AT4G26200	2.65301	0.000181387
AT1G73190	2.65241	0.0704984
AT1G68620	2.65205	9.80639e-15
AT5G56840	2.65193	5.34539e-05
AT1G28190	2.6511	7.01105e-09
AT1G02470	2.64942	1.94886e-05
AT1G74080	2.64911	0.0221237
AT2G22860	2.64861	7.59792e-08
AT2G03850	2.64336	0.00478476
AT3G63060	2.64198	1.40163e-05
AT1G65610	2.64169	0.0021017
AT1G02220	2.64115	3.66594e-08
AT2G16385	2.63674	0.00234602
AT1G76690	2.63192	3.63776e-21
AT3G62780	2.63021	0.000180603
AT3G00970	2.6295	0.000184279
AT4G23130	2.62914	1.77466e-06
AT5G60470	2.62713	0.0316634
AT5G09530	2.62617	2.09455e-08
AT5G21120	2.62611	0.057495
AT1G59640	2.6242	9.79934e-06
AT1G26200	2.62286	3.31391e-05
AT4G24310	2.61818	0.00477741
AT1G24620	2.61694	0.0822015
AT1G70390	2.61655	0.0641879
AT1G62760	2.61618	2.11448e-08
AT5G13900	2.61499	0.000422231
AT1G34670	2.61464	4.52073e-05
AT5G65230	2.61461	7.21685e-11
AT3G55910	2.61124	0.00954853
AT3G51440	2.60917	1.88918e-14
AT4G34135	2.60713	6.04175e-07
AT5G41750	2.60607	1.41746e-05
AT5G12880	2.60475	7.70316e-07
AT5G44910	2.60436	9.7991e-07
AT3G06755	2.60209	5.67846e-09
AT2G39518	2.60135	0.000844718
AT3G13435	2.5965	0.00586824
AT3G56710	2.59569	8.64619e-05
AT3G09010	2.59416	5.67649e-11
AT3G63010	2.5921	5.25698e-18
AT1G56150	2.58905	0.0010882
AT4G33880	2.58642	0.0932247
AT4G22840	2.58533	1.45298e-22
AT1G18970	2.58139	0.000998445
AT4G12890	2.5797	0.00202473
AT5G02780	2.57728	5.05764e-05
AT5G24655	2.57287	9.46215e-08
AT2G03370	2.57127	0.0979741
AT1G55740	2.57094	1.26454e-06
AT4G32950	2.56798	0.00376421
AT4G35380	2.56491	0.000280895
AT5G54840	2.56309	1.37836e-11
AT1G50780	2.55981	0.018666
AT5G15130	2.55661	0.00145072
AT1G69790	2.55288	0.00226832
AT3G23175	2.55088	7.32031e-05
AT5G59490	2.54516	7.61524e-07
AT1G68610	2.54302	0.0790445
AT4G17215	2.54196	0.000717846
AT5G06090	2.54052	0.00168048
AT5G14640	2.53904	4.61993e-30
AT1G77920	2.53873	1.55164e-08
AT1G30900	2.53526	1.33332e-05
AT5G22520	2.53468	0.00450742
AT5G25910	2.53115	0.000342492
AT2G28400	2.5301	3.02799e-08
AT1G78340	2.52973	0.018622
AT1G59730	2.52729	0.000178661
AT2G25820	2.52562	0.00354825
AT1G48000	2.52513	0.000185189
AT3G01900	2.52471	0.0335189
AT3G07555	2.52266	0.0035805
AT1G78990	2.52262	3.75327e-11
AT4G19975	2.52224	3.54812e-13
AT4G36610	2.51968	3.13785e-07
AT4G22770	2.51715	3.52095e-21
AT5G14340	2.5163	0.0887831
AT2G28755	2.51588	0.000296659
AT3G13100	2.5151	3.13156e-07
AT2G22240	2.51468	3.8577e-08
AT1G17020	2.51417	2.69774e-15
AT3G26500	2.51375	4.67828e-08
AT5G08240	2.50968	0.000127178
AT4G23190	2.50955	1.27083e-12
AT1G47510	2.50838	0.00777268
AT5G26340	2.50776	2.15073e-12
AT3G05690	2.50713	2.39012e-07
AT5G56960	2.50469	0.0429606
AT3G09520	2.50325	1.72027e-06
AT5G25930	2.50256	1.87219e-13
AT4G16350	2.50108	1.60793e-06
AT4G23160	2.50073	6.87455e-06
AT3G56260	2.49692	8.59059e-06
AT3G08700	2.49028	0.00732294
AT2G29750	2.48502	5.04124e-06
AT1G66880	2.48276	2.29003e-12
AT4G38340	2.48223	3.31145e-07
AT2G39050	2.48154	2.04386e-14
AT5G59310	2.48096	0.00662281
AT1G62580	2.479	6.07188e-06
AT1G04247	2.47867	0.09599
AT5G38350	2.4774	0.0750053
AT2G40170	2.47412	0.00798192
AT1G33960	2.47363	0.00326169
AT4G01630	2.47191	0.035206
AT5G44550	2.47186	1.95666e-13
AT3G10815	2.46933	0.000142677
AT5G10625	2.46838	3.27192e-05
AT5G39190	2.46688	2.26479e-06
AT4G34860	2.46623	2.38355e-25
AT1G10480	2.46532	0.00189994
AT4G21930	2.46316	0.000434552
AT4G21380	2.46177	0.00138922
AT3G13900	2.4594	0.0373369
AT2G46270	2.45743	2.45984e-16
AT5G04000	2.45738	7.4198e-09
AT2G40180	2.45716	1.96562e-06
AT3G12830	2.4543	3.27909e-08
AT1G74360	2.45422	2.00486e-06
AT5G07990	2.45373	2.98731e-24
AT5G05340	2.45065	0.00794291
AT5G41160	2.45006	0.00711218
AT2G40370	2.44818	1.16877e-08
AT2G27660	2.44426	0.000394055
AT1G26680	2.44252	0.00394676
AT1G65500	2.44221	0.00029947
AT1G03170	2.44211	3.18681e-05
AT4G09300	2.44151	0.0552042
AT5G44610	2.43961	0.00585657
AT2G15370	2.43808	0.0289912
AT1G47480	2.43747	5.72276e-05
AT3G02800	2.43682	4.78768e-08
AT1G56710	2.43405	0.012225
AT3G25950	2.4332	0.0376575
AT2G39200	2.43145	0.000776516
AT4G04225	2.42856	0.0740422
AT5G51160	2.4283	0.0108565
AT1G13510	2.42016	0.0606156
AT4G05590	2.41903	2.99649e-08
AT5G19490	2.419	0.00244635
AT5G26170	2.41809	0.000264086
AT3G13672	2.41789	0.000179513
AT5G61640	2.41757	2.54101e-29
AT3G03660	2.41557	0.0951722
AT5G10410	2.41437	6.13196e-08
AT5G03640	2.41101	0.00204199
AT1G32900	2.40772	0.0018467
AT2G32830	2.40627	9.40756e-05
AT5G36110	2.4048	0.0235291
AT2G34940	2.40108	0.0296948
AT4G21230	2.40003	1.17451e-05
AT1G09480	2.39943	1.35812e-10
AT3G05360	2.39719	3.58498e-08
AT3G62590	2.39629	4.63505e-16
AT5G39110	2.39276	0.0315961
AT3G04070	2.39176	7.59971e-08
AT2G30250	2.3914	1.01659e-21
AT5G37485	2.39058	0.0305348
AT4G17160	2.39018	0.0426086
AT1G04220	2.39	3.6185e-10
AT3G50460	2.38651	0.0235699
AT5G43420	2.3856	3.27774e-06
AT1G60970	2.38248	1.97131e-06
AT4G19430	2.38169	0.0123566
AT4G21490	2.37971	0.000431839
AT4G23810	2.37943	1.18818e-05
AT3G05660	2.37722	0.00160847
AT4G39795	2.37511	2.91829e-05
AT1G02360	2.37279	0.00533764
AT3G52780	2.37054	3.96615e-08
AT3G28570	2.3703	5.77164e-05
AT5G63850	2.36956	1.0807e-17
AT1G49570	2.36835	0.0115255
AT4G28350	2.3669	1.3423e-14
AT4G24120	2.36613	0.0106034
AT5G54040	2.36234	0.00180571
AT5G66170	2.36185	5.16465e-05
AT5G20860	2.36064	0.00655994
AT2G37430	2.35856	0.00210688
AT2G45210	2.35344	9.60198e-16
AT3G26210	2.35305	6.62705e-07
AT5G20190	2.35248	2.13094e-05
AT4G33050	2.35229	4.97072e-06
AT1G16510	2.35035	0.000146969
AT4G35900	2.34983	1.35899e-06
AT1G63530	2.34909	5.45283e-06
AT5G35110	2.34887	0.00102704
AT4G17660	2.34746	0.0464173
AT1G21000	2.34719	3.59819e-15
AT5G10100	2.34656	5.57816e-10
AT5G50260	2.34477	1.5635e-07
AT5G64800	2.34465	0.00611737
AT3G32030	2.34347	0.0088504
AT4G38870	2.34237	6.04266e-05
AT2G36630	2.34096	0.00184219
AT4G15393	2.33841	0.00119095
AT2G29670	2.33808	0.000491876
AT1G68470	2.33589	1.3275e-10
AT3G26790	2.33507	0.0854179
AT2G43570	2.33268	3.98145e-06
AT1G35310	2.3316	0.000268875
AT1G22760	2.33036	0.00303727
AT1G08443	2.3298	0.0199503
AT1G76650	2.32751	5.47371e-07
AT5G18470	2.32535	0.0022919
AT1G35210	2.32467	5.14613e-05
AT1G45145	2.32386	0.00678656
AT1G60190	2.32213	6.13006e-05
AT4G18880	2.32163	6.25725e-12
ATMG09980	2.32059	0.09835
AT5G38240	2.32007	0.000232039
AT2G45650	2.31815	0.0892362
AT5G40420	2.31498	0.00407796
AT2G45040	2.31247	2.4487e-05
AT4G21903	2.31091	3.34603e-18
AT1G52855	2.30574	0.00063255
AT4G26470	2.30226	5.53569e-05
AT1G72870	2.30103	0.0172865
AT3G29250	2.29999	0.00280627
AT1G78780	2.29768	2.52683e-09
AT2G48130	2.29719	6.04914e-05
AT5G24530	2.297	1.33564e-08
AT1G72660	2.29347	9.93874e-07
AT1G31885	2.29323	0.00979937
AT4G36990	2.29116	1.04804e-08
AT1G07620	2.29006	0.00143714
AT1G11210	2.28834	2.97611e-06
AT1G08050	2.28734	3.72002e-07
AT1G17950	2.28669	0.0168263
AT1G76955	2.28664	0.0135198
AT5G65090	2.28118	4.05917e-06
AT5G24240	2.2807	0.0053432
AT3G29034	2.28029	0.000481989
AT1G34750	2.27558	1.13067e-16
AT3G28620	2.27531	0.00355931
AT3G05390	2.27373	0.0225893
AT3G07195	2.27216	0.000373654
AT3G51330	2.27203	0.00406894
AT4G28085	2.27047	9.35202e-10
AT3G47050	2.27037	0.0683828
AT1G07000	2.26981	7.52014e-26
AT3G21420	2.26654	1.974e-19
AT5G43780	2.26614	3.14816e-11
AT4G23010	2.26605	1.59932e-23
AT3G22370	2.26414	9.40075e-10
AT3G53235	2.26369	0.000422093
AT1G17745	2.26354	1.24269e-24
AT1G47130	2.26316	0.012247
AT1G63840	2.26148	2.55649e-14
AT1G54130	2.2614	1.50998e-12
AT5G52810	2.2605	9.60565e-15
AT1G59950	2.25803	0.0105215
AT1G72900	2.25803	0.000144601
AT1G49450	2.25665	0.000537741
AT2G03200	2.25297	6.75594e-08
AT3G06955	2.25162	0.00172505
AT3G56400	2.24983	0.000511169
AT4G37030	2.24936	5.7359e-05
AT5G61010	2.24926	5.35943e-17
AT1G65510	2.24924	0.000234748
AT3G54420	2.24922	5.14425e-06
AT1G07160	2.24693	0.00869724
AT1G73410	2.24631	0.0139481
AT4G13030	2.24616	1.33912e-08
AT1G64610	2.24477	1.56149e-13
AT5G63560	2.24424	0.00017589
AT3G61900	2.24382	0.000545919
AT2G02061	2.24089	0.0206882
AT5G39090	2.24085	7.08572e-07
AT5G38710	2.24061	0.000637811
AT3G03870	2.23877	9.23353e-06
AT3G52400	2.23858	5.18721e-06
AT1G71697	2.23658	1.05085e-11
AT1G61560	2.23385	0.00125262
AT3G50350	2.23316	1.56065e-16
AT1G67800	2.23296	1.27747e-23
AT1G01340	2.22869	1.37091e-06
AT1G62370	2.22851	2.07315e-08
AT2G39710	2.22666	1.24824e-26
AT4G14780	2.22653	0.0472823
AT3G29970	2.22553	0.00417661
AT5G47960	2.22327	3.01192e-05
AT3G62210	2.22254	0.0629119
AT4G17770	2.22198	2.44118e-14
AT5G53990	2.22104	0.0106497
AT2G08435	2.21735	0.0124059
AT3G25990	2.2157	0.00148708
AT1G09500	2.21525	0.00222986
AT1G76470	2.2142	0.0901082
AT3G14700	2.21316	0.00130087
AT1G73040	2.21109	6.33534e-08
AT3G16030	2.21066	3.46535e-09
AT2G41082	2.21026	6.33275e-05
AT5G64550	2.20949	5.06828e-08
AT5G42380	2.20912	0.00172716
AT4G25350	2.20797	9.57949e-06
AT5G39330	2.20472	0.00595264
AT4G34590	2.19982	1.72794e-14
AT4G27900	2.1997	5.96714e-08
AT3G18830	2.19825	2.86914e-17
AT3G50740	2.19775	4.26905e-09
AT5G15940	2.19258	0.0400091
AT5G41290	2.19149	0.078462
AT2G17280	2.19022	8.75453e-10
AT5G55170	2.18576	3.67067e-06
AT4G26060	2.18481	8.8907e-15
AT4G13820	2.18423	0.00348766
AT3G52180	2.18305	0.000711966
AT1G79900	2.18189	2.193e-09
AT5G23750	2.17791	9.02575e-08
AT5G02420	2.17783	0.000389458
AT4G15380	2.17562	0.0045128
AT5G13330	2.17552	2.16805e-16
AT3G23250	2.17457	4.83849e-05
AT2G47770	2.17421	0.00427521
AT1G67920	2.17413	0.00187514
AT2G15480	2.17345	1.05234e-13
AT2G37750	2.17162	0.0338719
AT2G32790	2.1689	0.0225781
AT3G13380	2.16877	6.97819e-08
AT1G44180	2.16808	0.0666467
AT3G25610	2.16516	1.02435e-07
AT5G06330	2.16441	0.000106114
AT5G10770	2.16268	7.4174e-45
AT4G21920	2.16202	0.00800606
AT2G02930	2.16189	3.20129e-16
AT2G29420	2.15764	2.24415e-05
AT5G01600	2.15672	2.46359e-08
AT5G05390	2.15553	0.000278928
AT5G63350	2.15386	0.00089515
AT4G30270	2.15327	1.15028e-13
AT1G52200	2.15309	9.75448e-06
AT2G26310	2.15261	6.71812e-16
AT1G24430	2.15167	0.000309432
AT5G28830	2.15069	1.07503e-12
AT1G51800	2.14689	0.00244573
AT4G13110	2.14379	4.89975e-09
AT4G01480	2.14366	5.12229e-10
AT5G59220	2.14185	0.000274814
AT2G31880	2.14134	2.92542e-13
AT2G28085	2.14084	0.0332376
AT1G52800	2.13907	0.00100282
AT5G04980	2.13898	7.91576e-08
AT3G08870	2.13529	5.97658e-05
AT5G63595	2.13506	0.0800733
AT5G55930	2.13323	0.0126423
AT5G43150	2.1293	2.28214e-07
AT2G40095	2.12814	4.76554e-10
AT5G48290	2.12808	0.000172204
AT3G26830	2.12808	0.00147129
AT5G18270	2.1261	2.70538e-07
AT5G09300	2.12509	4.91086e-08
AT1G61480	2.12504	0.0597504
AT3G13437	2.12387	0.000111996
AT1G52565	2.1222	1.78923e-06
AT3G47210	2.12128	0.0289288
AT5G47050	2.12082	4.86826e-12
AT5G55010	2.11937	0.00601785
AT1G70170	2.11868	0.00425011
AT5G49850	2.11818	1.59638e-10
AT2G21650	2.11336	0.00756575
AT3G11340	2.11333	0.00814748
AT1G61260	2.11047	1.197e-10
AT3G52790	2.10761	0.000811563
AT1G44160	2.10719	0.00246506
AT5G33290	2.10671	3.1583e-09
AT1G09240	2.1043	0.0255189
AT5G16360	2.10411	5.39402e-06
AT4G39830	2.10317	0.000116827
AT4G01060	2.10217	0.00535004
AT3G22235	2.10122	0.0307245
AT1G25370	2.10115	6.88297e-12
AT1G33560	2.09966	4.67306e-15
AT3G13080	2.09728	4.27929e-07
AT1G10040	2.09649	2.93824e-05
AT3G25870	2.09645	3.71087e-05
AT5G40240	2.0957	2.9507e-16
AT3G55150	2.09163	0.0556474
AT4G38060	2.09118	3.44677e-06
AT2G22470	2.09088	0.000798478
AT1G71910	2.09087	2.56827e-05
AT4G26270	2.08987	8.74578e-23
AT5G57510	2.08936	0.0233583
AT3G18450	2.08759	0.0728255
AT1G15410	2.08759	1.01963e-07
AT2G36780	2.08621	0.00454334
AT3G09830	2.08495	7.65872e-14
AT1G76970	2.08118	9.53289e-13
AT1G29230	2.08024	0.00189366
AT1G01453	2.07829	0.0303148
AT2G19130	2.07807	2.91958e-14
AT1G79450	2.07624	0.00626762
AT1G67940	2.07277	1.12493e-07
AT2G16595	2.07239	7.35359e-08
AT3G14050	2.07234	9.06894e-20
AT1G54540	2.07196	0.00493821
AT4G16820	2.07184	0.0140482
AT1G32940	2.07174	1.49534e-05
AT1G20310	2.0674	0.015833
AT4G11370	2.06588	1.84824e-06
AT3G02840	2.06498	0.00365805
AT4G04955	2.06397	1.00459e-17
AT4G37900	2.06371	0.00230228
AT2G04050	2.0625	0.000581835
AT5G58940	2.06249	6.37122e-12
AT3G03440	2.06041	7.62769e-15
AT5G46080	2.06026	4.48845e-05
AT5G01520	2.05919	2.71093e-10
AT2G06255	2.05616	0.000253523
AT1G29050	2.05059	1.16301e-13
AT2G46150	2.04912	1.49146e-05
AT2G15830	2.04873	3.59466e-06
AT4G15280	2.04824	0.00299917
AT5G23850	2.04792	1.8913e-10
AT1G54160	2.04779	0.00496688
AT2G30340	2.04733	0.058259
AT3G48340	2.04704	0.00526774
AT1G69920	2.04335	0.0176831
AT3G50260	2.04266	7.74921e-05
AT1G74440	2.04222	6.82102e-07
AT5G50580	2.04218	0.0774521
AT3G22160	2.041	1.65467e-13
AT1G24147	2.04078	0.0136186
AT4G27260	2.04042	5.79393e-16
AT5G57910	2.04007	1.1576e-08
AT1G15625	2.0398	0.0186435
AT5G11140	2.03979	0.0650154
AT1G70140	2.03856	1.23562e-15
AT5G48175	2.03813	0.0315895
AT1G21550	2.03458	0.000432516
AT5G60630	2.03286	0.00135748
AT1G08090	2.03073	0.000710345
AT5G65200	2.03016	3.64121e-21
AT2G18230	2.02808	2.33195e-06
AT1G66400	2.02774	2.35041e-06
AT4G27480	2.02643	1.18937e-07
AT3G47950	2.02634	5.12304e-08
AT1G67820	2.02536	2.14867e-07
AT3G22620	2.02184	6.89846e-06
AT3G26840	2.0203	1.52592e-05
AT1G21210	2.02025	0.00982516
AT1G02920	2.01866	0.000232128
AT3G61680	2.01803	4.7699e-05
AT5G18780	2.01802	5.44148e-09
AT5G17030	2.01694	0.0103325
AT4G01390	2.01494	0.000119987
AT5G07322	2.01485	0.0171751
AT1G74590	2.01481	0.000190778
AT5G39970	2.01379	8.72663e-09
AT1G72910	2.01346	0.0302631
AT4G08780	2.01304	0.013848
AT5G11290	2.01201	0.0787403
AT4G36930	2.01181	2.69524e-12
AT5G55560	2.01062	7.4795e-05
AT1G06963	2.00909	0.082393
AT4G05020	2.00838	3.65691e-13
AT3G44550	2.00783	0.00239221
AT2G03505	2.0061	3.29384e-05
AT2G36270	2.00322	1.67617e-10
AT4G08470	2.00239	3.15034e-11
AT5G08170	2.00094	7.16802e-18
AT1G01360	2.00048	7.13196e-10
AT2G47000	2.00004	2.38696e-05
AT5G55410	1.99749	1.05664e-05
AT3G51430	1.9972	1.06769e-10
AT3G01190	1.99099	0.0146937
AT3G48180	1.99033	0.000595066
AT3G54950	1.98964	8.24276e-13
AT1G64970	1.98883	0.000842843
AT2G24430	1.98764	0.0105624
AT4G20110	1.9875	0.00105962
AT3G50200	1.98486	0.0876959
AT5G33390	1.98349	0.0463074
AT2G28570	1.98349	2.94808e-05
AT3G14710	1.98248	0.0081425
AT3G01990	1.98224	0.00200051
AT3G04040	1.98207	6.14507e-05
AT1G30500	1.9806	5.00587e-07
AT5G36907	1.97918	0.00160074
AT5G66630	1.97735	2.07857e-09
AT5G37540	1.97614	2.20304e-05
AT1G19210	1.97564	0.0389636
AT1G66090	1.97512	0.0330885
AT4G29190	1.97441	4.02912e-08
AT3G21710	1.97394	0.0177964
AT2G25260	1.97296	0.0265548
AT4G27830	1.97247	2.24967e-08
AT3G55880	1.9717	7.32142e-07
AT3G20110	1.97097	0.00927297
AT5G41040	1.96891	4.6727e-05
AT5G53120	1.96651	5.6835e-22
AT3G22560	1.96533	0.0008097
AT1G12290	1.96468	0.00041242
AT1G14520	1.96422	0.00562486
AT1G23060	1.96396	9.52702e-06
AT1G28370	1.9618	0.000915493
AT5G62520	1.9592	0.0157903
AT2G28160	1.95899	0.0158432
AT3G50760	1.95864	2.20754e-13
AT3G58270	1.9581	1.61537e-05
AT5G44480	1.95795	6.84616e-05
AT1G02850	1.95764	0.000272149
AT5G07390	1.95679	0.0990174
AT4G26220	1.95611	0.00138703
AT5G53820	1.95366	0.000287705
AT2G30140	1.95034	3.3956e-06
AT2G36295	1.94974	0.0393807
AT5G22550	1.94845	0.00139087
AT4G16750	1.94812	6.56593e-06
AT2G32210	1.94598	0.000299765
AT4G31354	1.94561	0.0603401
AT4G14580	1.94294	1.41837e-06
AT1G30755	1.94183	9.45322e-09
AT4G02690	1.94151	0.058259
AT2G03530	1.94126	5.15579e-05
AT2G24570	1.94068	2.78248e-07
AT4G22780	1.93953	3.34603e-18
AT2G44280	1.9387	6.71373e-10
AT2G15318	1.93844	0.0928103
AT1G30040	1.93836	3.81354e-10
AT2G27550	1.93663	0.0274225
AT1G71015	1.93627	0.00710377
AT5G57810	1.93614	0.0359261
AT3G20340	1.93449	0.0226955
AT4G39030	1.93319	4.69924e-14
AT3G14020	1.93293	0.000215565
AT3G49160	1.93176	0.000244805
AT1G02520	1.93011	0.0584217
AT5G03435	1.92929	0.0142912
AT2G34500	1.92919	0.00121022
AT4G35590	1.92891	0.0613164
AT1G24735	1.9284	0.01958
AT4G23200	1.92785	0.0256697
AT5G46350	1.92762	0.000888854
AT1G69520	1.92668	2.49473e-10
AT4G39720	1.92624	0.000202816
AT3G50940	1.92547	0.00679781
AT5G16170	1.92523	8.69764e-06
AT1G02880	1.92515	8.15956e-23
AT3G51860	1.9243	6.4853e-18
AT1G79330	1.92359	0.0384967
AT5G24210	1.9226	0.0251487
AT5G24640	1.92186	0.0164212
AT1G13990	1.92151	4.69361e-06
AT5G43910	1.9206	6.02133e-07
AT4G22305	1.91946	1.33321e-09
AT4G21980	1.91732	1.82448e-08
AT5G05530	1.91662	0.0782468
AT3G45860	1.91464	0.00795785
AT4G10265	1.91325	0.0104914
AT4G36120	1.91272	0.00278394
AT2G40130	1.91002	7.76674e-05
AT5G13800	1.90997	1.66403e-07
AT3G04210	1.90814	0.0324324
AT4G23210	1.907	0.0515987
AT4G38540	1.90693	7.7425e-05
AT5G13750	1.90568	2.92642e-15
AT2G35770	1.90276	0.00119763
AT1G72240	1.90214	6.85475e-05
AT3G59010	1.90155	0.00311326
AT5G06480	1.89861	0.0030765
AT1G11785	1.89808	0.0242971
AT5G01100	1.89644	6.19843e-05
AT3G16150	1.89574	0.000164043
AT2G28710	1.89299	0.000329068
AT3G13090	1.89171	0.000534822
AT2G26440	1.89104	0.00235377
AT2G36090	1.89042	0.00929583
AT1G16500	1.88892	2.1259e-07
AT1G69810	1.88829	0.0185784
AT2G36840	1.88745	8.18932e-13
AT2G30840	1.88742	0.00304314
AT3G25290	1.88499	5.90124e-11
AT5G47160	1.88397	0.00250464
AT1G76980	1.88397	2.86744e-06
AT2G39110	1.88272	0.00557994
AT3G15240	1.88232	0.0784861
AT1G51090	1.88225	0.00905915
AT2G46600	1.88092	0.0017902
AT5G39610	1.88066	1.51304e-07
AT4G28490	1.87988	0.000184974
AT1G28360	1.87836	0.000116754
AT5G50200	1.87785	1.45334e-08
AT1G15125	1.87746	0.00696378
AT5G50790	1.87737	0.0270411
AT3G22410	1.87636	0.00054008
AT5G20230	1.87631	0.00721518
AT3G50910	1.8746	1.60222e-15
AT1G48690	1.8709	0.0963639
AT5G17860	1.86991	0.0216971
AT1G16705	1.86804	0.0286688
AT5G45840	1.86732	9.09803e-05
AT4G34990	1.86658	7.73176e-08
AT2G40200	1.8653	0.00163381
AT5G60440	1.86483	0.0409573
AT1G70000	1.86285	1.37825e-08
AT2G27180	1.86277	0.00912667
AT5G44575	1.86237	0.002861
AT5G13200	1.86157	9.70281e-12
AT4G15093	1.86021	3.42852e-07
AT1G69840	1.8595	9.46048e-07
AT4G14370	1.85852	0.0143685
AT4G11350	1.85803	0.000437423
AT1G67970	1.85775	3.50312e-06
AT1G53990	1.85746	0.0744523
AT3G45640	1.85651	6.32087e-08
AT4G12070	1.8545	4.86405e-16
AT1G70800	1.85138	0.000597921
AT1G02400	1.85123	0.000427593
AT4G03320	1.8502	8.10241e-12
AT1G51035	1.84926	0.000658497
AT1G61050	1.84828	0.00429058
AT5G64905	1.84781	0.0489381
AT2G37770	1.84736	0.0154903
AT4G27745	1.84588	1.9782e-06
AT5G37990	1.84467	0.00167194
AT5G43580	1.8442	0.00496936
AT1G32700	1.84411	6.67094e-07
AT1G59510	1.84258	4.93362e-05
AT5G58350	1.84212	2.55948e-07
AT2G17036	1.84192	0.000307387
AT2G21188	1.84149	2.20836e-06
AT2G38860	1.84134	2.23333e-09
AT1G47560	1.84114	0.00286904
AT3G19260	1.84021	7.79056e-17
AT1G15415	1.83916	0.0168477
AT1G29270	1.83872	0.000799898
AT1G05450	1.83864	0.0309103
AT1G68600	1.83862	0.028492
AT2G02370	1.83747	9.81975e-16
AT1G66020	1.83742	0.0896877
AT5G48430	1.83455	0.0157395
AT4G15620	1.83256	0.0203678
AT3G56620	1.83246	3.41875e-07
AT3G20250	1.83166	5.5603e-06
AT5G15190	1.83152	0.0149056
AT2G41090	1.83031	0.0299611
AT2G01580	1.82946	0.0489705
AT5G58690	1.82916	3.00692e-05
AT3G23170	1.82845	0.00141787
AT4G32250	1.82818	7.92523e-14
AT4G04750	1.82774	4.15153e-05
AT5G57010	1.82733	0.00216229
AT4G01010	1.82694	1.40387e-06
AT3G27150	1.8259	0.00846548
AT5G57050	1.82569	7.58673e-07
AT1G73700	1.82528	0.00655215
AT1G61820	1.82379	0.0662007
AT3G19580	1.82038	1.86438e-09
AT3G25510	1.81847	0.0048743
AT4G08850	1.81838	5.28591e-05
AT4G10380	1.81786	4.44232e-05
AT5G17000	1.8163	7.40115e-11
AT4G00955	1.81395	7.45353e-11
AT1G61360	1.81034	8.28588e-06
AT2G32460	1.8098	0.00173713
AT3G07520	1.80944	9.34336e-06
AT4G37700	1.80897	0.06258
AT1G72930	1.80859	0.0177628
AT5G25470	1.80801	0.00183686
AT3G57240	1.8069	0.00791415
AT5G08790	1.80568	4.77734e-07
AT3G18400	1.80563	0.00291356
AT3G05290	1.80388	6.64686e-16
AT5G09990	1.79854	0.00645418
AT5G01900	1.79555	0.0426764
AT3G53690	1.79421	0.00156112
AT5G46230	1.79418	0.00047515
AT1G25520	1.79414	1.68756e-07
AT2G02060	1.79371	0.00456992
AT1G29640	1.79347	0.0222125
AT5G11190	1.79319	0.0332587
AT1G03290	1.79283	2.13272e-09
AT3G16860	1.79148	8.79644e-07
AT4G03460	1.79121	0.0547383
AT2G21187	1.79117	0.0633648
AT1G14370	1.79098	3.30355e-09
AT3G32040	1.78821	0.0214815
AT5G24810	1.78775	2.07711e-08
AT1G10690	1.78768	2.03713e-09
AT1G24148	1.78761	0.0288775
AT3G62260	1.78606	2.11607e-10
AT1G22220	1.78409	0.0053049
AT1G09400	1.78383	0.0077477
AT5G61290	1.78377	7.67747e-06
AT4G16620	1.78143	0.000834668
AT2G16760	1.78101	0.00598542
AT3G63280	1.78091	5.16618e-08
AT4G18195	1.77998	0.0252829
AT1G61460	1.77914	3.63269e-08
AT5G56510	1.77795	0.0622739
AT1G66920	1.77677	0.018229
AT4G15490	1.77389	0.0139926
AT1G05000	1.77373	0.000950469
AT2G05910	1.77341	2.23749e-06
AT1G03790	1.77249	0.0332787
AT4G18250	1.77178	0.0184925
AT5G60280	1.76961	8.5351e-07
AT3G22260	1.76854	5.78277e-15
AT1G70690	1.7674	0.000113266
AT1G15790	1.76717	5.21474e-08
AT1G19397	1.76669	3.86631e-05
AT5G40690	1.76564	0.0053121
AT4G34380	1.76395	0.0109406
AT2G23320	1.76282	1.32009e-11
AT3G55470	1.75916	3.30804e-09
AT1G77000	1.75885	1.44155e-15
AT1G51620	1.75813	0.0126288
AT1G61380	1.75793	0.000339439
AT3G50210	1.75601	4.55718e-16
AT5G57220	1.75542	0.00616752
AT4G24110	1.75455	0.000675603
AT1G10210	1.75453	1.38474e-20
AT1G54210	1.75253	4.90322e-06
AT5G17460	1.75251	0.00456313
AT5G63990	1.74784	2.01412e-07
AT5G37740	1.74613	0.0010732
AT3G14130	1.74604	2.20754e-13
AT2G16660	1.74319	1.91843e-05
AT4G12720	1.74301	9.32443e-06
AT2G11810	1.74262	0.000219176
AT5G54230	1.7426	0.0842307
AT1G48500	1.74101	0.00414039
AT5G01200	1.73891	2.31657e-06
AT5G25820	1.73612	0.00393919
AT4G14305	1.73582	0.00901725
AT2G39725	1.73559	3.50019e-06
AT2G35760	1.73467	0.00156423
AT2G32190	1.73451	0.000313392
AT3G52710	1.73418	3.15249e-05
AT3G18560	1.7339	3.81227e-06
AT1G02030	1.73238	0.0767254
AT1G61420	1.73191	0.0075565
AT1G27580	1.73047	0.0296741
AT1G04490	1.72998	0.0154499
AT4G36000	1.7294	0.0440912
AT5G66690	1.72701	0.010889
AT4G10390	1.72672	5.8196e-08
AT2G31990	1.72645	1.39929e-06
AT4G28790	1.7255	2.49598e-08
AT3G01080	1.72426	0.0580548
AT1G23070	1.72387	0.055386
AT1G13210	1.72336	3.09791e-06
AT5G44820	1.72201	1.93474e-07
AT2G04805	1.72055	0.0346554
AT2G05518	1.72007	0.00261683
AT5G61430	1.71941	5.9504e-07
AT4G18580	1.71937	4.62608e-08
AT2G02850	1.71925	9.83885e-05
AT5G02490	1.71894	6.76447e-07
AT4G37690	1.71733	0.00405907
AT4G14400	1.71614	0.0854088
AT3G02410	1.71507	0.000182463
AT3G50930	1.71373	0.00030071
AT2G35300	1.71372	0.0270483
AT3G52430	1.71372	4.28169e-05
AT2G21850	1.71269	0.00344335
AT2G47800	1.71193	1.30989e-05
AT3G50300	1.71191	0.0685015
AT5G13820	1.71144	6.91706e-06
AT2G13960	1.71138	0.0176111
AT1G21390	1.71127	8.72677e-05
AT5G63130	1.7106	0.000175338
AT2G23680	1.70996	0.00138629
AT3G46450	1.70985	5.54153e-09
AT4G22340	1.70792	2.5317e-13
AT1G34180	1.70665	5.02984e-06
AT2G28940	1.70496	1.13494e-14
AT1G75170	1.70447	8.93726e-11
AT3G11840	1.70397	2.7136e-05
AT3G60640	1.70356	6.54559e-06
AT2G32660	1.70249	0.0286688
AT3G15300	1.70244	0.00119098
AT2G41730	1.70223	0.00030071
AT2G40750	1.70167	0.0152928
AT5G11650	1.70115	1.32623e-06
AT3G12460	1.70007	0.0187295
AT5G18360	1.69972	0.00234289
AT1G37150	1.69955	0.000145568
AT4G24140	1.69948	1.18553e-08
AT2G02390	1.6983	2.94059e-10
AT1G51790	1.69345	0.0212159
AT2G32160	1.693	0.00924489
AT1G16515	1.69284	0.0339653
AT1G04580	1.69252	0.0215938
AT4G28330	1.69241	0.00585435
AT5G48170	1.68986	1.641e-05
AT5G47530	1.68865	0.0612675
AT4G20170	1.68776	1.6777e-05
AT5G09220	1.686	3.81761e-08
AT5G25450	1.68533	0.00101673
AT3G16390	1.68404	0.0207536
AT4G20460	1.68235	0.00785454
AT3G25020	1.68173	0.000785465
AT3G14610	1.68082	3.96947e-07
AT1G64810	1.68038	0.000725445
AT3G46845	1.67857	5.33738e-05
AT4G25434	1.67755	0.0246979
AT4G08770	1.67648	0.000391682
AT1G57560	1.6741	0.00100658
AT5G41740	1.6737	0.00870743
AT1G75390	1.6735	0.000588543
AT4G23990	1.67213	0.0136775
AT1G01670	1.67194	0.00144271
AT5G61250	1.67182	9.28859e-06
AT1G03940	1.67143	1.6813e-08
AT4G19230	1.66998	6.97695e-07
AT5G01610	1.66941	0.00746285
AT3G60690	1.66852	6.28087e-06
AT1G29395	1.66733	0.0505831
AT3G60580	1.66615	0.00275782
AT2G18000	1.6656	0.000673855
AT1G61370	1.66478	2.13153e-05
AT5G42050	1.66477	7.27789e-11
AT3G04010	1.66238	1.51085e-05
AT3G14470	1.65955	0.00788051
AT3G59200	1.65916	0.00383994
AT4G39580	1.65895	0.000137744
AT3G53980	1.65829	0.0122657
ATMG01330	1.65748	0.0241346
AT5G24110	1.65744	0.0566178
AT3G04181	1.65735	0.0034347
AT3G23200	1.65686	1.86609e-05
AT1G49050	1.65455	4.44568e-05
AT5G52310	1.65366	7.70316e-07
AT2G46940	1.65279	0.00512227
AT4G13180	1.65177	8.88287e-05
AT4G39140	1.65157	1.58199e-24
AT1G13195	1.65128	4.59683e-11
AT4G16190	1.65108	2.05485e-07
AT5G59700	1.65096	1.13696e-05
AT1G66440	1.64985	0.055463
AT2G16740	1.64942	2.62856e-10
AT4G22270	1.64726	1.82715e-07
AT2G35700	1.64615	0.0277314
AT5G20960	1.64611	0.00646743
AT1G02070	1.64586	0.0779675
AT5G38000	1.64468	0.000248787
AT5G19650	1.6431	0.000950789
AT1G48660	1.64232	0.0824194
AT1G22280	1.64228	6.28698e-11
AT1G01725	1.642	0.00706936
AT1G62300	1.64199	4.41048e-06
AT2G38400	1.64088	2.97236e-16
AT1G03106	1.64031	0.0779518
AT3G59530	1.64007	1.57203e-05
AT1G43770	1.63815	0.00010798
AT3G05937	1.63738	0.0110163
AT1G66480	1.63623	7.76674e-05
AT2G37580	1.63424	2.77326e-07
AT3G47540	1.63341	4.34014e-07
AT1G60610	1.63296	1.04507e-11
AT4G01540	1.63146	1.18941e-05
AT1G33970	1.63124	5.47348e-09
AT1G22070	1.62937	2.03983e-18
AT1G23440	1.62827	1.00427e-08
AT5G63590	1.62696	0.0143435
AT2G26355	1.62616	0.0351199
AT1G01810	1.62601	0.00542232
AT5G48670	1.6241	3.36836e-05
AT2G23790	1.624	2.84576e-11
AT4G25800	1.6239	6.65817e-06
AT2G39220	1.62367	3.51615e-08
AT4G02940	1.62202	4.04463e-07
AT5G19890	1.62118	0.0585545
AT5G65300	1.62081	0.00145577
AT1G16420	1.61805	0.0581507
AT3G51890	1.61777	9.97301e-06
AT1G71770	1.61725	0.0880177
AT3G61990	1.61709	1.61122e-06
AT4G15390	1.61701	0.0346283
AT4G21534	1.61628	4.04806e-10
AT4G26080	1.61626	3.91175e-10
AT1G74410	1.61619	3.01709e-08
AT2G25470	1.61592	0.072079
AT1G27380	1.61568	0.0971669
AT3G04065	1.613	0.0200953
AT3G54040	1.61287	0.045762
AT4G00670	1.60987	0.0244888
AT5G22460	1.60736	0.0324031
AT1G08830	1.60731	2.16287e-05
AT5G18320	1.60725	0.0395664
AT3G59700	1.60712	1.59409e-05
AT4G06775	1.60693	0.0411862
AT5G35580	1.6069	0.0117853
AT3G28540	1.60638	0.0629541
AT3G16900	1.60551	0.0368795
AT3G15580	1.60494	3.34859e-05
AT4G30230	1.6026	0.0301463
AT1G01720	1.60232	2.00256e-05
AT5G22290	1.60114	2.08742e-07
AT2G29070	1.59981	0.00313234
AT5G05365	1.59965	0.0239256
AT3G25640	1.59949	0.00792481
AT3G27650	1.59863	0.00287874
AT3G01290	1.59841	0.00109953
AT5G38550	1.59799	0.00356781
AT3G16990	1.59691	1.29941e-22
AT3G19230	1.59658	0.0465295
AT1G72950	1.5955	0.000483418
AT4G01070	1.5953	9.18007e-10
AT3G56730	1.59513	0.0188053
AT5G66440	1.59463	7.08282e-05
AT3G10500	1.59446	4.88058e-16
AT5G25890	1.5908	0.00559705
AT4G33790	1.59077	0.0545595
AT3G24300	1.58982	0.0700681
AT1G02405	1.58956	0.00065397
AT5G11060	1.58925	0.0338027
AT3G17000	1.5891	1.92315e-36
AT3G19150	1.58764	0.000164049
AT1G16130	1.58491	0.0145527
AT5G44582	1.58317	0.00646011
AT3G61890	1.58257	0.0163221
AT5G19875	1.58215	4.37948e-10
AT1G18835	1.58018	0.003563
AT1G33260	1.57975	2.76775e-18
AT2G34720	1.57843	1.42465e-05
AT1G11700	1.57776	0.00929166
AT5G23240	1.57752	0.0305769
AT4G13280	1.57736	0.0405196
AT4G31020	1.57731	0.0938414
AT1G28570	1.57702	0.000189768
AT1G15520	1.57681	0.0316612
AT3G27210	1.57651	8.77201e-06
AT1G03700	1.57642	0.0638076
AT4G34131	1.57624	0.00063255
AT5G45990	1.57621	0.00669756
AT1G18570	1.57509	0.000381055
AT3G48835	1.57347	0.000498392
AT3G44300	1.57293	0.0257331
AT5G27920	1.57198	1.54314e-05
AT3G60540	1.57151	0.00543428
AT4G05497	1.57099	0.0495968
AT5G10740	1.57015	2.63654e-27
AT4G18205	1.56965	0.00268799
AT5G18310	1.56963	1.2838e-06
AT5G35870	1.56891	0.0675729
AT1G32690	1.56815	0.00188236
AT4G21215	1.56793	7.11109e-18
AT2G16890	1.56777	9.1423e-11
AT1G64405	1.56745	0.00505917
AT1G70260	1.56624	0.00051042
AT2G30230	1.56619	0.00496524
AT2G47710	1.56612	0.00230228
AT5G01640	1.56323	0.00100311
AT3G59140	1.56314	0.0057594
AT1G03660	1.56267	0.0511424
AT1G22680	1.56064	0.00714072
AT2G38470	1.56054	0.000936041
AT2G19350	1.55954	0.000142547
AT1G51660	1.55879	5.118e-05
AT4G22758	1.55869	0.0027003
AT3G60160	1.55786	0.0353281
AT2G18950	1.55768	0.000196461
AT2G37710	1.55541	6.41398e-08
AT1G64700	1.55512	0.00433349
AT1G54100	1.55501	4.96553e-21
AT5G66930	1.55239	1.07503e-12
AT2G38465	1.55062	0.0105536
AT1G66830	1.54724	0.0355355
AT3G06420	1.54499	0.00128421
AT5G49630	1.54436	0.00015201
AT4G05010	1.5443	0.000908754
AT1G77520	1.54411	0.000121451
AT4G17840	1.54309	0.00064794
AT2G33110	1.54279	2.07711e-08
AT5G06250	1.54231	0.0175785
AT1G76600	1.54182	0.0255148
AT1G77810	1.54178	1.59127e-07
AT5G06300	1.54149	0.000645309
AT5G65790	1.54134	0.060221
AT4G23880	1.54099	8.70871e-05
AT5G22250	1.54008	0.0142174
AT4G31550	1.53878	7.28419e-14
AT5G49280	1.53874	7.36391e-07
AT2G28900	1.53793	0.0204301
AT1G51140	1.53769	1.51762e-07
AT1G22400	1.53539	0.000260015
AT5G14130	1.53469	0.0897924
AT3G49370	1.53333	1.9949e-05
AT5G65530	1.53323	0.0132544
AT1G24150	1.5331	9.12457e-05
AT4G03490	1.53305	0.0090328
AT5G38895	1.5325	0.000347082
AT1G23040	1.53176	0.00105472
AT1G07870	1.53135	8.85804e-06
AT4G01610	1.53096	8.55015e-06
AT5G57480	1.53082	0.00068009
AT5G11950	1.5284	0.000332221
AT1G80160	1.52825	1.32306e-06
AT4G39480	1.52788	0.000893714
AT5G39785	1.52767	0.00588806
AT5G66910	1.52732	2.13029e-09
AT5G64120	1.52698	0.0491942
AT1G65000	1.52689	0.00028758
AT2G46420	1.5268	0.000229807
AT5G05110	1.52635	2.54396e-05
AT5G61820	1.52577	6.77936e-12
AT1G76520	1.52508	0.0268999
AT2G38740	1.52491	1.89274e-07
AT1G76350	1.52458	0.000905027
AT4G21760	1.52262	0.0118051
AT2G33770	1.52089	0.000270304
AT2G23810	1.52013	0.000379926
AT4G16110	1.51984	4.08565e-08
AT1G68390	1.51977	0.051014
AT3G54680	1.51924	3.36924e-11
AT2G39705	1.51907	1.16733e-05
AT2G41410	1.51796	0.00571942
AT1G44100	1.51705	5.93972e-16
AT1G01520	1.51695	0.0382462
AT1G32630	1.51641	0.000909437
AT4G33565	1.51563	3.81413e-05
AT4G31860	1.51447	5.01371e-18
AT3G53230	1.51315	8.34364e-06
AT1G55610	1.51267	0.00143636
AT2G23300	1.51219	4.4054e-05
AT4G20860	1.51189	0.000888899
AT3G16565	1.51128	1.74866e-05
AT4G35060	1.51007	0.00961197
AT4G01350	1.50938	0.0423683
AT2G02360	1.50878	3.72373e-12
AT1G13140	1.508	0.0827494
AT5G16080	1.50729	0.000287041
AT2G34470	1.50674	1.25908e-17
AT4G33330	1.50656	0.0399516
AT3G21700	1.50623	7.97904e-06
AT1G20823	1.50557	0.000184252
AT5G04340	1.50512	0.0102762
AT1G61340	1.50485	0.0248801
AT5G48370	1.50349	4.01413e-05
AT5G42510	1.50348	0.0638076
AT1G56670	1.49971	3.07284e-05
AT1G80820	1.4978	0.00252503
AT5G46140	1.49704	0.0531207
AT3G09020	1.49518	0.00186284
AT2G45720	1.49283	8.94062e-11
AT5G09440	1.49223	4.70891e-08
AT5G13930	1.4918	1.72678e-06
AT1G01640	1.49002	0.000995732
AT1G17240	1.48891	0.0384758
AT5G56270	1.48818	2.87564e-06
AT5G45095	1.48595	0.0586521
AT5G64687	1.48398	0.03427
AT1G78815	1.48396	0.0218019
AT4G12382	1.48373	0.0249267
AT1G01730	1.48337	1.36635e-09
AT5G05460	1.48213	0.00351057
AT2G18150	1.48187	0.0083432
AT5G38940	1.48103	0.000143756
AT1G72830	1.48088	9.00909e-05
AT1G57943	1.48047	0.063682
AT5G50240	1.47971	0.00918671
AT1G73500	1.47934	0.0118751
AT5G57900	1.4793	0.000156048
AT2G40670	1.47921	0.0176111
AT1G76070	1.4791	0.000452694
AT1G63820	1.47754	0.00529767
AT4G32650	1.47249	0.00540278
AT5G02400	1.47096	0.0421356
AT2G40340	1.47082	9.80197e-06
AT4G17030	1.46951	0.00424711
AT5G06320	1.46838	0.00278103
AT3G11820	1.4683	1.62197e-06
AT1G80570	1.4672	0.000118224
AT5G60760	1.46685	0.0604504
AT5G40760	1.46622	5.61228e-07
AT3G16510	1.46603	0.000138369
AT5G39020	1.46454	2.60345e-06
AT4G39890	1.46418	0.00101682
AT3G17700	1.46388	0.00140008
AT4G04960	1.46287	6.28098e-09
AT4G34680	1.46256	0.00062489
AT5G14650	1.46217	0.0575495
AT3G63030	1.4617	5.27127e-09
AT3G44400	1.46083	0.00110193
AT2G44070	1.45928	0.0628126
AT2G36770	1.45751	0.0243886
AT5G64780	1.4573	0.00471664
AT1G69880	1.45422	0.0188803
AT5G51770	1.45375	2.90709e-13
AT1G67030	1.45327	0.0647373
AT1G64065	1.45184	0.0202134
AT3G15353	1.45101	0.0276084
AT5G10946	1.45065	0.0760328
AT5G19140	1.45044	0.00352685
AT1G69610	1.45022	0.0648355
AT2G46620	1.45013	0.000186527
AT5G26731	1.44991	0.0581102
AT5G42250	1.44921	0.00211924
AT3G08690	1.44781	1.36186e-05
AT2G17290	1.44693	1.63838e-05
AT1G49405	1.44675	0.00444617
AT1G14530	1.44649	8.85363e-13
AT1G20100	1.44597	1.89584e-10
AT5G37070	1.44596	0.000374908
AT5G64450	1.44282	0.0126004
AT3G07720	1.44242	1.93431e-09
AT2G15760	1.44226	0.00611737
AT1G22180	1.44162	1.11495e-05
AT4G34600	1.44143	0.0246637
AT2G22920	1.43836	0.00396171
AT2G37940	1.43816	3.38068e-10
AT2G33380	1.43798	0.035248
AT2G27310	1.43624	0.000295429
AT1G42990	1.43565	0.00185404
AT1G23200	1.43561	0.0106483
AT5G06750	1.43355	8.00752e-06
AT5G10380	1.43328	0.00464085
AT4G11300	1.43327	0.000257543
AT5G49015	1.43197	0.0225803
AT2G43720	1.43157	0.000653043
AT1G78190	1.43151	0.00053829
AT1G54217	1.431	1.90249e-06
AT4G26255	1.43079	0.0548797
AT3G57640	1.43037	0.0277592
AT4G25000	1.42908	0.00260573
AT2G39420	1.42889	5.04593e-06
AT3G28100	1.42878	4.85467e-06
AT3G54810	1.42858	5.51396e-07
AT5G51070	1.42714	0.000650899
AT2G01660	1.42608	0.000168839
AT1G21400	1.42094	0.0395735
AT3G10250	1.42078	1.33657e-12
AT5G25440	1.4205	7.85269e-06
AT1G53790	1.41962	2.47543e-08
AT1G03340	1.41882	0.00064794
AT3G46930	1.41863	1.6813e-08
AT2G37260	1.41845	0.00053253
AT4G14465	1.41832	0.000134261
AT1G52080	1.41782	0.0121987
AT5G53870	1.41771	0.00646941
AT2G18780	1.41751	0.000505999
AT1G30475	1.41747	0.00792705
AT5G15900	1.41602	0.000819689
AT4G25390	1.41562	4.92034e-05
AT2G44080	1.41517	9.79903e-06
AT1G35190	1.41502	5.9418e-14
AT1G71190	1.41502	1.25854e-10
AT5G47060	1.41392	0.0345653
AT5G66250	1.41327	3.3968e-06
AT1G64563	1.41059	0.0726795
AT2G26600	1.40935	1.7596e-11
AT2G29060	1.40935	0.0216957
AT4G15150	1.40929	0.0748341
AT5G66830	1.40878	0.0726285
AT1G31130	1.40848	2.20511e-09
AT5G57060	1.40743	6.41969e-05
AT5G49710	1.40722	0.000223838
AT5G48380	1.40715	1.38677e-09
AT5G52830	1.40579	0.0146982
AT3G15650	1.40483	5.45574e-06
AT2G16530	1.40474	0.00250568
AT1G72120	1.40362	5.63495e-06
AT5G11030	1.40352	7.47104e-14
AT4G28530	1.40241	0.0302489
AT4G11850	1.40194	0.000624227
AT3G15340	1.40177	0.0756906
AT4G19645	1.40126	0.00119591
AT3G13850	1.40006	0.0848249
AT2G35550	1.3998	0.00209509
AT2G13790	1.39976	4.7508e-06
AT1G09380	1.39951	0.00428778
AT3G11410	1.39889	0.000250431
AT4G34320	1.3983	0.0434096
AT5G66870	1.3978	0.0395983
AT3G20960	1.39751	0.00993081
AT5G49120	1.39747	0.0560912
AT4G36220	1.39728	7.92092e-14
AT1G72220	1.39659	0.0284992
AT5G01820	1.39604	3.60825e-14
AT3G12040	1.39548	0.00135115
AT2G18730	1.395	2.9352e-18
AT2G40113	1.39487	0.0424244
AT1G73965	1.39435	0.00926875
AT5G39030	1.39381	0.0789475
AT5G09470	1.39376	0.0306698
AT2G40810	1.39245	6.38753e-07
AT1G18390	1.39074	0.000297755
AT2G42890	1.39069	0.000112601
AT3G26600	1.39039	8.43029e-08
AT5G04760	1.38999	0.00219523
AT4G09500	1.38958	0.000383379
AT4G04470	1.38787	0.00175003
AT4G00200	1.38691	0.00310271
AT2G15310	1.3862	0.000790352
AT3G23190	1.38615	0.0867046
AT5G46520	1.3857	0.00017166
AT5G40720	1.38319	5.69464e-08
AT4G00500	1.38273	6.72243e-22
AT5G64250	1.38237	1.12498e-13
AT5G45720	1.38114	0.0038378
AT3G59150	1.38103	1.11502e-07
AT5G27930	1.38017	1.59108e-15
AT3G29810	1.37973	7.18688e-10
AT3G43230	1.37821	2.69387e-14
AT5G04720	1.37794	7.54169e-08
AT4G15530	1.37605	0.0257918
[truncated: 6,331 more rows]

## Sheet: leaf_3
LEAVES
AGI number	Log2(fold change) atg9(-N)/atg9(+N)	Statistical significance (q-value)
AT4G03470	36.2136	2.54315e-08
AT4G08205	27.0285	7.5911e-05
AT3G30739	26.5681	0.000118032
AT1G66870	23.6906	0.000852835
AT2G23400	23.5584	0.00105203
AT4G02541	23.4805	0.0010102
AT4G25920	23.1996	0.00107977
AT3G04180	22.1517	0.00213486
AT5G45870	22.0712	0.00239398
AT4G09965	20.3404	0.000675148
AT1G28820	19.5236	0.000590523
AT1G35617	19.2479	0.00898702
AT4G35210	18.2316	0.0175286
AT1G52110	17.9344	0.000141148
AT1G02813	17.4662	0.0275102
AT1G69990	17.006	0.0322899
AT1G64290	16.8943	0.0353264
AT5G27020	16.1412	0.0478939
AT3G53770	15.39	0.064079
AT1G63280	15.3005	0.0636685
AT1G05027	14.6601	0.0842737
AT5G55430	14.6349	0.0849616
AT5G03360	14.2157	0.0973177
AT5G45890	8.86099	4.00842e-05
AT1G80133	7.81754	9.71149e-06
AT5G25390	7.34877	9.556e-06
AT1G66390	6.94559	6.1768e-08
AT1G56650	6.76288	1.81145e-10
AT5G37970	6.61474	1.95793e-05
AT5G66816	6.55674	2.84643e-05
AT5G42800	6.41773	3.15718e-11
AT3G25795	6.09516	1.74173e-10
AT1G61800	6.00701	5.09479e-10
AT5G22380	5.85528	0.00127726
AT5G17220	5.83314	1.7362e-10
AT5G54060	5.78163	4.01933e-10
AT5G60770	5.66803	0.00435758
AT4G37140	5.66471	0.00520322
AT5G50800	5.55222	3.28488e-15
AT4G17160	5.51623	0.00235435
AT4G22880	5.44641	3.88046e-10
AT1G12940	5.43905	9.66694e-08
AT4G20370	5.37243	0.000204221
AT1G72570	5.18976	0.0642654
AT2G36760	5.1881	0.0045612
AT4G07815	5.15629	1.75351e-06
AT3G50610	5.14593	0.000935132
AT4G04500	5.13894	0.000330499
AT5G06775	5.12078	0.0438931
AT4G09820	5.06018	1.93832e-05
AT4G18422	5.0518	8.71394e-06
AT5G38250	5.03806	0.0252137
AT4G08570	5.03366	0.000843758
AT5G19470	5.02945	6.75051e-06
AT3G57465	5.00344	0.00466416
AT3G29590	4.96306	7.08648e-07
AT3G62610	4.85363	0.000733907
AT1G19630	4.83254	6.57484e-06
AT5G36140	4.79932	0.00364048
AT1G47890	4.75366	0.0369512
AT5G11930	4.7451	5.03611e-11
AT1G80130	4.74043	1.11927e-06
AT3G12220	4.71727	0.0230952
AT2G20150	4.70727	0.0368227
AT4G23150	4.69357	0.000977767
AT4G14090	4.68376	1.16729e-09
AT5G02580	4.67662	5.51804e-16
AT5G52740	4.646	0.000654683
AT5G04120	4.60968	2.96476e-07
AT1G59670	4.5906	0.00759548
AT5G16570	4.58755	1.26954e-10
AT4G28420	4.56848	0.0282983
AT5G38800	4.55166	0.0173082
AT4G23140	4.52027	1.98144e-05
AT2G13760	4.50427	0.0796827
AT1G69480	4.49539	2.94287e-06
AT1G34060	4.49053	7.79512e-10
AT1G76960	4.44852	6.00414e-05
AT2G33080	4.37519	0.0267674
AT1G62262	4.33746	6.81443e-07
AT1G33730	4.32298	0.063096
AT2G41225	4.29448	0.0456878
AT5G03165	4.28269	0.0347398
AT2G32680	4.27703	1.15058e-05
AT3G57460	4.2153	0.0150277
AT2G08955	4.18926	0.0994823
AT2G17710	4.14983	4.34111e-13
AT1G48590	4.14685	0.0746777
AT2G04495	4.1285	0.00609603
AT2G27389	4.08713	0.0511616
AT4G10370	4.07982	0.0971081
AT5G37980	4.05578	1.48814e-06
AT5G55350	4.0417	0.0630182
AT3G07600	4.04168	0.0722016
AT4G01630	4.02392	0.00381708
AT1G66700	3.9861	2.84643e-05
AT1G21240	3.98108	0.00169547
AT3G45080	3.97125	0.0347733
AT4G26950	3.94431	1.17776e-05
AT5G63225	3.94287	0.0783204
AT1G66380	3.91663	0.0124399
AT1G57590	3.89753	1.88885e-07
AT3G22840	3.86777	7.69957e-42
AT3G28510	3.82581	0.0728491
AT3G25010	3.82351	4.81362e-05
AT1G21120	3.81922	1.64045e-09
AT3G15536	3.81113	0.0119616
AT4G04540	3.81085	0.00481915
AT1G67360	3.8102	1.11929e-20
AT5G58780	3.80114	3.86029e-05
AT4G03540	3.80033	2.40805e-06
AT5G48100	3.79025	0.0815703
AT5G03210	3.76945	1.86489e-07
AT5G09735	3.7558	0.0260793
AT5G45380	3.75064	4.88927e-23
AT5G06510	3.7386	1.26229e-07
AT4G21120	3.73394	4.15376e-09
AT1G13470	3.71857	0.00421375
AT2G02580	3.71116	0.0603117
AT3G12410	3.70924	0.00106491
AT1G59730	3.70823	1.2182e-05
AT4G32940	3.69103	6.25916e-17
AT3G21520	3.68788	0.025357
AT2G28755	3.68325	0.000905746
AT3G50770	3.66946	2.25153e-08
AT3G21500	3.65135	0.021585
AT4G22080	3.6505	0.0858826
AT5G26690	3.63922	0.0043336
AT4G04490	3.63222	0.000163578
AT1G62710	3.62321	1.11929e-20
AT1G01530	3.62162	0.0894408
AT2G19900	3.60181	1.33438e-07
AT3G48850	3.60113	0.000853826
AT3G61930	3.59361	0.0258662
AT1G29020	3.58677	0.00102082
AT1G08173	3.58675	0.0172178
AT1G29860	3.58564	0.000248824
AT1G55775	3.58474	0.00113563
AT1G49475	3.57565	3.18613e-05
AT1G56600	3.57472	4.44136e-05
AT2G18660	3.57449	0.0290164
AT3G62960	3.57152	0.00154
AT5G48410	3.56536	1.9033e-05
AT4G33040	3.55244	4.09394e-07
AT5G08250	3.54913	0.00318261
AT3G13433	3.54115	0.0979088
AT1G17170	3.53767	3.19101e-05
AT1G28230	3.52515	0.000182935
AT5G37600	3.52472	2.95024e-18
AT3G26790	3.52349	0.0347733
AT5G66815	3.51426	0.0470832
AT2G36295	3.50587	0.0138962
AT2G43580	3.50537	0.0134014
AT2G46130	3.50369	0.0239778
AT3G48020	3.4798	1.03281e-09
AT1G63245	3.47889	0.000307347
AT5G38540	3.47859	0.0353961
AT1G07430	3.47813	0.00561148
AT1G51030	3.47312	0.0239728
AT1G43910	3.46125	4.60142e-08
AT1G24620	3.45359	0.0451012
AT5G49350	3.44054	2.96476e-07
AT5G40780	3.43853	8.63946e-17
AT2G25297	3.43151	0.000187996
AT1G61930	3.4225	6.60468e-06
AT4G17670	3.41841	3.76884e-10
AT4G23320	3.38787	0.0961432
AT4G35190	3.37986	6.38349e-08
AT5G53420	3.37682	5.78104e-07
AT1G80120	3.36725	1.17136e-10
AT5G10760	3.36425	0.000751274
AT4G15236	3.36387	0.0413151
AT1G08630	3.36354	0.000101415
AT5G59050	3.35419	1.37228e-09
AT4G39210	3.33924	1.31258e-05
AT1G66370	3.32274	0.0322594
AT3G11430	3.30508	3.91098e-07
AT5G42610	3.29225	0.00364048
AT5G65040	3.28137	2.48809e-05
AT5G41570	3.27068	0.0216066
AT2G26480	3.26399	1.44278e-07
AT4G10500	3.2616	0.00982616
AT1G63950	3.26115	0.093789
AT2G29350	3.25772	0.044733
AT4G36950	3.2567	0.00172814
AT1G65483	3.25483	0.0571622
AT1G22160	3.25109	0.000159282
AT5G22300	3.23533	0.0014364
AT4G38560	3.2303	0.000590877
AT2G26400	3.22089	1.76659e-05
AT2G04515	3.21985	0.0421988
AT1G48660	3.21219	0.0055998
AT1G74810	3.20643	1.64195e-05
AT5G13580	3.19845	6.8776e-06
AT4G15396	3.19701	0.0858626
AT3G04220	3.18877	0.00393009
AT5G09480	3.18555	3.42172e-07
AT2G06065	3.18492	0.0569854
AT2G16385	3.18042	0.0072019
AT4G12290	3.16909	0.00397671
AT1G70270	3.16137	0.007108
AT3G47090	3.15785	0.000123495
AT1G74460	3.15651	2.82547e-12
AT1G10070	3.15623	4.09156e-07
AT3G09950	3.13511	0.00261437
AT1G21520	3.13491	0.000383043
AT2G04070	3.13381	0.0226082
AT1G32350	3.1255	0.0225402
AT1G73810	3.11767	3.18443e-06
AT5G58860	3.11362	2.25153e-08
AT5G67430	3.11361	0.0337757
AT4G24000	3.1107	0.00510878
AT1G49960	3.10991	0.000912608
AT1G65790	3.10742	0.00411789
AT4G12890	3.10667	0.00213486
AT2G47190	3.09264	4.90972e-06
AT3G27040	3.08531	0.0623792
AT3G48640	3.0705	0.0223147
AT5G47635	3.06484	0.000711061
AT3G05858	3.06435	0.0492492
AT1G21110	3.06324	1.37296e-05
AT2G47880	3.05948	0.0162186
AT5G37690	3.05729	5.19339e-10
AT5G66670	3.05699	0.0105928
AT1G65730	3.05591	1.39038e-07
AT4G00700	3.05507	0.00519209
AT4G10960	3.05452	3.71771e-12
AT4G08780	3.04548	0.00292454
AT5G57123	3.04364	0.0421988
AT4G08555	3.04001	0.0068239
AT2G43390	3.03316	0.0101895
AT4G15610	3.03121	6.69268e-07
AT3G57680	3.02901	0.000980752
AT5G67520	3.02509	1.94048e-11
AT1G07900	3.00759	0.00304758
AT1G11300	3.00527	3.77169e-08
AT4G25010	3.00512	0.0019593
AT4G03450	3.00342	0.0413407
AT2G37870	3.00154	0.0187793
AT3G24900	2.99925	0.0606384
AT1G51890	2.99292	0.00382747
AT5G07475	2.99192	8.33581e-06
AT3G13950	2.98656	0.00221608
AT2G18370	2.98511	6.19545e-07
AT3G51642	2.98008	0.00333325
AT5G58910	2.97999	0.063096
AT4G13280	2.97905	0.00281704
AT4G33550	2.97781	0.00296947
AT4G20390	2.97541	7.90679e-06
AT4G13190	2.97495	0.0108133
AT1G64590	2.97087	0.000865555
AT3G04370	2.97039	2.79777e-05
AT1G79320	2.96779	0.00162259
AT1G55760	2.95454	2.22457e-19
AT1G35515	2.95403	5.30567e-05
AT5G19410	2.95289	5.30581e-05
AT2G35380	2.95273	3.09547e-06
AT1G52890	2.94863	0.000692389
AT1G78410	2.94789	0.0068239
AT2G19810	2.94679	0.000636586
AT1G56710	2.9435	0.0249642
AT3G23120	2.93834	4.84336e-05
AT1G60095	2.93378	0.00305293
AT1G22240	2.92998	9.08379e-05
AT4G40010	2.92923	1.02982e-07
AT1G54575	2.92833	1.5412e-06
AT1G45616	2.92565	0.000420267
AT5G39130	2.92254	5.09599e-05
AT2G21780	2.9213	0.0322444
AT4G09020	2.9166	5.78104e-07
AT4G38080	2.91646	2.29521e-10
AT1G13520	2.91071	0.00351673
AT1G70260	2.89732	8.94337e-09
AT4G14060	2.88524	0.000514094
AT1G68765	2.88156	0.0313025
AT2G47950	2.87522	0.01689
AT4G00070	2.86602	0.011825
AT2G48140	2.86444	9.01679e-08
AT1G26680	2.86362	0.0124018
AT4G15270	2.86228	0.0129834
AT1G33030	2.85648	0.0146269
AT3G19660	2.85021	0.000326893
AT5G40590	2.84433	0.0544904
AT4G30830	2.83618	0.087098
AT5G63350	2.83447	0.00385178
AT2G03590	2.83233	5.25201e-10
AT1G22680	2.8293	8.24536e-05
AT4G35180	2.82236	0.0234545
AT4G33905	2.82134	0.000733272
AT3G53235	2.80153	0.000560829
AT1G08563	2.79802	0.068468
AT1G56320	2.79553	0.000255747
AT4G33610	2.79496	4.19842e-08
AT5G38900	2.7831	0.0108133
AT4G21920	2.77878	0.0114987
AT3G63380	2.77495	4.0247e-05
AT1G04330	2.7696	0.00106194
AT3G47200	2.7611	0.0759936
AT5G11920	2.75933	0.000134429
AT3G48080	2.75164	0.0111397
AT4G22210	2.75155	0.0319892
AT3G58550	2.74052	0.000361025
AT3G57540	2.73898	7.34975e-10
AT3G47480	2.72808	0.00978057
AT3G22930	2.71412	2.08682e-08
AT2G22510	2.70897	1.6503e-07
AT3G57950	2.70391	0.019535
AT2G18680	2.70135	0.000276996
AT5G23190	2.69707	2.34249e-07
AT5G18661	2.69478	0.0375567
AT3G48700	2.69289	5.09794e-07
AT1G55990	2.68744	1.45141e-07
AT1G34670	2.68014	0.00132443
AT3G08700	2.67683	0.0290701
AT5G63560	2.67338	0.000460219
AT3G02240	2.66956	0.0440563
AT3G29970	2.66732	0.00919773
AT5G25755	2.66479	0.0602644
AT1G57630	2.66144	0.0110172
AT1G64360	2.66043	0.0268836
AT2G43670	2.66029	0.0144202
AT2G24010	2.65317	0.0440427
AT2G43000	2.65241	1.64409e-06
AT5G60900	2.65072	0.00230215
AT1G35310	2.64184	0.00127726
AT2G23540	2.62603	2.63927e-08
AT1G08090	2.61959	0.000285142
AT4G15393	2.61513	0.00382747
AT3G14060	2.61214	1.00451e-05
AT3G14280	2.61103	0.000286046
AT5G22570	2.60965	0.0110267
AT3G59370	2.60894	0.0623304
AT1G17950	2.60283	0.0546075
AT2G43500	2.60105	0.0009595
AT3G28620	2.59935	0.0253186
AT4G38340	2.59873	1.70084e-05
AT2G35585	2.59337	0.000381949
AT3G28580	2.59092	0.0148868
AT1G69880	2.58875	0.000462362
AT4G21930	2.5885	0.00591048
AT1G58225	2.58411	0.0337152
AT4G10720	2.58269	0.0209697
AT1G51850	2.57637	0.000952852
AT3G11080	2.5719	1.40834e-05
AT3G62780	2.56116	0.0129801
AT2G29370	2.5596	0.00519905
AT2G20142	2.55234	1.11927e-06
AT1G59950	2.55192	0.0435868
AT3G46330	2.55187	0.066678
AT4G17215	2.55056	0.0132252
AT3G29630	2.54024	0.0566889
AT5G13900	2.53834	0.0118409
AT5G48657	2.53452	7.4035e-06
AT4G36610	2.53158	4.72949e-05
AT3G04420	2.53091	0.000594794
AT2G29750	2.52658	0.000297835
AT5G49120	2.52357	0.00364048
AT5G22540	2.51926	0.0082577
AT4G12350	2.51896	0.0014102
AT5G07990	2.51827	2.28625e-18
AT1G56150	2.5148	0.0206599
AT1G09480	2.51373	1.64047e-07
AT1G02930	2.51159	0.00174686
AT1G68850	2.50711	5.79463e-06
AT4G28940	2.50398	5.99524e-05
AT2G29460	2.50261	0.0471143
AT5G06230	2.50245	0.0108133
AT2G17040	2.50204	0.00353886
AT2G35730	2.49814	0.0884122
AT5G25260	2.49726	0.0370319
AT5G09520	2.49423	0.00105211
AT2G31865	2.49378	2.52973e-07
AT3G44540	2.49271	0.00184464
AT4G09750	2.48733	5.18555e-07
AT5G12420	2.46101	1.81145e-10
AT2G25820	2.45895	0.0342398
AT1G68600	2.45875	0.0240216
AT4G32810	2.45785	3.91098e-07
AT1G52880	2.45741	2.21052e-06
AT2G46430	2.4563	4.58934e-08
AT5G52760	2.45313	0.0130544
AT5G39520	2.45286	0.0277408
AT3G06755	2.44966	2.60881e-05
AT5G45070	2.44517	0.0152747
AT1G01453	2.44211	0.0840026
AT2G29670	2.4398	0.00589414
AT4G39795	2.43975	0.000914018
AT1G01680	2.43941	0.0754923
AT5G64530	2.43469	4.98415e-05
AT5G65600	2.43268	0.000684426
AT2G29990	2.4313	2.78561e-10
AT3G18250	2.42907	0.0482901
AT1G12064	2.42792	0.0513814
AT2G41230	2.42713	0.000148978
AT1G54570	2.42112	3.45946e-08
AT4G21490	2.41968	0.00876534
AT3G55890	2.4189	0.00102853
AT2G14560	2.40881	0.0649749
AT2G41690	2.3998	0.0264624
AT5G43420	2.39728	0.000253567
AT1G73290	2.39354	0.053629
AT5G63750	2.3884	0.0800877
AT5G18130	2.3869	7.5911e-05
AT4G28330	2.38377	0.00176268
AT5G55010	2.3794	0.0244114
AT5G05390	2.37571	0.00382084
AT2G22240	2.3747	4.62739e-05
AT3G25882	2.37182	0.0014705
AT1G66440	2.3693	0.0438718
AT1G13830	2.36518	3.2138e-05
AT5G05840	2.35358	0.000890227
AT1G62570	2.3507	4.7828e-06
AT5G10100	2.35021	5.91424e-07
AT5G02420	2.34859	0.00364048
AT3G05690	2.34701	0.000164895
AT3G60966	2.34198	0.0361112
AT2G21100	2.33017	1.2067e-05
AT1G60470	2.32991	0.0505787
AT3G50400	2.32287	0.0097702
AT1G54160	2.32101	0.0127086
AT1G24145	2.31598	0.0391936
AT2G25625	2.3126	0.0111262
AT1G65690	2.30792	9.47818e-05
AT1G03170	2.30407	0.0017051
AT4G00670	2.30283	0.00898702
AT5G44920	2.30075	0.0382048
AT4G26255	2.29976	0.0109959
AT5G60630	2.29776	0.00888476
AT4G19430	2.2976	0.0923491
AT1G70680	2.29363	0.0225581
AT1G76690	2.29046	3.41504e-11
AT1G35230	2.28506	0.00628651
AT1G29270	2.2771	0.000560829
AT1G58420	2.27609	0.00421375
AT1G53625	2.27428	0.0610783
AT5G15900	2.2715	1.50632e-05
AT1G49570	2.27024	0.09649
AT4G14365	2.26932	0.00106177
AT1G24735	2.26891	0.0478571
AT4G19975	2.26727	1.02655e-08
AT3G23240	2.26368	0.00224761
AT2G39530	2.26284	0.0910947
AT3G25870	2.26221	0.000551563
AT5G54165	2.2606	0.00872671
AT5G07322	2.2585	0.0518863
AT1G29230	2.25794	0.0124005
AT1G11785	2.25364	0.0438913
AT4G16640	2.25269	0.00197965
AT5G66170	2.25026	0.00370681
AT3G52180	2.24763	0.00903091
AT3G01190	2.24557	0.0440563
AT3G59580	2.23889	0.0810954
AT1G24140	2.23359	0.00923367
AT5G03640	2.2327	0.0324174
AT4G38092	2.22753	0.0803228
AT5G20190	2.22721	0.00232641
AT3G32040	2.21868	0.0289542
AT1G55740	2.21802	0.00171315
AT2G26560	2.21772	0.0375581
AT1G32900	2.21761	0.0421086
AT4G14020	2.21703	0.0275102
AT5G13320	2.21352	0.0130116
AT4G18980	2.21066	0.0382048
AT4G01060	2.20726	0.033414
AT5G67140	2.20503	2.2935e-05
AT3G07970	2.1991	0.0155935
AT2G15390	2.19811	1.37951e-05
AT2G27550	2.19777	0.0771391
AT3G52748	2.19706	0.0908177
AT2G17280	2.19637	9.45417e-07
AT1G65481	2.19544	0.066778
AT5G17800	2.19531	0.0392419
AT3G29000	2.19389	0.0104268
AT1G09170	2.19374	0.00333325
AT4G17770	2.18186	9.44546e-10
AT4G25350	2.18148	0.00194253
AT1G65484	2.18007	0.0106547
AT5G55590	2.17753	0.0275102
AT4G25480	2.17675	0.032971
AT1G70810	2.17643	0.000403066
AT1G67810	2.1703	0.000650837
AT4G36000	2.16976	0.0759936
AT1G74650	2.16913	0.00230377
AT1G64405	2.16898	0.00197965
AT5G66690	2.16895	0.0146077
AT1G52855	2.16871	0.0196883
AT3G50300	2.16856	0.0945433
AT4G27900	2.16822	2.33377e-05
AT2G25940	2.16816	0.00988079
AT5G65230	2.16813	9.4928e-06
AT1G67100	2.16787	0.0942488
AT1G68470	2.16521	7.72688e-07
AT1G23060	2.16093	5.67016e-05
AT5G38550	2.15608	0.00127872
AT5G43150	2.15429	3.43047e-05
AT3G52790	2.15208	0.0114987
AT2G36090	2.15056	0.0302442
AT5G53820	2.15033	0.00176846
AT2G03360	2.1495	0.0539546
AT5G35110	2.14844	0.0235004
AT4G02830	2.14584	0.0204285
AT2G39050	2.14511	1.39753e-07
AT1G67520	2.14358	0.0133723
AT1G14080	2.14105	0.0719346
AT5G39190	2.1399	0.00168901
AT4G26460	2.1355	0.0699824
AT5G46295	2.13428	0.039341
AT3G63010	2.13399	1.53536e-08
AT1G30700	2.13378	0.0209557
AT4G14580	2.13186	2.95602e-05
AT4G39670	2.1315	0.00465852
AT4G38870	2.12967	0.0210468
AT1G61050	2.12946	0.00768886
AT2G35345	2.12807	0.0656604
AT1G02940	2.1278	0.063489
AT3G13672	2.12232	0.0166932
AT3G21080	2.12197	0.00817385
AT2G28690	2.11989	0.0322617
AT1G01560	2.11766	0.0955505
AT1G62580	2.11414	0.00540555
AT4G18360	2.11053	9.28301e-06
AT1G72540	2.10783	0.00519209
AT1G59640	2.1061	0.00654194
AT1G71015	2.10558	0.0183814
AT3G48920	2.10554	0.0191322
AT5G24655	2.10506	0.000977767
AT1G13340	2.10437	8.65893e-05
AT1G22220	2.09921	0.0135866
AT2G45570	2.09011	0.00810533
AT3G05660	2.08913	0.0506038
AT4G12735	2.08715	0.0476476
AT3G23790	2.08453	0.000386694
AT1G51860	2.08441	0.0834357
AT3G11580	2.08206	6.18986e-05
AT2G47130	2.07776	0.0218113
AT1G67820	2.06799	2.68424e-05
AT4G05590	2.0674	0.000288931
AT4G35900	2.06508	0.00106177
AT4G01390	2.06469	0.00254369
AT1G73040	2.0619	6.19764e-05
AT5G47060	2.0585	0.0152654
AT5G05300	2.05662	0.039883
AT5G49850	2.05466	4.28132e-07
AT2G40370	2.05397	0.00028216
AT3G01035	2.05072	0.0323961
AT2G32140	2.04863	0.0183834
AT3G46280	2.04754	0.015117
AT4G21230	2.0381	0.00494031
AT2G21820	2.03655	0.0469852
AT5G25250	2.03532	0.00117333
AT1G24405	2.03031	0.0630182
AT5G09530	2.02905	0.00116538
AT1G77450	2.02686	0.00246876
AT4G18250	2.02632	0.0483968
AT1G26420	2.01839	0.0418606
AT2G31110	2.01429	8.33168e-08
AT5G25110	2.01208	0.000251182
AT5G14640	2.01192	1.40328e-13
AT4G22840	2.0086	5.30006e-10
AT5G59530	2.00668	0.0413615
AT3G15340	2.00612	0.0512657
AT5G46130	2.00457	0.0531786
AT4G04955	2.0025	1.04019e-11
AT1G35290	2.00244	0.0123367
AT3G09010	2.00216	0.000122587
AT1G62370	2.0019	9.37668e-05
AT1G65500	1.99829	0.0387425
AT5G67310	1.99682	0.0401433
AT1G67940	1.99522	6.36958e-05
AT5G56840	1.99389	0.0340543
AT2G34960	1.99178	0.0093265
AT4G22920	1.99175	9.84101e-05
AT5G39160	1.99072	0.0151701
AT4G22770	1.99039	7.25417e-10
AT2G36750	1.98976	0.0991578
AT5G54040	1.98937	0.0566493
AT5G15190	1.98686	0.0579572
AT1G21250	1.98502	0.0884886
AT4G16350	1.98459	0.00452322
AT1G44160	1.9811	0.035636
AT5G48670	1.97968	5.62874e-05
AT5G46080	1.97836	0.00329815
AT1G54540	1.97705	0.0569854
AT5G05365	1.97619	0.036831
AT3G50350	1.97128	5.55113e-09
AT3G61280	1.96832	0.0311006
AT1G16515	1.96533	0.0825688
AT2G35700	1.96496	0.0516017
AT5G42510	1.96457	0.0803694
AT2G48130	1.96328	0.0125877
AT1G17745	1.96016	3.74942e-13
AT4G08770	1.95641	0.00116538
AT5G38000	1.95536	0.000450441
AT5G47130	1.95155	0.0859541
AT3G59010	1.94629	0.0268836
AT5G06330	1.94309	0.010185
AT1G63530	1.94134	0.00605747
AT4G39955	1.9373	4.75289e-09
AT3G02800	1.93512	0.00108928
AT5G04000	1.93276	0.000371538
AT1G60970	1.93274	0.00435758
AT5G52750	1.93188	0.082182
AT3G57380	1.93133	0.0146073
AT5G24200	1.92945	0.0438849
AT2G12190	1.92927	0.0230098
AT3G56260	1.92779	0.0131937
AT5G39090	1.92728	0.0012954
AT5G10625	1.92495	0.0238655
AT3G61990	1.92379	3.33518e-06
AT1G15085	1.92328	0.0165521
AT5G49690	1.92151	0.00104231
AT1G16510	1.92093	0.0285282
AT4G35030	1.92085	0.0115456
AT3G60160	1.92074	0.0523481
AT2G27180	1.91849	0.0635095
AT1G30220	1.91793	0.0783802
AT4G34860	1.91739	5.03611e-11
AT3G27650	1.91696	0.00562562
AT2G42350	1.91453	0.0616436
AT5G63850	1.91255	3.42535e-08
AT3G23630	1.91016	0.0373783
AT4G04750	1.90996	0.00087991
AT1G69490	1.90575	0.0770228
AT1G15125	1.90489	0.04997
AT2G36630	1.90078	0.0879829
AT3G42180	1.90007	0.00809434
AT4G01480	1.89941	1.47742e-05
AT2G21650	1.89527	0.0923488
AT5G13750	1.89355	1.26954e-10
AT5G64550	1.89345	0.000360293
AT1G24430	1.89212	0.0173497
AT3G28570	1.89149	0.0221037
AT1G04570	1.88967	0.00280761
AT5G58690	1.88756	0.000147883
AT5G54840	1.88737	0.000131612
AT1G12290	1.88705	0.01404
AT1G15410	1.88682	0.000198958
AT3G47950	1.88552	0.000134429
AT5G44550	1.88443	1.34348e-05
AT4G13030	1.87844	0.000288293
AT2G16760	1.87114	0.0414614
AT4G35380	1.869	0.0726335
AT4G26220	1.86873	0.0285519
AT5G42010	1.86755	0.0108896
AT5G10770	1.86703	5.17544e-24
AT5G09290	1.86694	0.0532965
AT2G45040	1.86365	0.0226136
AT5G19490	1.86243	0.0924398
AT5G47960	1.86168	0.00951849
AT3G60415	1.86032	0.0803588
AT1G35710	1.85802	0.0446474
AT3G03870	1.85795	0.0071208
AT5G09300	1.85666	0.000197849
AT2G41380	1.85548	8.37658e-06
AT5G62480	1.85537	0.0445024
AT2G26355	1.85485	0.0849616
AT5G33290	1.85355	4.3568e-05
AT2G35343	1.84974	0.0532965
AT4G19370	1.8474	0.00260956
AT3G06955	1.84604	0.0706542
AT1G72210	1.8451	0.0506868
AT5G27420	1.84342	0.0483968
AT2G37260	1.84335	0.000112891
AT4G34590	1.83988	3.42172e-07
AT3G12830	1.83973	0.00227
AT1G04220	1.83787	0.00016277
AT4G00220	1.83232	0.0994654
AT2G26290	1.83114	0.0612446
AT4G23130	1.83112	0.019133
AT1G68795	1.83018	0.0186277
AT4G20000	1.82971	0.0364653
AT4G21903	1.82956	2.31242e-08
AT3G22410	1.82845	0.0119723
AT5G40230	1.82409	0.0568024
AT1G66465	1.82162	0.0936292
AT2G03200	1.82121	0.00105203
ENSRNA049495577	1.8211	0.0734538
AT1G06160	1.81529	0.0240216
AT3G61900	1.81401	0.0535699
AT3G48450	1.8132	0.00889294
AT5G61640	1.81153	9.66691e-12
AT5G08170	1.80883	2.78561e-10
AT4G37970	1.8084	0.00357173
AT5G06250	1.8048	0.0323534
AT2G15830	1.80277	0.00238642
AT5G02780	1.80266	0.0674261
AT4G02280	1.79804	7.5911e-05
AT1G11210	1.79791	0.0075455
AT5G01600	1.79577	0.000411309
AT3G14020	1.79516	0.0104842
AT2G16660	1.79468	0.000653688
AT5G55170	1.79187	0.00505107
AT2G46270	1.79122	1.46546e-06
AT1G29050	1.78738	2.66962e-07
AT5G02210	1.78668	0.0326495
AT4G16750	1.78284	0.0017378
AT1G02470	1.78231	0.0531849
AT1G09380	1.77943	0.0115951
AT2G45210	1.77857	2.38488e-06
AT3G50740	1.77818	0.000295191
AT1G02850	1.77086	0.0168619
AT1G35210	1.76798	0.0311006
AT1G64970	1.76525	0.0355226
AT2G35770	1.76282	0.0314747
AT3G18400	1.76066	0.0369849
AT4G17030	1.75809	0.00878675
AT3G29034	1.75801	0.0672576
AT2G46140	1.75798	0.0107377
AT4G34135	1.75743	0.0185879
AT5G35732	1.75616	0.0412457
AT1G52800	1.75321	0.0603452
AT5G43780	1.7498	8.42793e-05
AT5G22550	1.74676	0.0548519
AT1G11700	1.74653	0.0343978
AT3G18170	1.74467	0.0173589
AT4G19030	1.74456	0.0709043
AT3G16030	1.74372	0.000468203
AT1G78815	1.74368	0.0290103
AT3G56710	1.73913	0.0817444
AT5G61290	1.73786	0.000760996
AT4G14465	1.73698	0.000172922
AT1G29290	1.73639	0.0559986
AT4G37690	1.73578	0.0422199
AT4G21200	1.73477	0.0358672
AT3G63060	1.73474	0.05826
AT3G21420	1.73329	3.39148e-08
AT2G37740	1.73154	0.0440625
AT5G23850	1.72921	2.81062e-05
AT2G18230	1.72775	0.00260956
AT1G66400	1.72735	0.00225834
AT4G15280	1.72573	0.073555
AT4G13110	1.72484	0.000317397
AT3G14700	1.72045	0.0924881
AT1G28765	1.71964	0.0319892
AT4G11910	1.71735	0.0319361
AT3G58270	1.71391	0.0057143
AT1G73805	1.7135	0.00502214
AT1G21000	1.70982	8.71394e-06
AT4G24140	1.70932	5.19527e-06
AT4G23450	1.70855	0.0244114
AT4G28350	1.70385	1.78227e-05
AT5G25470	1.70301	0.0545707
AT5G09220	1.70272	9.65365e-06
AT1G77920	1.70056	0.00587501
AT4G23340	1.69697	0.0292379
AT3G01990	1.69303	0.0702713
AT4G28530	1.69124	0.0606893
AT5G41040	1.69007	0.0101883
AT1G69520	1.68746	8.56753e-06
AT2G44280	1.68732	3.57474e-05
AT5G06480	1.68305	0.0665916
AT3G56620	1.68219	0.000300684
AT2G40130	1.67739	0.00940012
AT5G53110	1.6754	0.0878181
AT3G04060	1.67436	0.0207939
AT1G34040	1.6739	0.0796827
AT5G65090	1.67076	0.00632801
AT1G48000	1.67038	0.0851739
AT2G32830	1.67009	0.0748873
AT1G64700	1.66957	0.0238769
AT4G26120	1.66596	0.000111362
AT3G14130	1.66561	2.03674e-08
AT2G46600	1.6638	0.0537475
AT4G26270	1.66246	3.58639e-10
AT4G34990	1.64799	0.000160587
AT5G47050	1.64598	3.4308e-05
AT4G36990	1.64318	0.00259443
AT5G46050	1.63403	0.0384326
AT5G26920	1.63239	0.0177416
AT3G26210	1.63209	0.0144202
AT1G47480	1.63061	0.0751975
AT1G05340	1.62907	0.0991578
AT1G78990	1.62818	0.00146432
AT5G50200	1.62725	0.000175407
AT1G68620	1.62685	0.000508783
AT2G28900	1.62264	0.0838643
AT5G25930	1.61689	0.000341857
AT2G41410	1.61466	0.0316098
AT2G33770	1.61335	0.00307059
AT5G62150	1.61036	0.0793629
AT1G25520	1.60929	0.00030575
AT2G02060	1.60877	0.0777282
AT2G17770	1.6065	0.0963785
AT5G48290	1.60636	0.0490828
AT3G18830	1.605	1.28275e-06
AT4G30650	1.60482	0.0674741
AT1G01360	1.60082	0.000146211
AT1G34420	1.59907	0.00655283
AT1G28570	1.59748	0.00423142
AT5G01520	1.59658	0.000213694
AT1G01725	1.59642	0.0623896
AT2G05518	1.59511	0.0484838
AT2G01660	1.59421	0.0010102
AT1G74010	1.59334	0.0103795
AT1G57560	1.59281	0.0124018
AT5G57900	1.59234	0.0017067
AT2G11810	1.59169	0.0145198
AT2G25000	1.58876	0.000128252
AT3G50760	1.58872	2.76685e-06
AT1G70800	1.58858	0.0303925
AT5G28830	1.58712	4.62772e-05
AT2G28400	1.58664	0.0155581
AT4G10380	1.58447	0.00919773
AT5G09470	1.58216	0.0810954
AT1G71910	1.58156	0.0247731
AT1G10340	1.57888	0.0573639
AT5G57910	1.57866	0.000759147
AT2G16740	1.57406	1.13077e-06
AT5G17000	1.57254	9.4928e-06
AT1G70000	1.57097	0.000252146
AT1G25370	1.57026	7.04146e-05
AT1G15670	1.57023	0.00654136
AT5G66630	1.56497	0.000305218
AT4G00390	1.56424	0.0211926
AT5G25890	1.56326	0.0527077
AT5G40240	1.56313	1.81336e-06
AT2G40200	1.56295	0.0463161
AT2G22920	1.56156	0.0161895
AT1G53270	1.56083	0.0794728
AT1G28370	1.56006	0.0734538
AT1G16360	1.55929	0.0335948
AT4G29190	1.5591	0.00119844
AT5G39970	1.55847	0.000640508
AT2G46150	1.55824	0.0161119
AT2G15760	1.55817	0.0288819
AT2G05185	1.55815	0.032705
AT2G16595	1.5565	0.00249369
AT2G37300	1.55647	0.0566691
AT1G72830	1.55479	0.00117237
AT5G43980	1.55148	0.00534505
AT4G36930	1.54801	3.38916e-05
AT5G01200	1.5442	0.00182038
AT4G15093	1.54279	0.00146807
AT5G49630	1.54268	0.00420506
AT4G33050	1.54087	0.042586
AT4G16620	1.5404	0.0248712
AT3G63280	1.5394	0.000312939
AT1G07260	1.53907	0.000811683
AT2G38400	1.53862	2.97381e-10
AT4G26060	1.5361	2.63557e-05
AT3G62590	1.53572	6.48042e-05
AT3G51440	1.53306	0.00108456
AT4G03490	1.53134	0.0754923
AT2G16580	1.53065	0.0202489
AT4G36830	1.52934	0.00249369
AT3G22370	1.52697	0.00260956
AT3G50210	1.52507	1.6312e-08
AT1G67750	1.52495	3.44875e-08
AT1G70140	1.52463	2.81334e-06
AT1G52200	1.52271	0.0309617
AT3G03910	1.52258	0.0344262
AT4G18880	1.52214	0.000754523
AT4G13180	1.52002	0.00776393
AT2G30230	1.5178	0.0537561
AT5G19650	1.51699	0.0406711
AT5G65200	1.51531	1.33166e-08
AT2G45245	1.51441	0.0858517
AT1G30500	1.513	0.00494334
AT3G04040	1.51226	0.0313536
AT1G77520	1.51027	0.0027284
AT3G16150	1.51023	0.0351144
AT5G23810	1.50903	0.000274356
AT1G60190	1.50734	0.0782911
AT3G25400	1.50639	0.00586011
AT1G48500	1.50449	0.0847189
AT2G47000	1.50387	0.0255722
AT5G67340	1.50211	0.0524159
AT2G34470	1.50093	2.15571e-12
AT2G21550	1.49765	0.0212249
AT1G02880	1.49577	5.30006e-10
AT4G27745	1.49469	0.00473672
AT1G61260	1.49323	0.000582134
AT2G43050	1.49213	0.0014364
AT3G15650	1.49204	0.000182935
AT1G54130	1.48863	0.000550838
AT1G03940	1.48742	8.61484e-05
AT3G23840	1.48717	0.0974796
AT4G12070	1.48691	3.0367e-07
AT1G07000	1.4869	5.84114e-08
AT5G10830	1.48667	0.0489092
AT5G11950	1.48603	0.0094664
AT3G05290	1.48507	9.93722e-08
AT4G00955	1.48332	5.40623e-05
AT3G52710	1.48303	0.00943621
AT2G26310	1.48252	9.19372e-06
AT4G38540	1.48096	0.0287517
AT2G45720	1.47977	1.4063e-07
AT1G63840	1.47601	0.000177137
AT1G33560	1.47412	2.39429e-05
AT3G21700	1.4684	0.000852835
AT2G29420	1.46814	0.0486848
AT1G16500	1.46762	0.00286246
AT3G50470	1.46759	0.0859514
AT1G79900	1.46757	0.00332205
AT2G15480	1.4651	0.00011919
AT5G44578	1.46428	0.0281118
AT3G61680	1.46265	0.0276771
AT5G44480	1.46013	0.0375567
AT2G46535	1.45908	0.00281704
AT2G34720	1.45767	0.00247332
AT5G44582	1.45683	0.0858273
AT4G20170	1.45667	0.00609222
AT5G16080	1.45499	0.00909282
AT5G58940	1.45475	0.000255689
AT4G05020	1.44362	7.5911e-05
AT1G09932	1.44313	0.0155077
AT4G22270	1.44219	0.000355295
AT1G62760	1.44073	0.0409965
AT3G22620	1.43876	0.0259108
AT2G18150	1.43845	0.0759936
AT4G27260	1.43573	9.78673e-06
AT2G23300	1.43534	0.00332205
AT1G76650	1.43523	0.0337152
AT2G35760	1.43516	0.0747249
AT2G04450	1.43419	0.0122115
AT4G39720	1.43418	0.0548519
AT3G03530	1.43243	0.0490003
AT5G59490	1.43068	0.0545707
AT5G45720	1.43013	0.0238211
AT4G21980	1.42975	0.00190789
AT2G03530	1.42842	0.0403244
AT5G24270	1.42779	0.00381977
AT4G23010	1.42558	8.75163e-07
AT1G75390	1.42415	0.0403947
AT2G47710	1.42362	0.051849
AT5G55490	1.42182	0.0497479
AT3G51430	1.42118	0.000608512
AT5G67350	1.42002	0.0347733
AT4G36430	1.41893	0.0845425
AT3G10320	1.41566	0.0354012
AT4G01610	1.41319	0.00186395
AT4G37370	1.41295	0.0446189
AT5G23750	1.41182	0.0143996
AT2G05910	1.41087	0.00706925
AT4G28640	1.40727	0.00466416
AT5G59470	1.40367	0.000853826
AT4G12300	1.40262	0.000569606
AT5G13930	1.40248	0.000561137
AT1G49000	1.4022	0.0278765
AT1G66880	1.40106	0.00472838
AT5G16360	1.39946	0.0387139
AT1G54217	1.39916	0.000248285
AT1G67800	1.39474	1.11927e-06
AT1G59510	1.3947	0.0294707
AT1G22070	1.39443	1.15163e-09
AT3G13437	1.39391	0.0955888
AT3G14610	1.3916	0.00163443
AT1G33260	1.38454	1.7362e-10
AT3G11010	1.37808	0.00160864
AT4G09500	1.37806	0.00819373
AT2G28940	1.37785	6.8599e-07
AT2G38740	1.37543	0.000300403
AT1G10040	1.37534	0.0540783
AT1G76980	1.37509	0.014182
AT3G50810	1.37353	0.0191083
AT3G16280	1.37032	0.000926642
AT2G28250	1.36872	0.0093617
AT5G05270	1.36841	0.00353886
AT3G47780	1.36787	0.0797072
AT2G16890	1.36572	3.91693e-06
AT5G48370	1.36456	0.00556366
AT3G23910	1.36435	0.000176158
AT2G30250	1.36329	2.84643e-05
AT1G10690	1.36259	0.000788651
AT3G25290	1.36153	0.000381265
AT2G22860	1.36013	0.0721949
AT4G03600	1.35851	0.0717475
AT3G03440	1.35377	8.47167e-05
AT1G59740	1.35232	0.000435535
AT4G10390	1.34993	0.000636586
AT2G37580	1.34968	0.00154712
AT5G40760	1.34707	0.000360293
AT2G18780	1.34578	0.0226082
AT2G39710	1.34445	5.85634e-07
AT2G31230	1.34296	0.0197926
AT3G50260	1.34283	0.0887144
AT5G61010	1.34217	0.000182935
AT3G07520	1.34149	0.0214451
AT5G52310	1.34084	0.00266365
AT3G26840	1.33967	0.054135
AT4G28790	1.33896	0.00134207
AT5G55250	1.33866	0.00166732
AT1G17020	1.33841	0.00251801
AT5G48170	1.33799	0.0131952
AT1G30110	1.33686	0.0196782
AT5G56270	1.33354	0.00135199
AT3G50910	1.33314	1.15058e-05
AT1G64080	1.33296	0.0427359
AT5G66440	1.33256	0.017387
AT4G08470	1.33196	0.00116809
AT5G25880	1.33196	0.0923488
AT5G63990	1.33144	0.00302242
AT3G09020	1.32809	0.0526761
AT1G51140	1.32781	0.000435535
AT1G03495	1.3256	0.00087991
AT1G56020	1.32531	0.00113563
AT2G35150	1.32293	0.0421988
AT2G18690	1.31988	0.0515806
AT3G23250	1.31924	0.0981711
AT5G24810	1.31899	0.00226276
AT4G24010	1.31749	0.0982426
AT1G34180	1.31287	0.0135417
AT2G02930	1.31263	0.000381596
AT3G46450	1.31207	0.000776812
AT4G05010	1.31134	0.0446474
AT3G44400	1.3094	0.0386943
AT1G59970	1.30846	0.0257369
AT3G55120	1.30633	0.0108754
AT3G19960	1.30455	0.0327074
AT5G38895	1.30411	0.0309163
AT2G45080	1.30343	0.0527418
AT1G52347	1.30247	0.0976298
AT4G02940	1.30229	0.00251801
AT2G46620	1.30202	0.0147816
AT5G55560	1.30152	0.0973819
AT1G76350	1.29683	0.0461482
AT1G03905	1.29427	0.0031654
AT3G63030	1.29392	5.09599e-05
AT3G22540	1.29144	0.0796744
AT2G18360	1.28956	0.00357173
AT2G40180	1.2888	0.0961432
AT4G16190	1.2875	0.00278393
AT1G62870	1.28747	0.000257115
AT1G77660	1.28596	0.0124018
AT3G11840	1.2846	0.0266443
AT4G34680	1.2839	0.0328647
AT1G21390	1.27892	0.0419191
AT1G69080	1.27768	0.00125813
AT3G46845	1.2774	0.0340129
AT3G09830	1.27596	0.000695434
AT5G65300	1.27441	0.0860777
AT3G23110	1.27406	0.0343322
AT1G72690	1.27266	0.0148555
AT1G78780	1.27108	0.0261364
AT1G65000	1.26685	0.0349103
AT2G24570	1.2667	0.0200051
AT5G27930	1.26638	2.72346e-09
AT4G04800	1.26621	0.00919773
AT1G03340	1.2642	0.0270657
AT1G51170	1.26324	2.04321e-10
AT1G28190	1.26196	0.0741425
AT4G02760	1.26134	0.00185856
AT3G58710	1.25999	0.0768892
AT4G01540	1.25786	0.012886
AT2G30933	1.25736	0.0100015
AT5G41460	1.25658	0.0603263
AT2G19350	1.2555	0.0323961
AT3G60640	1.25368	0.0187145
AT1G13390	1.25213	0.0855163
AT4G40065	1.25196	0.03862
AT2G02850	1.25146	0.0401433
AT1G19330	1.25129	0.0129801
AT5G66250	1.25126	0.00196887
AT3G06690	1.25033	0.0658341
AT2G27310	1.24661	0.0243312
AT4G39480	1.24617	0.0626245
AT1G63420	1.24591	0.00439843
AT1G63820	1.24564	0.0751625
AT5G03630	1.24492	0.00140792
AT4G24990	1.24462	0.0957366
AT3G27880	1.24434	0.0964982
AT1G10210	1.24349	2.78109e-07
AT2G23790	1.24335	9.08379e-05
AT2G18240	1.24191	0.00661419
AT1G74440	1.24132	0.0418338
AT3G09405	1.23635	0.0809955
AT5G67450	1.23566	0.0381538
AT3G14370	1.23527	0.000213264
AT3G14050	1.23352	3.70713e-05
AT4G29210	1.23322	0.00104958
AT1G30755	1.23308	0.0094664
AT1G14530	1.23262	6.92376e-07
AT5G13200	1.22748	0.000865555
AT1G76800	1.22497	0.017387
AT1G13990	1.22298	0.0510259
AT4G36710	1.2215	0.00151992
AT3G25610	1.22103	0.0446811
AT4G32250	1.22092	0.000181282
AT4G21680	1.22017	0.0762461
AT1G34750	1.21895	0.00119844
AT5G44820	1.21802	0.00755449
AT5G65510	1.21757	0.0159681
AT1G08180	1.21652	0.0580133
AT4G38060	1.21367	0.0793618
AT2G31180	1.21332	0.0771025
AT4G28250	1.21318	0.00342787
AT3G20250	1.21308	0.0409965
AT3G22425	1.2125	0.000227274
AT1G03290	1.21202	0.00298722
AT3G19150	1.21009	0.0378296
AT1G28070	1.20916	0.0955888
AT5G38010	1.20831	7.8199e-05
AT1G22180	1.20412	0.00640537
AT2G40840	1.20373	0.0229556
AT2G39220	1.20261	0.0024012
AT4G21960	1.20209	3.43047e-05
AT1G69410	1.1947	0.0341288
AT1G20640	1.19445	0.0251737
AT2G44940	1.19428	0.00791924
AT5G05110	1.19419	0.0195106
AT1G77280	1.19405	0.000948707
AT1G01720	1.19304	0.0267674
AT5G58350	1.1927	0.0211739
AT2G15310	1.19214	0.0407128
AT4G39925	1.19147	0.0616159
AT3G54950	1.18945	0.00186777
AT3G51860	1.1887	6.17306e-05
AT5G13800	1.18797	0.0256924
AT5G47640	1.18739	0.0879287
AT3G18560	1.18589	0.028844
AT3G60690	1.18536	0.0258753
AT2G18730	1.18412	3.0746e-09
AT3G23600	1.18396	0.00582791
AT2G41000	1.18371	0.0166499
AT1G71697	1.18354	0.00988079
AT2G43720	1.18168	0.0472231
AT4G18580	1.18129	0.00709845
AT2G16530	1.18058	0.0859541
AT1G62770	1.18015	0.0316335
AT3G05190	1.18007	0.00438523
AT1G76590	1.17762	0.016097
AT4G24130	1.1762	0.0618738
AT5G03495	1.17549	0.0870044
AT1G69450	1.17536	0.0147816
AT4G39580	1.17531	0.0771025
AT4G22305	1.17522	0.0104461
AT4G26080	1.17504	0.000675148
AT1G63800	1.17089	0.00730589
AT1G01730	1.17069	0.000288931
AT4G39180	1.17044	0.0232939
AT3G27660	1.16685	0.0753295
AT5G02200	1.16328	0.026381
AT1G62790	1.16239	0.0461108
AT2G39420	1.1596	0.00584502
AT4G19230	1.15869	0.0115951
AT1G33970	1.15557	0.00239398
AT4G31860	1.15538	1.45141e-07
AT4G01070	1.15372	0.000980381
AT1G09812	1.15192	0.0639315
AT3G49370	1.15068	0.0187474
AT1G78190	1.14989	0.0580133
AT3G55470	1.14939	0.0056802
AT4G08300	1.14799	0.0623997
AT4G33130	1.14789	0.0148072
AT3G15580	1.14747	0.0421988
AT3G26330	1.147	0.0254201
AT3G19260	1.14631	8.54421e-05
AT3G54820	1.14591	0.0637902
AT1G12710	1.14371	0.0374075
AT3G45640	1.14364	0.0218111
AT5G06300	1.14357	0.0926273
AT1G76705	1.14277	0.0270833
AT5G38940	1.14245	0.043648
AT5G17050	1.14131	4.02995e-06
AT4G27830	1.13883	0.02809
AT5G45650	1.13651	0.0604865
AT1G62990	1.13617	0.0807033
AT2G36840	1.13616	0.000970982
AT5G01940	1.13408	0.0155786
AT2G23910	1.13257	0.0717385
AT5G49280	1.13227	0.00876534
AT5G53120	1.13224	2.33284e-05
AT5G20400	1.13203	0.000902359
AT5G50260	1.13145	0.0960189
AT4G23190	1.12975	0.0344021
AT2G19130	1.12926	0.00294268
AT3G22260	1.12832	0.000142306
AT5G18310	1.12566	0.0135417
AT1G08830	1.1241	0.0423902
AT3G60180	1.12377	0.0020117
AT4G23630	1.12245	0.00435758
AT1G01420	1.1222	0.0147816
AT3G12820	1.12107	0.0455617
AT5G13820	1.12024	0.0441237
AT5G37070	1.11933	0.0583922
AT4G04470	1.11908	0.0869249
AT2G36270	1.11897	0.0112959
AT1G13430	1.11893	0.0300121
AT4G16110	1.1186	0.00305617
AT5G13330	1.11816	0.00266604
AT2G22430	1.1178	0.0804329
AT1G51660	1.11603	0.0478793
AT1G71960	1.11592	4.21901e-06
AT1G56080	1.1153	0.0622908
AT2G48090	1.11346	0.0254201
AT3G45650	1.11276	0.0914636
AT5G10740	1.11086	8.68647e-10
AT4G11550	1.11037	0.0916596
AT3G54680	1.10905	0.000266986
AT2G01735	1.10874	0.000973712
AT2G17290	1.10756	0.0192271
AT5G18840	1.10659	0.004533
AT5G05790	1.10656	0.034515
AT1G29357	1.10428	0.0326495
AT3G13380	1.10424	0.0783204
AT5G41400	1.10419	0.00377672
AT3G09490	1.10414	0.0813368
AT5G57050	1.1041	0.0438797
AT3G27870	1.10306	0.0859541
AT1G17590	1.10059	0.0779057
AT2G38860	1.10007	0.0125207
AT5G10520	1.09813	0.046423
AT3G10250	1.09666	2.27217e-05
AT5G43403	1.09599	0.0172646
AT1G03070	1.09592	0.0876385
AT3G18370	1.09243	0.00821605
AT5G09440	1.09117	0.00358622
AT4G02005	1.09007	0.0875883
AT3G10500	1.08866	1.88268e-05
AT5G06610	1.08821	0.0316725
AT3G62690	1.08817	0.00689928
AT4G21580	1.08612	0.00295793
AT3G04010	1.08571	0.0583081
AT5G25620	1.08504	0.0626819
AT1G76970	1.08487	0.0095141
AT5G18270	1.08437	0.0973371
AT2G46420	1.08258	0.0828451
AT4G03320	1.08189	0.00465852
AT5G52810	1.08161	0.0110438
AT1G16310	1.08053	0.0656604
AT1G71190	1.07722	0.000206937
AT1G61460	1.07637	0.032705
AT1G17430	1.07578	0.00397408
AT2G47800	1.07441	0.0722303
AT2G39210	1.07338	0.087098
AT4G27560	1.07286	0.0094664
AT2G04350	1.07176	0.0021646
AT3G22160	1.0706	0.0067432
AT5G51770	1.07037	3.4308e-05
AT4G21215	1.06998	2.44294e-06
AT3G48330	1.06978	0.0365539
AT1G14370	1.06853	0.0129768
AT1G04100	1.06732	0.058563
AT5G53750	1.06661	0.091972
AT5G43910	1.06587	0.075667
AT3G28940	1.06513	0.0568059
AT3G06035	1.06466	0.000834395
AT1G08290	1.06442	0.00910259
AT1G05060	1.06376	0.00199988
AT2G02370	1.06221	0.000251733
AT1G61370	1.06109	0.0714971
AT5G06750	1.06106	0.0192271
AT1G60610	1.06078	0.001006
AT5G20885	1.06057	0.0412041
AT5G04390	1.05937	0.0531595
AT1G23440	1.05914	0.00810659
AT1G13195	1.05823	0.00155668
AT3G28950	1.05821	0.00393757
AT5G35460	1.05798	8.05354e-06
AT1G66480	1.05656	0.0875883
AT1G35260	1.05468	0.0676307
AT1G76990	1.0543	0.000165664
AT1G32700	1.05397	0.0602644
AT5G67245	1.05244	0.034515
AT4G33565	1.05191	0.0510427
AT2G45830	1.05136	0.0240216
AT2G31990	1.05097	0.0425598
AT5G66820	1.05039	0.00428569
AT4G01010	1.04985	0.0690941
AT5G66930	1.04666	0.000330499
AT3G01295	1.04588	0.045482
AT5G18780	1.04537	0.0467713
AT5G65140	1.04412	0.0116365
AT2G17270	1.04088	0.00267077
AT2G02390	1.03952	0.00580503
AT5G20480	1.03799	0.00909862
AT2G25964	1.03788	0.0917192
AT4G33780	1.03746	0.0308452
AT1G53400	1.03576	0.0754923
AT5G16530	1.03446	0.0979424
AT1G07870	1.0321	0.0387139
AT4G11600	1.02943	0.0100131
AT5G49990	1.0279	0.000126035
AT3G53510	1.02746	0.00628651
AT1G64660	1.02704	0.00289003
AT5G40540	1.02485	0.0289544
AT1G75170	1.02319	0.00503804
AT5G11790	1.0197	0.00278098
AT1G36070	1.01821	5.01899e-07
AT1G56670	1.01769	0.0439937
AT4G34500	1.01674	0.00104512
AT5G07250	1.01511	0.0751755
AT4G22340	1.01495	0.00118009
AT1G13210	1.01401	0.0728118
AT5G57060	1.0134	0.0495086
AT5G02560	1.01316	0.00341821
AT4G06701	1.01157	0.0732677
AT5G42050	1.01014	0.00456548
AT4G29080	1.00916	0.000986228
AT1G44770	1.00911	0.0104268
AT3G48600	1.00856	0.0489076
AT1G27030	1.00791	1.25092e-06
AT4G16447	1.00736	0.0722398
AT2G14520	1.00681	0.0207135
AT1G50570	1.00458	0.000560829
AT5G07130	1.00432	0.070264
AT3G20120	1.0043	1.12662e-05
AT3G44990	1.00428	2.1964e-05
AT1G80900	1.00309	1.33685e-05
AT3G59530	1.00062	0.0836127
AT5G19740	1.00052	0.0429403
AT2G39435	0.998876	0.0746201
AT2G25530	0.998675	0.00129561
AT4G12910	0.997068	0.000560829
AT4G39030	0.997022	0.00609603
AT3G16990	0.997012	2.09644e-06
AT2G45510	0.996512	0.0430089
AT4G39140	0.996316	1.42242e-06
AT1G54100	0.994713	3.12834e-06
AT3G61830	0.993601	0.0795157
AT3G27570	0.993	0.000290766
AT5G53330	0.99275	0.00807894
AT4G27480	0.992148	0.091844
AT5G01850	0.99185	0.0157808
AT5G58000	0.988828	0.0111766
AT2G37710	0.98878	0.0168327
AT1G54210	0.988331	0.0973278
AT1G79420	0.988156	0.0205819
AT5G27520	0.984056	0.00553457
AT2G02360	0.98328	0.000891107
AT3G11410	0.982475	0.0897163
AT4G30630	0.982343	0.083271
AT1G63220	0.982128	0.0910975
AT5G66910	0.981919	0.00435758
AT3G23160	0.980532	0.00235786
AT5G49710	0.980147	0.0895059
AT3G16565	0.979359	0.0657385
AT5G59700	0.978963	0.0870718
AT4G36640	0.978637	0.0544448
AT5G54080	0.976823	0.000275893
AT2G15320	0.976627	0.00907297
AT1G05710	0.976474	0.0933446
AT1G77000	0.975591	0.00134744
AT5G26340	0.975389	0.0916596
AT1G70518	0.97494	0.0213445
AT4G16210	0.972967	0.0145145
AT1G77290	0.971839	0.00798518
AT1G62610	0.969226	0.0318558
AT5G22740	0.967603	0.00332298
AT2G43020	0.964679	1.7357e-05
AT4G21534	0.964539	0.00859997
AT3G54290	0.962326	0.00542459
AT5G43600	0.961797	0.00537609
AT1G44170	0.960406	0.00168913
AT1G09960	0.960274	0.000960585
AT5G10730	0.959236	0.00857707
AT5G04750	0.959231	0.0650754
AT5G65240	0.958177	0.0509987
AT5G53370	0.958055	0.000147883
AT1G26440	0.956279	0.0772166
AT5G52210	0.955604	0.0982426
AT4G01450	0.954505	0.0134014
AT5G58500	0.954493	0.0395196
AT4G22780	0.953809	0.0017538
AT4G31920	0.953173	0.0495571
AT2G40810	0.952741	0.0146269
AT2G45500	0.951372	0.0106547
AT5G58660	0.951213	0.0699481
AT1G15790	0.949305	0.0506216
AT1G63720	0.947352	0.0930387
AT5G12890	0.945326	0.0874146
AT1G03430	0.944201	0.0582114
AT5G58980	0.943991	0.0671847
AT3G15890	0.942276	0.0268339
AT1G44100	0.942093	0.00016134
AT3G57630	0.940247	0.0493529
AT4G37470	0.938146	0.0268339
AT1G02305	0.937619	5.77567e-06
AT3G23610	0.937534	0.0123447
AT2G40970	0.936132	0.00868394
AT3G21560	0.935697	5.0603e-05
AT2G31160	0.934723	0.0664874
AT4G38580	0.931884	0.0501137
AT5G41800	0.931764	0.000226579
AT2G04240	0.931758	0.0100613
AT4G30270	0.93122	0.0353063
AT5G67160	0.93075	0.0528845
AT3G07720	0.93017	0.00576753
AT2G29660	0.928944	0.0844531
AT1G64610	0.926865	0.047018
AT1G22280	0.92529	0.00984422
AT5G01820	0.925286	0.000160587
AT3G03120	0.924897	0.0260408
AT1G17040	0.922506	0.0597778
AT4G05530	0.92156	0.000286831
AT3G08690	0.921035	0.0672576
AT2G35860	0.919053	0.0971305
AT5G11650	0.918898	0.0971081
AT5G36220	0.918885	0.0774158
AT2G23320	0.91862	0.0159136
AT2G33110	0.917575	0.0258662
AT3G23210	0.916465	0.0174299
AT5G18040	0.915911	0.00776393
AT2G12550	0.915542	0.00819373
AT5G06450	0.915243	0.09359
AT1G64890	0.915153	0.0666069
AT5G02680	0.915137	0.00370494
AT1G65820	0.91494	0.0425115
AT5G38040	0.914797	0.0525368
AT3G28100	0.914389	0.0490282
AT2G26600	0.913222	0.00109046
AT1G49820	0.912576	0.0397655
AT3G17250	0.909854	2.64755e-05
AT1G74410	0.908584	0.0340149
AT4G17350	0.908264	0.0413151
AT1G63090	0.907746	0.0860622
AT5G46760	0.906991	0.00618231
AT5G09540	0.906423	0.0324807
AT4G34230	0.905536	0.0446474
AT1G47128	0.905193	0.00940012
AT5G44980	0.905004	0.0875699
AT2G18860	0.904459	0.0952533
AT5G58900	0.903443	1.22595e-07
AT4G06676	0.902953	0.0318673
AT1G29060	0.900656	0.0822939
AT2G46370	0.898697	0.00050127
AT3G14720	0.896942	0.0129958
AT2G36570	0.896409	0.0111766
AT3G59210	0.896186	1.03572e-06
AT3G01400	0.893649	0.0114434
AT1G04555	0.893633	0.0796744
AT4G13990	0.893451	0.000612036
AT1G20100	0.893149	0.0045061
AT3G12730	0.892643	0.070264
AT3G47820	0.887872	0.0622442
AT3G17000	0.88785	3.52108e-08
AT3G59150	0.885819	0.0169097
AT1G60630	0.884921	0.0257073
AT5G54960	0.883719	0.0250291
AT1G15110	0.88292	0.0597778
AT1G21760	0.881633	0.00551866
AT3G55290	0.879783	0.0281543
AT4G35300	0.879479	0.00438242
AT4G01750	0.87945	0.0779554
AT2G31090	0.879073	0.0435868
AT2G39830	0.879009	0.0201058
AT4G22820	0.878321	0.0780094
AT3G53670	0.878108	5.39195e-05
AT5G44670	0.877936	0.00426122
AT2G20100	0.876827	0.0146269
AT2G20900	0.875112	0.00363927
AT1G53790	0.874987	0.0164492
AT5G39020	0.874696	0.0601721
AT5G11670	0.874275	0.0228495
AT2G39270	0.872725	0.00465003
AT3G53230	0.872555	0.0999322
AT3G07940	0.870926	0.0118397
AT5G58930	0.869865	0.00602978
AT3G03773	0.868895	0.0414614
AT5G43380	0.868062	0.0510357
AT2G42790	0.866613	0.0102816
AT1G53340	0.866521	0.0972333
AT5G61340	0.865847	0.0910205
AT1G35190	0.865636	0.000646679
AT2G13790	0.865443	0.0618906
AT2G43940	0.865231	0.0531786
AT4G35500	0.86296	0.0185919
AT5G41120	0.862161	0.0264356
AT2G43850	0.862135	0.0168327
AT4G21910	0.860141	0.00128032
AT3G02290	0.857811	0.000103996
AT5G42570	0.855383	0.00304947
AT5G49890	0.853919	3.54094e-05
AT3G08710	0.852482	0.0237972
AT2G42390	0.851587	0.0300121
AT1G55730	0.850386	0.00952866
AT5G45550	0.849978	0.0245183
AT5G40720	0.848529	0.0223072
AT5G64250	0.848506	0.000844507
AT5G22020	0.846883	0.0146073
AT5G19875	0.846738	0.0231586
AT2G37150	0.846737	0.0398186
AT5G09630	0.846257	0.0810954
AT4G24590	0.844778	0.013058
AT3G27560	0.844325	0.000296554
AT5G61820	0.843324	0.00792449
AT4G36220	0.842356	0.00097894
AT1G77810	0.840792	0.0575188
AT1G17080	0.840743	0.0237404
AT4G36210	0.84045	0.000117199
AT4G17615	0.839518	0.0212476
AT3G23920	0.839105	0.0115456
AT2G44420	0.837126	0.00654136
AT1G50940	0.837046	0.00379439
AT3G43230	0.835098	0.000740491
AT1G07380	0.834652	0.0222168
AT1G77770	0.833955	0.000563331
AT1G77890	0.833853	0.0407932
AT3G09900	0.833774	0.020282
AT3G19553	0.833252	0.00502214
AT4G39230	0.832293	0.066749
AT2G31305	0.83173	0.0861923
AT5G22290	0.831405	0.0804329
AT5G64370	0.830842	4.66031e-05
AT1G06640	0.830685	0.0546044
AT1G62810	0.830387	0.0275102
AT5G61530	0.828799	0.00051887
AT3G28050	0.826314	0.0133723
AT2G37940	0.82621	0.0117832
AT4G16765	0.825866	0.00462844
AT3G54810	0.825146	0.0552737
AT2G21500	0.824683	0.033414
AT5G38220	0.821613	0.00242135
AT1G54990	0.821552	0.0275102
AT2G39350	0.8212	0.0817444
AT5G35200	0.820907	0.0354012
AT5G19380	0.818376	0.00261437
AT4G31240	0.818068	0.00889294
AT4G22530	0.818053	0.0842953
AT2G26830	0.818023	0.0248353
AT1G53580	0.817717	0.000253414
AT2G22900	0.816415	0.00580833
AT1G02270	0.814467	0.00554722
AT1G02260	0.813921	0.0025703
AT2G38110	0.813865	0.0520573
AT1G62430	0.81377	0.0121634
AT2G17990	0.813759	0.000491109
AT4G31130	0.813084	0.00936015
AT4G00500	0.812531	1.62546e-05
AT1G66200	0.812014	0.0353779
AT3G50340	0.811845	0.000733272
AT3G46440	0.811297	0.0182858
AT3G26090	0.810252	0.0734923
AT5G07460	0.810173	0.00902191
AT1G76150	0.809893	0.0175286
AT3G43440	0.808091	0.0273439
AT3G53780	0.806454	0.00476234
AT1G13910	0.805859	0.0212249
AT1G07630	0.8047	0.0250396
AT3G13620	0.804456	0.0541033
AT3G08620	0.804405	0.00180576
AT2G38090	0.803685	0.000111764
AT3G01170	0.801098	0.025357
AT3G07760	0.800915	0.0106947
AT2G38010	0.800171	0.0546075
AT2G36330	0.800074	0.00305617
AT1G24625	0.797666	0.00422835
AT5G46410	0.796883	0.0108133
AT3G05320	0.796434	0.0459191
AT4G00335	0.79627	0.00481116
AT5G27320	0.793105	0.0533693
AT5G37930	0.792869	0.00455247
AT3G17820	0.792048	0.00160864
AT5G23090	0.791993	0.0509987
AT2G17760	0.791405	0.0470422
AT3G07090	0.790697	0.00289898
AT4G36090	0.789415	0.0617494
AT3G25070	0.788848	0.0187474
AT3G21190	0.787585	0.00146515
AT5G01450	0.786081	0.025144
AT1G20510	0.785934	0.0985928
AT1G03620	0.783615	0.070264
AT4G00355	0.782827	1.00432e-05
AT2G32990	0.780392	0.000492799
AT2G25737	0.779433	0.0256038
AT5G11860	0.77902	0.00331196
AT3G53120	0.778988	0.0625377
AT4G35630	0.778153	0.0979424
AT1G17550	0.77696	0.0187474
AT5G22090	0.776673	0.0112593
AT4G02860	0.775474	0.0734538
AT1G54340	0.773766	0.00151059
AT5G60360	0.771771	0.0026502
AT3G07360	0.771693	0.0967832
AT2G38660	0.771194	0.00108456
AT1G12200	0.771045	0.073846
AT2G29065	0.770741	0.093789
AT5G25540	0.769995	0.00197965
AT5G11030	0.769988	0.00314457
AT1G20490	0.768636	0.0347152
AT2G21620	0.768429	0.0143267
AT4G22590	0.766387	0.0425115
AT4G10955	0.764385	0.037467
AT5G04090	0.763965	0.000139343
AT3G46930	0.763424	0.0387139
AT1G62200	0.7631	0.00540555
AT1G08940	0.763004	0.0674261
AT3G55490	0.759975	0.0911594
AT4G26160	0.759821	0.0258753
AT4G26070	0.757631	0.0357526
AT1G27980	0.757175	0.0149967
AT4G10360	0.756303	0.0858826
AT1G28680	0.755595	0.0582114
AT1G04010	0.754643	0.0794795
AT5G08139	0.754626	0.0331539
AT3G63310	0.753905	0.00803636
AT3G56950	0.753698	0.0425115
AT4G13530	0.753192	0.00240055
AT5G10650	0.75239	0.0323999
AT1G68820	0.751157	0.00330933
AT5G04850	0.751051	0.0221037
AT4G27040	0.750376	0.0441237
AT4G23060	0.750359	0.0623304
AT1G53910	0.750113	9.3919e-05
AT3G52370	0.74956	0.000157672
AT5G66420	0.748168	0.0115117
AT3G49360	0.74797	0.0236823
AT1G50420	0.747635	0.097393
AT5G17060	0.747501	0.00314368
AT2G24360	0.745924	0.00068293
AT5G18900	0.743549	0.000972712
AT5G18120	0.741669	0.0524159
AT1G45249	0.740105	0.0018491
AT3G17810	0.739677	0.038632
AT3G30841	0.738658	0.0285307
AT1G07090	0.737484	0.0849616
AT3G12750	0.736489	0.0095141
AT4G25670	0.736487	0.0150277
AT3G60800	0.73629	0.0011301
AT1G56010	0.73629	0.0719161
AT5G66350	0.736212	0.0930387
AT1G74940	0.736179	0.0602427
AT5G62620	0.735642	0.0148528
AT5G65910	0.734964	0.0498179
AT5G46180	0.732818	0.0425598
AT3G59660	0.731842	0.0294547
AT5G26040	0.731659	0.00262872
AT4G00820	0.729731	0.0548355
AT1G10410	0.728926	0.00541082
AT1G75400	0.728196	0.0386557
AT1G55680	0.728105	8.61163e-09
AT1G60730	0.727595	0.0549502
AT5G20510	0.727005	0.0707999
AT4G10050	0.726906	0.0407932
AT5G39360	0.726395	0.073465
AT4G25900	0.725067	0.0649115
AT1G06760	0.724838	0.0672576
AT3G62800	0.722275	0.0298742
AT1G28050	0.72197	0.002071
AT4G31150	0.721958	0.0244925
AT5G19160	0.721678	0.0466996
AT4G14710	0.720837	0.0984213
AT1G62880	0.720618	0.0490419
AT1G67300	0.720593	0.0114434
AT1G51550	0.719924	0.0555235
AT3G43790	0.719884	0.0759936
AT1G51430	0.719832	0.0583081
AT5G03190	0.718125	0.0923488
AT3G11280	0.717818	0.0685983
AT1G17780	0.71701	0.0810954
AT3G27000	0.715749	0.0308942
AT3G61200	0.715711	0.0816441
AT1G78550	0.714863	0.0715355
AT3G23560	0.713985	0.0166416
AT5G20910	0.713342	0.00171315
AT4G16770	0.713035	0.0886258
AT1G78420	0.711673	0.00305617
AT3G63000	0.710965	0.00817385
AT4G08900	0.710794	0.0276533
AT5G55550	0.71051	0.0721194
AT2G26230	0.710441	4.25744e-05
AT3G23440	0.708693	0.0969122
AT3G47530	0.707945	0.0510357
AT3G11440	0.707824	0.090243
AT3G49800	0.707035	0.00295793
AT4G28550	0.707025	0.0505787
AT4G27780	0.705575	0.0122391
AT5G58787	0.703898	0.0141654
AT4G25970	0.703802	0.0148476
AT4G36840	0.703758	0.0861923
AT3G51130	0.703695	0.00135199
AT1G12810	0.703686	0.0425651
AT3G03250	0.70267	0.00502214
AT3G30775	0.701593	0.0982537
AT3G12740	0.700378	0.0167069
AT5G25900	0.699234	0.0546485
AT5G39450	0.697725	0.0108386
AT1G59710	0.696392	0.0113216
AT2G33310	0.695645	0.0406503
AT5G54890	0.695554	0.05916
AT2G37480	0.693898	0.00113969
AT5G03140	0.69276	0.0262972
AT3G10640	0.692409	0.060305
AT3G26670	0.691204	0.00021124
AT4G29820	0.690715	0.00387956
AT2G05590	0.690188	0.00810045
AT3G06170	0.689939	0.0161013
AT4G34000	0.686793	0.028469
AT1G68650	0.681874	0.0738979
AT3G23690	0.681384	0.0780917
AT3G02875	0.680772	0.034572
AT5G56660	0.677757	0.00459869
AT4G17550	0.677653	0.0168506
AT1G08820	0.677143	0.00902191
AT1G28520	0.675405	0.000905746
AT2G44850	0.674642	0.0879287
AT3G51960	0.673823	0.0699481
AT4G36920	0.673354	0.00462906
AT4G02340	0.672922	0.0361848
AT2G44180	0.670413	0.0540963
AT1G03970	0.670159	0.0362117
AT3G17410	0.670025	0.00359839
AT4G19640	0.669536	0.0553439
AT1G25480	0.66951	0.0656604
AT3G11880	0.666724	0.00627602
AT1G80210	0.665804	0.00034745
AT5G12010	0.662431	0.0966117
AT2G12462	0.662157	0.0360243
AT1G03040	0.662068	0.00168901
AT1G32870	0.661983	0.0418606
AT5G48440	0.661319	0.00988079
AT1G73980	0.661253	0.0938571
AT3G51090	0.661144	0.0714753
AT2G01650	0.659564	0.0403563
AT3G19980	0.65793	0.0527418
AT2G30440	0.656599	4.16456e-05
AT5G60820	0.656491	0.0823014
AT3G29270	0.655674	0.0101384
AT5G18200	0.654821	0.0453761
AT2G29525	0.654764	0.0425598
AT1G29950	0.652622	0.0719346
AT4G12250	0.652355	0.0473829
AT5G07710	0.649407	0.0413336
AT4G02590	0.647359	0.00535225
AT4G32440	0.646041	0.0664874
AT4G35360	0.645242	0.0382048
AT5G45275	0.644685	0.0922882
AT4G08980	0.644298	0.0296292
AT2G26510	0.644224	0.0207282
AT1G50510	0.643454	0.00374898
AT3G45620	0.638674	0.038149
AT1G07530	0.638239	0.0263843
AT4G29100	0.636996	0.062004
AT4G21350	0.636593	0.0764591
AT5G19200	0.635903	0.0861923
AT5G61500	0.635174	0.0182865
AT4G15955	0.634411	0.09794
AT5G17010	0.632206	0.0699481
AT1G80300	0.631928	0.0763547
AT1G15740	0.631608	0.0692299
AT5G63080	0.631194	0.0435868
AT3G47360	0.630323	0.063489
AT3G04970	0.630192	0.0256254
AT1G73950	0.629646	0.00654136
AT3G54840	0.62878	0.0133493
AT3G52990	0.625608	0.035636
AT1G48210	0.622852	0.0459191
AT1G01820	0.620329	0.00278809
AT5G15260	0.619468	0.00572836
AT2G20410	0.618776	0.0810593
AT4G32272	0.618024	0.0473254
AT1G78070	0.617534	0.0296292
AT4G33080	0.617014	0.0873848
AT1G01290	0.616991	0.0656604
AT5G06950	0.616896	0.0771025
AT4G28070	0.614957	0.0602644
AT5G27840	0.614234	0.0403922
AT2G26170	0.613662	0.012045
AT1G11840	0.613374	0.0351715
AT1G01650	0.610288	0.0993548
AT5G16550	0.609989	0.0570599
AT1G35780	0.608344	0.0676307
AT3G10915	0.608258	0.0407128
AT5G18210	0.607906	0.0900693
AT5G07830	0.607545	0.0555486
AT5G13810	0.60704	0.0322899
AT1G57870	0.606476	0.048865
AT1G47710	0.606258	0.0459191
AT5G15860	0.604565	0.000615833
AT1G63010	0.603415	0.0468506
AT3G26100	0.601793	0.00700215
AT4G00710	0.60047	0.000701679
AT4G29160	0.597341	0.0364415
AT2G28350	0.596597	0.0924263
AT3G58530	0.595568	0.0719765
AT1G45150	0.594513	0.0661688
AT3G03720	0.593488	0.0123188
AT1G73380	0.593215	0.0208571
AT4G32040	0.588093	0.0710327
AT5G18640	0.587772	0.0222665
AT2G44680	0.584504	0.0779057
AT2G46080	0.58255	0.00109968
AT3G02460	0.581443	0.00236878
AT4G24740	0.58074	0.0374287
AT5G40280	0.578874	0.0644521
AT5G03200	0.578608	0.0187474
AT5G02800	0.576883	0.00114816
AT4G25660	0.575659	0.063489
AT4G29810	0.574358	0.0413151
AT3G55450	0.573149	0.0296231
AT5G16800	0.572388	0.0994627
AT5G12200	0.571665	0.0129921
AT5G02290	0.571505	0.0923488
AT2G41705	0.569379	0.0340081
AT4G36790	0.568927	0.0508853
AT4G33940	0.567929	0.0794721
AT5G53350	0.567513	0.00951849
AT1G12640	0.565589	0.0696011
AT1G53000	0.565444	0.0252113
AT1G32150	0.564638	0.0495888
AT3G57120	0.561703	0.0260408
AT1G02120	0.560814	0.000105416
AT5G62740	0.559272	0.0419191
AT4G31550	0.552764	0.099091
AT2G02800	0.552142	0.0603263
AT3G47810	0.552137	0.0590353
AT4G29040	0.551568	0.0554629
AT4G25300	0.550925	0.0544448
AT1G30090	0.549006	0.00730589
AT4G40050	0.548606	0.00477996
AT4G23895	0.548136	0.0849616
AT2G11520	0.546999	0.0190956
AT1G49850	0.546455	0.050039
AT1G11910	0.545461	0.0332299
AT5G12470	0.545354	0.0718646
AT1G66900	0.543213	0.0400205
AT3G55070	0.542813	0.0851543
AT5G47730	0.542231	0.0888677
AT2G43980	0.540252	0.0199827
AT3G58040	0.5381	0.0806884
AT3G09320	0.537945	0.0852332
AT3G23280	0.536818	0.0461166
AT2G28550	0.535367	0.0534251
AT2G01470	0.53366	0.0205174
AT1G18470	0.532247	0.00553457
AT2G39940	0.530789	0.0093617
AT2G17030	0.529388	0.0574779
AT1G80910	0.52758	0.0858517
AT1G09910	0.526022	0.0533599
AT5G66180	0.524736	0.0809378
AT4G18930	0.524682	0.0438609
AT1G20560	0.524213	0.0247861
AT3G13224	0.52409	0.00701725
AT2G21940	0.52307	0.0599368
AT4G04860	0.521207	0.058563
AT4G24290	0.52064	0.0219226
AT2G45140	0.519706	0.00351742
AT2G33700	0.518104	0.0754013
AT1G64280	0.517432	0.0580152
AT1G09140	0.516473	0.0728118
AT5G59840	0.516145	0.0697232
AT1G06630	0.515377	0.0459191
AT4G31410	0.514322	0.021247
AT1G16840	0.513122	0.0380053
AT5G05980	0.512601	0.0681866
AT1G27760	0.511976	0.0536127
AT5G16050	0.511453	0.0554629
AT1G44750	0.503942	0.00463813
AT4G35220	0.503765	0.0239728
AT2G47060	0.502751	0.0683387
AT4G16830	0.501509	0.0499588
AT1G04960	0.501219	0.0212095
AT1G77420	0.49992	0.0836127
AT5G53310	0.499852	0.0527418
AT1G15950	0.497762	0.0879829
AT1G29800	0.492042	0.0719346
AT1G33230	0.490656	0.0418606
AT5G66160	0.488798	0.0290606
AT2G35680	0.48703	0.019664
AT2G06530	0.481471	0.0598076
AT4G33910	0.480136	0.0255534
AT5G48020	0.47803	0.0168327
AT3G59950	0.477152	0.00330997
AT2G25280	0.474528	0.0392311
AT1G59520	0.472878	0.0637143
AT2G43430	0.472722	0.0311006
AT3G23540	0.472324	0.0100093
AT2G25010	0.46368	0.0200051
AT4G29490	0.462617	0.0813368
AT4G19670	0.458009	0.0449398
AT1G43130	0.449623	0.0766941
AT3G24740	0.446851	0.0416629
AT3G01090	0.439651	0.0729756
AT5G67540	0.437671	0.0956572
AT4G17270	0.430032	0.0498976
AT5G39510	0.427254	0.0381762
AT4G14570	0.42687	0.082182
AT1G78870	0.422697	0.0328584
AT5G19000	0.419	0.0466996
AT4G24470	0.414308	0.0386557
AT1G18890	0.41315	0.0858008
AT3G19990	0.412859	0.0554629
AT1G01550	0.408788	0.0596696
AT4G36195	0.40878	0.0994971
AT1G55840	0.403652	0.0965271
AT4G20410	0.396857	0.0697232
AT3G19640	0.393733	0.0972621
AT5G47880	0.390409	0.0916596
AT2G21270	0.379464	0.0842184
AT5G58290	0.37443	0.0999322
AT3G51830	0.301825	0.0714002
AT4G26300	-0.391846	0.0524159
AT5G53540	-0.427481	0.0628965
AT2G26680	-0.441844	0.0965271
AT5G10560	-0.442937	0.0696776
AT1G47490	-0.443012	0.0166597
AT4G31040	-0.449839	0.0212249
AT3G02220	-0.450808	0.0836127
AT3G01640	-0.451459	0.090228
AT4G13430	-0.452817	0.077516
AT3G03040	-0.452898	0.0827482
AT3G12670	-0.459934	0.0493555
AT5G18650	-0.461629	0.00765557
AT2G23070	-0.47341	0.0199987
AT5G47390	-0.484294	0.0616159
AT5G01930	-0.48494	0.0542006
AT4G37330	-0.498393	0.0878181
AT1G31817	-0.500225	0.0521629
AT3G02540	-0.501004	0.0831732
AT1G03360	-0.502175	0.0909908
AT3G14660	-0.510393	0.0171232
AT1G30570	-0.516287	0.0952741
AT1G12780	-0.518199	0.0115325
AT3G55080	-0.518348	0.0849616
AT2G16780	-0.519095	0.0991723
AT1G66140	-0.519457	0.0793629
AT3G18980	-0.523381	0.0849616
AT1G01540	-0.52736	0.00430261
AT4G39880	-0.528049	0.0995734
AT1G65590	-0.52895	0.0858319
AT3G23620	-0.530489	0.058563
AT2G45440	-0.532617	0.0738217
AT3G16850	-0.537214	0.0685983
AT5G24650	-0.540521	0.0108133
AT3G13450	-0.548204	0.0471815
AT5G51460	-0.548248	0.0956413
AT1G72820	-0.548525	0.0589473
AT5G22650	-0.548699	0.0590184
AT1G20260	-0.549831	0.0478171
AT2G43910	-0.552577	0.00278809
AT5G02870	-0.554933	0.0215046
AT5G67270	-0.558946	0.0664874
AT5G05470	-0.55962	0.0916596
AT3G05400	-0.560676	0.0966083
AT2G37500	-0.560979	0.0492492
AT1G09830	-0.56231	0.034475
AT1G51570	-0.562835	0.0685983
AT2G35650	-0.565936	0.0655845
AT2G43100	-0.572314	0.0511712
AT5G67220	-0.572457	0.0938324
AT1G79440	-0.572787	0.0871686
AT5G16040	-0.573588	0.034475
AT2G43630	-0.576278	0.0559172
AT5G36950	-0.576388	0.0870044
AT5G61790	-0.577263	0.06631
AT2G32600	-0.577703	0.0771025
AT4G00620	-0.57865	0.0955888
AT2G07050	-0.580707	0.0361112
AT4G20020	-0.582726	0.027852
AT3G60880	-0.582772	0.0987159
AT3G17465	-0.584268	0.0237897
AT1G24360	-0.5856	0.0868158
AT5G40490	-0.587249	0.0635042
AT5G04590	-0.593859	0.00305617
AT3G20330	-0.594353	0.0362695
AT5G02480	-0.596595	0.0133191
AT3G06060	-0.596625	0.0231738
AT1G07780	-0.598915	0.0175286
AT1G12500	-0.600008	0.0445327
AT5G55630	-0.60075	0.0721183
AT1G17470	-0.600823	0.0102451
AT3G27740	-0.603197	0.00407184
AT2G39950	-0.604732	0.066678
AT3G07650	-0.605103	0.0570599
AT4G16480	-0.605175	0.06631
AT4G38670	-0.605637	0.0596696
AT1G50460	-0.605862	0.0601721
AT4G26720	-0.607186	0.0312979
AT3G25470	-0.613174	0.0968591
AT5G25265	-0.614368	0.00408903
AT4G00755	-0.614482	0.0418701
AT5G47210	-0.615179	0.00281704
AT2G42580	-0.618559	0.0148719
AT1G47530	-0.619502	0.0853648
AT2G33860	-0.622007	0.0167096
AT5G23300	-0.625825	0.0568647
AT1G49840	-0.626845	0.0110438
AT4G10620	-0.629807	0.0886401
AT3G12390	-0.633392	0.0244925
AT2G01270	-0.635199	0.0829007
AT5G61020	-0.635245	0.095142
AT5G64050	-0.636966	0.02809
AT1G09190	-0.642797	0.0452069
AT2G20530	-0.643442	0.0745375
AT3G55010	-0.646885	0.0258662
AT5G08620	-0.647862	0.0912294
AT2G29550	-0.649003	0.0488229
AT2G16400	-0.649126	0.0838643
AT4G22670	-0.649858	0.032971
AT1G22910	-0.65041	0.0116282
AT4G28360	-0.651504	0.0418752
AT4G34030	-0.652566	0.0316989
AT1G03860	-0.654016	0.0757157
AT2G35780	-0.654406	0.0438462
AT2G42520	-0.654712	0.0806841
AT3G60630	-0.654859	0.00251801
AT3G22960	-0.655804	0.0335948
AT3G51800	-0.656269	0.00583002
AT3G57610	-0.657053	0.0178278
AT5G03470	-0.658072	0.0783802
AT3G01890	-0.660302	0.0223072
AT3G19830	-0.661367	0.0865545
AT4G27620	-0.666562	0.058563
AT1G18540	-0.666916	0.020397
AT3G10270	-0.666928	0.0797798
AT1G32190	-0.667718	0.0666378
AT5G13120	-0.667812	0.0282143
AT4G05400	-0.66935	0.028844
[truncated: 1,215 more rows]

## Sheet: Leaf_4
LEAVES
AGI number	Log2(fold change) atg7/WT, (+N)	Statistical significance (q-value)
AT3G56350	25.4734	0.00122809
AT1G06023	23.1439	0.00737011
AT3G59610	22.3695	0.0132981
AT3G29260	22.0166	0.0178833
AT3G01865	21.3047	0.023018
AT5G43200	19.9204	0.0682946
AT2G44240	15.8354	0.00269668
AT1G03445	2.55129	0.00288994
AT2G46880	2.25455	0.0422042
AT3G21720	1.88264	0.023018
AT3G30720	1.75741	0.000111296
AT3G05630	1.34968	0.091704
AT1G73010	1.30517	1.987e-05
AT4G31240	1.01598	0.0206623
AT3G47420	1.00696	2.1454e-05
AT3G51860	0.843359	0.0922133
AT2G27190	0.74586	0.00288994
AT3G19990	0.51846	0.0922133
AT4G40030	-0.592501	0.0985615
AT3G02140	-0.689921	0.0330842
AT2G19800	-0.970437	0.0757062
AT2G08905	-19.598	0.0743814
AT1G47813	-21.2284	0.023018
AT1G63280	-21.5581	0.0206623

## Sheet: Leaf_5
LEAVES
AGI number	Log2(fold change) atg7/WT, (-N)	Statistical significance (q-value)
AT1G06023	27.2134	1.7831e-05
AT3G56350	22.6224	0.00058075
AT3G29260	21.6925	0.00107425
AT1G68290	19.7162	0.000274358
AT3G59610	19.0534	0.00504326
AT5G43200	19.0531	0.0051196
AT3G01865	18.2898	0.00798744
AT3G30739	18.247	0.00774237
AT4G02541	17.5549	0.0109386
AT2G08905	15.9016	0.0243733
AT1G35617	15.8625	0.0209357
AT2G07771	15.411	0.030489
AT4G09965	15.298	0.00905655
AT1G37140	15.2871	0.0321182
AT1G71250	15.121	0.00339099
AT1G78250	14.9249	0.0378849
AT1G28820	14.4498	0.00994622
AT2G40220	14.209	0.04927
AT5G45890	8.1898	5.32387e-07
AT5G38910	6.6403	0.0805267
AT5G63225	6.44822	6.23886e-06
AT5G28463	6.0407	0.00138381
AT3G08435	5.80193	0.0345874
AT5G24200	5.58502	1.21108e-15
AT1G65483	5.54373	1.02553e-06
AT1G73190	5.49944	0.00445882
AT5G57550	5.42383	3.02869e-11
AT1G32350	5.418	1.28179e-07
AT2G43730	5.13717	0.0276912
AT2G33080	5.07341	2.4568e-05
AT1G29100	5.02898	8.45093e-05
AT1G57800	5.01051	0.00550471
AT3G08585	4.96343	0.0580343
AT1G33730	4.9527	0.00712546
AT3G24900	4.91908	1.36157e-05
AT3G25010	4.8316	3.92845e-09
AT1G16950	4.68258	0.000221428
AT2G45570	4.65752	1.21108e-15
AT3G15536	4.65741	9.90757e-06
AT2G29350	4.61299	0.000460263
AT2G06185	4.47802	0.0028378
AT4G23310	4.43747	0.000472443
AT4G04500	4.42025	2.28564e-05
AT5G07510	4.41223	0.0329824
AT1G60830	4.3592	0.0768476
AT1G22240	4.34557	2.44072e-14
AT2G41225	4.28151	0.00212144
AT4G10500	4.27973	1.48118e-07
AT3G48640	4.27644	6.14845e-06
ENSRNA049494790	4.27072	0.0345874
AT4G18350	4.26425	0.0085391
AT1G21520	4.19053	6.08727e-08
AT3G60966	4.1327	1.63397e-06
AT4G18990	4.12634	0.000822169
AT5G39520	4.11487	3.96687e-06
AT3G21500	4.11385	0.00253507
AT5G26690	4.07056	1.39463e-05
AT5G13320	4.04164	3.87333e-09
AT5G10760	4.03823	4.07266e-06
AT2G32680	4.03578	3.67587e-06
AT4G37990	3.98529	0.000638402
AT2G18660	3.9284	0.00447213
AT1G06883	3.91933	0.0766687
AT4G32810	3.90124	2.94025e-20
AT2G47190	3.89114	1.42258e-11
AT5G46950	3.86793	0.00236067
AT2G29470	3.84347	0.0049528
AT3G60415	3.78625	1.02633e-06
AT3G23120	3.75587	1.506e-09
AT3G13433	3.74428	0.000237112
AT3G57260	3.7331	4.05744e-05
AT1G76960	3.7253	0.000442821
AT5G46960	3.72056	0.000310483
AT1G35230	3.69008	2.60371e-08
AT2G19900	3.68882	4.17811e-11
AT4G24000	3.67319	0.000140539
AT3G18250	3.66738	9.69805e-05
AT1G70680	3.65705	1.5929e-05
AT1G26390	3.64186	0.0543004
ATMG00960	3.63695	0.0824392
AT3G60140	3.62021	0.000212337
AT5G25260	3.60246	8.28088e-05
AT4G23150	3.58657	0.00175571
AT4G37370	3.58334	2.54195e-12
AT1G09500	3.56864	3.17055e-05
AT1G21240	3.56777	0.00106169
AT1G53625	3.55375	8.98856e-05
AT3G44300	3.55002	1.74632e-06
AT1G04580	3.54347	0.000128981
AT5G52740	3.51744	0.000193097
AT2G24740	3.51292	0.039165
AT1G80160	3.50447	8.65286e-23
AT2G25440	3.4935	0.00138223
AT1G13310	3.4854	0.00988709
AT4G11890	3.46863	0.000307969
AT3G25795	3.4638	1.10806e-07
AT1G14880	3.44991	0.0541577
AT4G23140	3.4435	0.000478238
AT2G40740	3.43121	0.000688517
AT3G48850	3.40104	0.00010095
AT1G49800	3.389	0.0469757
AT3G48580	3.36863	1.83406e-09
AT2G38340	3.3653	0.0406415
AT1G05340	3.36275	3.41256e-06
AT5G22380	3.35147	0.00151228
AT5G54610	3.34753	0.00157134
AT1G63950	3.34576	0.0093127
AT2G41230	3.33959	6.91298e-10
AT3G28510	3.32572	0.0311686
AT1G05880	3.31318	0.045558
AT5G64190	3.29028	5.85361e-06
ATCG00270	3.28708	1.01238e-05
AT4G11910	3.26296	1.80253e-07
AT3G03480	3.24258	8.57621e-07
AT1G08630	3.2285	5.5997e-05
AT3G60961	3.22447	0.00234306
AT5G17220	3.21365	0.000523492
AT1G01680	3.19898	0.000925568
AT5G50360	3.18733	0.0252553
AT3G50770	3.18404	2.23964e-07
AT2G36760	3.1715	0.00438493
AT4G28460	3.17108	0.0001986
AT2G14560	3.1657	0.00281933
AT3G45730	3.15949	4.8032e-07
AT4G05030	3.14991	0.00988709
AT1G57630	3.14862	0.000195738
AT4G25140	3.13827	0.0226869
ATCG00290	3.13669	0.0492256
AT2G45610	3.11835	0.0100189
AT4G28811	3.11382	0.0814683
AT5G59310	3.10107	0.00348305
AT4G25000	3.10022	7.08012e-09
AT3G13950	3.08452	0.000192401
AT2G24285	3.07997	0.0432993
AT3G47480	3.06628	0.000859869
AT4G32630	3.05577	0.0731144
AT1G52890	3.0475	7.42457e-05
AT3G21520	3.04657	0.00102114
AT2G32830	3.03646	2.00394e-05
AT5G52760	3.02678	0.000242626
ATMG09740	3.02356	0.045811
AT2G26400	3.02217	1.01003e-05
AT1G70030	3.00942	0.0751032
AT1G33960	2.99551	0.00231755
AT2G04050	2.99428	1.19438e-05
AT1G29680	2.98724	0.0987285
AT1G74810	2.96493	1.27969e-05
AT1G02405	2.94758	9.61614e-08
AT3G27040	2.94239	0.0187152
AT4G23160	2.94088	5.04657e-06
AT2G04450	2.93979	1.32494e-12
AT1G62760	2.93174	4.74213e-08
AT1G55775	2.91352	8.12276e-06
AT1G12940	2.91349	0.0045081
AT5G67310	2.90111	2.54271e-05
AT1G69930	2.90087	0.00953428
AT5G51465	2.89057	0.0440902
AT3G23110	2.88693	1.76867e-10
AT2G01422	2.88651	0.00429819
AT2G07633	2.88334	0.0989721
ATCG00350	2.88023	1.88905e-06
AT4G38092	2.87379	0.00492462
AT5G24640	2.87377	0.00254566
AT1G52855	2.86731	0.000245974
AT1G02470	2.86406	8.44309e-05
AT4G04490	2.85999	0.00123633
ATCG00280	2.84438	0.000547029
AT2G40790	2.83154	6.00222e-07
AT3G51860	2.82694	3.85898e-31
AT1G47890	2.82351	0.0956348
AT3G57465	2.8214	0.00546163
AT5G48400	2.81431	0.00838983
AT1G28230	2.80966	0.00189252
AT1G56650	2.80762	0.0111072
AT5G42610	2.80074	0.000193397
ATCG00700	2.7908	0.0623872
AT1G66390	2.77731	0.0482392
AT1G75945	2.76043	0.00376135
AT4G21120	2.75883	9.64066e-07
AT5G06760	2.75689	0.00386301
AT4G02280	2.75489	1.0036e-12
AT1G13340	2.75238	3.87333e-09
AT3G52970	2.7468	0.0230531
AT4G18980	2.74571	0.000789182
AT4G19970	2.743	0.0104803
AT3G15534	2.73876	0.0923761
AT5G54060	2.73008	0.00297811
AT4G30270	2.72665	2.54898e-17
AT3G28890	2.71869	0.000820637
AT5G49690	2.71337	4.22187e-10
AT1G65790	2.71221	0.00453296
AT2G13547	2.71116	0.0293711
AT2G30660	2.7085	0.00576567
AT4G03450	2.70304	0.00381208
AT4G31380	2.69764	0.00887933
AT3G48020	2.68959	1.77718e-07
AT1G73810	2.68195	1.34804e-06
AT1G80133	2.67435	0.0204899
AT5G15500	2.66364	0.00212479
AT1G66600	2.66218	0.000331531
AT5G53710	2.66214	0.0718971
AT5G55460	2.6443	3.87319e-05
AT3G57680	2.63596	0.00183772
AT3G60120	2.62662	0.0503825
AT2G40170	2.62047	0.0150955
AT3G11165	2.61983	0.0666247
AT2G24735	2.60938	0.038814
AT4G29770	2.60365	9.95875e-08
AT1G51030	2.60058	0.00509522
AT1G20350	2.59984	7.57679e-05
AT5G10380	2.59561	2.6037e-06
AT4G12735	2.59208	0.00102248
AT1G59670	2.58641	0.0148241
AT3G49580	2.57914	8.6507e-08
AT2G27380	2.57344	0.0774743
ATCG00340	2.56873	0.000249997
AT4G29760	2.56763	0.0440542
AT2G18680	2.56234	2.12184e-06
AT5G03210	2.55525	0.000267294
AT1G33030	2.54928	0.00985307
AT3G11010	2.54881	6.1657e-13
AT3G21720	2.5374	5.45769e-06
AT1G54570	2.53722	4.9292e-10
AT3G21080	2.53647	0.000249997
AT5G42800	2.53448	0.0149824
AT5G05300	2.52944	0.00156985
AT2G41280	2.52841	0.00301285
AT4G07815	2.52378	0.00675619
AT2G37770	2.52303	0.0039563
AT3G22840	2.52184	1.92796e-21
AT1G26240	2.51822	0.097713
ATMG01410	2.50789	0.064419
AT5G47590	2.50705	0.000476164
AT5G59220	2.50672	0.000254236
AT2G45135	2.48915	0.000540391
AT5G40382	2.48634	0.00807096
AT1G74710	2.48472	4.22172e-11
AT1G22400	2.47633	1.053e-07
AT1G72660	2.47272	4.71194e-06
AT4G14365	2.47048	7.17646e-05
AT5G19470	2.46882	0.0311613
AT1G35710	2.4657	0.00109379
AT5G16740	2.4638	0.0686787
AT1G69870	2.46196	0.000993496
AT4G26460	2.46134	0.00967131
AT2G19810	2.45981	0.00253507
AT1G01355	2.45334	0.00171564
AT5G33390	2.44442	0.0365364
AT1G21550	2.43481	0.000294596
AT5G03090	2.42842	0.00546163
AT1G31290	2.42738	2.68968e-07
AT3G15500	2.41834	1.85111e-05
AT2G04495	2.41581	0.0848355
AT3G22235	2.40999	0.0360265
AT2G44460	2.40993	0.00738457
AT3G12910	2.40535	0.0406415
AT1G71770	2.40445	0.0321073
AT1G61800	2.38528	0.0241963
AT1G24147	2.3846	0.0141157
AT1G24145	2.37923	0.0135665
AT3G63380	2.37102	0.000165247
AT2G06065	2.35946	0.0751094
AT1G34060	2.35705	0.00191738
AT1G13470	2.35119	0.0318834
AT5G66110	2.3488	0.000477149
AT3G28007	2.34318	0.014653
AT3G46680	2.34007	0.0330911
AT4G21930	2.33347	0.00463681
AT3G25020	2.3234	4.57978e-05
AT2G25297	2.32218	0.00320755
AT3G02410	2.32104	1.31628e-05
AT5G16570	2.32083	0.00165076
AT1G48000	2.31938	0.00299771
AT1G53100	2.31853	0.0238243
AT2G02580	2.31688	0.0259458
AT1G68620	2.31477	4.8873e-09
AT2G11810	2.30788	1.76013e-05
AT4G14630	2.29359	0.0172414
AT5G60220	2.29291	0.0393467
AT5G22300	2.29222	0.0200997
ATCG01080	2.29156	0.0618914
AT1G47510	2.28934	0.0449081
AT2G31865	2.28864	6.78446e-08
AT1G65730	2.28861	4.56048e-06
AT3G57100	2.2843	0.0107359
AT5G55410	2.28056	1.30632e-05
AT3G29590	2.27998	0.02508
AT2G41730	2.2781	2.19794e-05
AT2G36750	2.27794	0.01712
AT2G29370	2.27302	0.00660345
AT1G07900	2.26994	0.0117229
AT2G04070	2.26866	0.0509516
AT2G25625	2.26786	0.00548007
AT5G60900	2.26782	0.00253507
AT1G26380	2.26742	0.021639
AT4G23220	2.26684	0.0152491
AT5G11210	2.26241	0.0396843
AT4G37980	2.26043	0.0264266
AT3G05400	2.25773	5.52358e-22
AT2G08725	2.25684	0.0645614
AT1G31820	2.25157	1.75195e-07
AT3G22560	2.24907	0.000977755
AT1G08173	2.24887	0.0415487
AT5G17860	2.24636	0.018393
AT3G52780	2.24582	3.38581e-06
AT1G69840	2.23997	2.68968e-07
AT1G68765	2.23928	0.0244618
AT4G22920	2.23499	1.3969e-06
AT3G11080	2.23487	3.3031e-05
AT2G17040	2.22966	0.0045081
AT3G09390	2.22905	0.0117533
AT3G13080	2.22865	4.05441e-06
AT2G26480	2.22631	1.4135e-05
AT5G48180	2.21279	1.05125e-15
AT4G28420	2.21148	0.094519
AT4G38870	2.20863	0.000822781
AT2G21187	2.2042	0.0500608
AT2G45760	2.20308	0.0776154
AT5G20230	2.19951	0.00738457
AT5G25250	2.19801	7.74599e-05
AT1G13520	2.19297	0.00482438
AT1G07430	2.18998	0.0266348
AT5G45380	2.18438	3.30099e-09
AT1G01560	2.18062	0.0267511
AT5G54095	2.17926	0.0543332
AT2G26560	2.17763	0.0179808
AT4G32940	2.17749	1.1248e-06
AT5G48410	2.16492	0.000914392
AT4G04540	2.16266	0.020556
AT1G13990	2.15469	9.96161e-06
AT1G58225	2.13861	0.0150955
AT4G14090	2.13375	0.00799028
AT4G15490	2.13111	0.0115728
AT3G30720	2.12528	6.06633e-08
AT4G22880	2.12502	0.024431
AT4G35180	2.12466	0.052177
AT1G33102	2.12345	0.00610973
AT3G13130	2.12325	0.0286501
AT2G14620	2.12072	0.0162462
AT4G38560	2.12064	0.0181121
AT2G32460	2.11718	0.00155796
AT1G05330	2.11673	0.0529312
AT4G26120	2.1141	3.87333e-09
AT2G28400	2.113	0.000124596
AT1G57943	2.11252	0.021405
AT1G69920	2.108	0.0387359
AT1G52880	2.10377	2.06168e-05
AT1G62333	2.10093	0.0602392
AT3G61930	2.10062	0.0375981
AT3G03870	2.09899	0.000544018
ATCG00730	2.09128	0.0423308
AT3G04000	2.09027	0.000637323
AT5G13800	2.08081	9.58632e-07
AT1G16515	2.08058	0.0252234
AT4G32250	2.07394	4.94166e-14
AT5G56510	2.06674	0.0619788
AT3G57950	2.06461	0.0240463
AT5G59320	2.06434	0.00451493
AT2G32530	2.05341	0.00202843
AT3G59530	2.05065	2.48781e-06
AT5G66400	2.04454	0.00420372
AT5G26340	2.04127	1.43288e-06
AT1G32940	2.03956	0.000326555
AT1G67810	2.03814	0.000529667
AT5G11930	2.0379	0.00339725
AT2G36770	2.03759	0.00588158
AT2G26740	2.03744	0.000804489
AT4G23230	2.03555	0.0784959
AT2G27389	2.03062	0.0749817
AT3G14710	2.02408	0.021851
AT5G38240	2.02368	0.00766336
AT4G33905	2.02239	0.00280956
AT1G56600	2.01889	0.0244107
AT1G09240	2.01812	0.0816041
AT2G39710	2.01718	1.76876e-18
AT5G46295	2.01623	0.0240983
AT4G23990	2.01495	0.0110253
AT3G27250	2.01489	0.0710341
AT2G21820	2.00341	0.0152215
AT2G47770	1.99909	0.0242725
AT5G27060	1.99758	0.0296914
AT5G54165	1.99704	0.00171102
AT2G30140	1.99648	5.41174e-05
AT5G37600	1.99645	1.29946e-06
AT3G03470	1.99133	0.00119543
AT4G24860	1.99093	0.0929176
AT1G17020	1.98873	1.01194e-07
AT1G11785	1.98755	0.0442298
AT1G55280	1.98312	2.89323e-08
AT3G13100	1.983	0.000713064
ATMG00810	1.98235	0.0713596
AT1G66700	1.97981	0.0287783
AT1G34580	1.97378	0.000317487
AT1G51035	1.97223	0.00184481
AT1G66380	1.96966	0.0948496
AT3G23010	1.96871	0.00165689
AT1G66465	1.96507	0.0183539
AT4G28490	1.96134	0.00101864
AT1G64360	1.95768	0.0805288
ATCG00630	1.94676	0.0842128
AT1G80300	1.93655	8.88844e-15
AT3G08870	1.93645	0.00227941
AT5G26920	1.93366	0.000983592
AT1G49000	1.93025	0.000175001
AT1G21250	1.92983	0.0520778
AT1G24148	1.92841	0.0488976
AT5G60250	1.92785	0.000240463
AT2G47800	1.92428	2.54271e-05
AT2G28420	1.92196	0.0300244
AT1G01250	1.92141	0.0869577
AT1G54130	1.91795	4.24097e-07
AT5G11920	1.91277	0.00383198
AT2G30550	1.91178	1.33227e-06
AT1G09180	1.90977	0.00664747
AT1G63245	1.9053	0.0325802
AT3G55890	1.90116	0.00227834
AT4G16240	1.8991	0.0144296
AT4G05497	1.89668	0.0406107
AT4G26200	1.89462	0.0344757
AT1G69490	1.89396	0.0387359
AT5G64550	1.89179	0.00010601
AT4G26950	1.89038	0.0471338
AT5G20410	1.8898	0.000403234
AT3G14700	1.88397	0.024773
AT3G02705	1.88275	0.0180265
AT5G13330	1.88189	6.75955e-10
AT3G25870	1.88184	0.00226758
AT3G12410	1.88079	0.0420094
AT1G55760	1.87935	8.81316e-10
AT5G38900	1.8792	0.0544055
AT1G67520	1.87881	0.0110089
AT4G08470	1.87587	1.03335e-07
AT5G02580	1.87427	0.00169199
AT1G74010	1.87404	0.000105944
AT5G47130	1.87259	0.0435688
AT1G03106	1.87062	0.0823111
AT4G01060	1.86967	0.0447797
AT3G28330	1.86779	0.0832108
AT5G01740	1.86588	0.000806102
AT3G29970	1.86145	0.0548351
AT3G23790	1.86128	0.000723719
AT4G28085	1.8587	1.87921e-05
AT1G79900	1.85614	2.99742e-06
AT4G33040	1.85485	0.0111527
AT5G22540	1.85409	0.00688072
AT2G24945	1.85377	4.05744e-05
AT1G30040	1.85098	2.39135e-07
AT4G15610	1.8495	0.00252251
AT5G01300	1.84902	0.0379164
AT4G36950	1.84717	0.0191272
AT2G32160	1.84683	0.0166255
AT1G68320	1.84512	0.0391745
AT5G19140	1.84491	0.00133638
AT2G32190	1.84317	0.00118379
AT3G26840	1.84101	0.00110958
AT3G08860	1.83909	0.000310483
AT1G57980	1.83662	0.0125321
AT4G39480	1.83474	0.000601939
AT5G42830	1.83186	0.00343464
AT4G18422	1.83	0.00240246
AT5G28010	1.82975	0.00232842
AT1G75750	1.8264	0.00491988
AT5G25390	1.82463	0.0751396
ATCG00020	1.82454	0.0369773
AT2G29120	1.8164	0.0150193
AT2G33380	1.81634	0.0215694
AT2G34960	1.81535	0.00823243
AT5G25240	1.81242	0.0056855
AT1G69880	1.81217	0.0116511
AT1G44130	1.81105	0.0991167
AT5G39050	1.81028	0.0121371
AT2G27180	1.80943	0.0337251
AT1G36622	1.8079	0.0462592
AT5G09470	1.80755	0.0149485
AT3G10420	1.80589	0.000980368
AT5G63350	1.80242	0.0193682
AT5G55590	1.79885	0.0233423
AT1G10070	1.79827	0.00455257
AT2G47710	1.79597	0.00296081
AT2G25510	1.7904	0.0667934
AT1G11300	1.79026	0.000313164
AT1G23840	1.78738	9.80992e-06
AT1G69480	1.78562	0.0506788
AT1G65500	1.78336	0.0376777
AT4G15530	1.77695	0.0125292
AT4G29190	1.77648	3.45852e-05
AT3G23240	1.77102	0.00431603
AT5G53030	1.77097	0.00546163
AT3G62590	1.76984	1.58331e-07
AT2G35760	1.76937	0.0072627
AT3G47090	1.76765	0.00650697
AT5G52750	1.76732	0.0662112
AT1G73700	1.76468	0.0265209
AT5G24210	1.76421	0.0991511
AT5G65600	1.76336	0.00467294
AT5G67140	1.76181	0.000406607
AT3G41762	1.76155	0.00638789
AT5G13080	1.76022	0.0616177
AT3G04065	1.7596	0.0257899
AT4G00250	1.75858	0.0211418
AT2G46070	1.75639	0.00933011
AT1G33720	1.75637	0.0471086
AT3G25882	1.75616	0.0116451
AT2G45210	1.75444	3.68838e-07
AT1G73805	1.75399	0.000856569
AT1G09480	1.74946	6.56009e-05
AT1G28600	1.7476	0.0324167
AT2G06995	1.74346	0.0329328
AT5G50240	1.74312	0.00889303
AT3G05630	1.7397	0.000112693
AT1G64660	1.73834	1.02918e-09
AT4G16190	1.73586	2.97667e-06
AT5G39670	1.72923	0.0247627
AT2G43510	1.7268	0.0287188
AT5G26170	1.72611	0.0336431
AT4G21680	1.72414	0.00150006
ATCG00720	1.72376	0.0438419
AT2G04040	1.71913	0.00877299
AT2G43500	1.71822	0.0250681
AT1G21400	1.71631	0.0333665
AT3G13850	1.71572	0.0668724
AT5G11970	1.71238	0.0347402
AT5G44582	1.71089	0.0131743
AT3G19960	1.70542	0.00080451
AT1G21120	1.70133	0.00855247
AT1G43910	1.70068	0.0110102
AT5G07095	1.69922	0.0295213
AT2G44070	1.69649	0.0638707
AT4G16640	1.69558	0.00228245
AT3G51660	1.69472	0.00184448
AT5G01520	1.69127	1.30632e-05
AT3G51430	1.69067	4.24144e-06
AT2G20142	1.68973	0.000692883
AT3G04040	1.68877	0.00387162
AT3G00970	1.68851	0.035094
AT2G40670	1.68391	0.0218792
AT1G61440	1.68257	0.0373956
ATCG00680	1.68229	0.0132229
AT1G62580	1.6818	0.00747571
AT3G47100	1.68025	0.0308223
AT2G29090	1.68021	0.0726271
AT2G02240	1.67921	0.0359957
AT2G17710	1.67557	0.00679856
AT1G29640	1.67547	0.0830351
AT5G02490	1.67452	4.2773e-05
AT4G19390	1.67315	0.013079
AT3G45860	1.67208	0.0591965
AT3G57770	1.67198	0.00955472
ATMG00160	1.67032	0.012811
AT5G58650	1.67019	0.0105498
AT4G17840	1.66788	0.00187725
AT1G52565	1.66008	0.00201246
AT4G10960	1.65963	3.91134e-05
AT1G60970	1.6592	0.0038656
AT4G26415	1.65566	0.00926975
AT4G21840	1.65551	0.0179081
AT3G28570	1.65423	0.0138627
AT5G44005	1.65419	0.00632025
AT5G52810	1.65399	2.04148e-06
AT4G09020	1.64964	0.00624869
AT2G07774	1.64875	0.0567821
AT3G07700	1.64851	0.000758429
AT1G54575	1.64439	0.00892554
AT1G35140	1.64416	0.0339202
AT1G77450	1.64272	0.00849941
AT3G44006	1.6406	0.0758638
AT3G17790	1.63805	0.000445092
AT3G53690	1.63622	0.0163854
AT3G05937	1.63551	0.0364594
AT2G34360	1.63533	0.0935612
AT5G25450	1.63419	0.00816132
AT2G36540	1.63061	0.0168647
AT1G08050	1.62962	0.00315425
AT1G76690	1.62721	9.2045e-07
AT3G23920	1.62567	9.05361e-10
AT1G26420	1.62422	0.0618941
AT1G49900	1.62171	0.00967131
AT1G63530	1.62128	0.0117162
AT3G22370	1.62111	0.000368616
AT1G76520	1.61948	0.0504807
AT5G39610	1.61789	0.000167548
AT1G02770	1.61437	0.00010455
AT5G09970	1.61347	0.0160242
AT4G04620	1.61341	0.000383333
AT1G04037	1.61309	0.0660261
AT3G50740	1.61126	0.000476164
AT2G07629	1.60953	0.0714901
AT5G40420	1.60864	0.085637
AT2G31110	1.60853	8.28165e-06
AT1G45616	1.60756	0.0531631
AT5G24655	1.60719	0.00502531
AT3G57540	1.60498	0.00030021
AT2G32210	1.60321	0.0144599
AT1G19960	1.6032	0.00916967
AT1G02850	1.60077	0.0164953
AT2G18950	1.60027	0.00132854
AT2G08100	1.59707	0.0841035
AT1G61420	1.5937	0.0420676
AT5G20280	1.59182	0.000219542
AT2G32140	1.59163	0.0390977
AT5G19580	1.59074	0.0566174
AT5G43260	1.58977	0.000922767
AT1G03445	1.58914	0.022982
AT1G62540	1.58714	0.0179005
AT2G19310	1.58404	0.0661098
AT1G15670	1.5837	0.00219323
AT5G51070	1.58286	0.00136157
AT3G05030	1.58272	4.65509e-06
AT1G24140	1.58211	0.0478377
ATCG00490	1.58033	0.0175093
AT2G12190	1.57979	0.0360442
AT2G46600	1.57916	0.0358441
AT4G19370	1.57599	0.0041855
AT2G26355	1.57507	0.0977802
AT1G31580	1.57217	0.0914357
AT5G25470	1.56928	0.0202653
AT2G37710	1.56719	3.40258e-06
AT1G18350	1.56602	0.0516061
AT5G59030	1.56166	0.0316236
AT5G40240	1.55917	3.10637e-07
AT4G38780	1.55458	0.00162548
AT5G61010	1.55049	1.36041e-06
AT5G45990	1.55037	0.0228796
AT4G11521	1.54773	0.0457957
AT3G07520	1.54738	0.00156985
AT5G64490	1.54566	0.0633021
AT2G36800	1.54262	0.080525
AT5G43440	1.5421	0.0217684
AT5G64687	1.54069	0.064419
AT4G16000	1.53993	0.024773
AT2G25000	1.53741	5.4597e-05
AT1G69720	1.5362	0.0603547
AT5G58570	1.53617	0.0255507
AT3G28100	1.53579	2.54096e-05
AT1G78780	1.53536	0.00109636
AT5G23850	1.53157	7.24558e-05
AT5G49015	1.53153	0.0416386
AT1G79600	1.52877	2.88047e-06
AT5G04000	1.52746	0.00107779
AT2G41410	1.52741	0.0213827
AT3G20300	1.52739	0.0141539
AT1G64810	1.52271	0.0121053
AT3G11402	1.52177	0.0151292
AT2G26440	1.52059	0.0524949
AT5G06530	1.52006	0.0596491
AT3G48700	1.51924	0.00377511
AT2G21180	1.51814	0.0194802
AT5G09570	1.51649	0.0656962
AT2G43000	1.51451	0.00354057
AT2G39210	1.51444	0.00225254
AT3G03020	1.51362	0.00326786
AT1G53490	1.51271	0.0156486
AT5G47860	1.51235	0.00141788
AT1G29290	1.51222	0.0355555
AT1G21000	1.51195	3.45852e-05
AT5G64230	1.51088	0.00184011
AT4G11000	1.51065	0.0915283
AT5G61640	1.50935	1.24302e-09
AT2G33770	1.5062	0.00263443
ATMG01380	1.50616	0.0835902
AT2G17036	1.50522	0.00955446
AT1G19200	1.50324	0.035621
ATMG01360	1.50281	0.0187576
AT2G18690	1.50205	0.0081138
AT5G03490	1.50171	1.12518e-05
AT5G12890	1.49821	0.000478238
AT5G66816	1.49749	0.0564389
AT4G22240	1.49676	0.00576915
AT1G76130	1.49396	0.000124596
AT3G58270	1.49371	0.00711169
AT5G67340	1.49164	0.0193698
AT2G23840	1.49136	0.0822907
AT1G23040	1.49065	0.00842214
AT1G29860	1.49043	0.0880318
AT4G23030	1.49031	0.057372
AT3G29810	1.48819	6.20686e-09
AT2G33110	1.48701	2.6037e-06
AT3G21360	1.48507	0.0448463
AT1G75166	1.4844	0.0507682
AT1G54100	1.48408	1.6193e-15
AT1G64900	1.48232	0.045811
AT4G24420	1.4816	0.0449717
AT5G06510	1.48022	0.0558756
AT2G35060	1.4798	3.84137e-07
AT4G19645	1.47844	0.00390054
AT4G34950	1.478	0.0304737
AT2G29420	1.47275	0.0181281
AT5G27350	1.46981	6.32003e-12
AT2G21188	1.46847	0.00150104
AT4G22390	1.46841	0.00473232
AT5G56520	1.46823	0.0136018
AT2G01340	1.46311	0.0066794
AT2G02990	1.4614	0.0582738
AT2G15960	1.46096	0.0422308
AT1G05136	1.46061	0.0615421
AT1G16730	1.46057	0.0333665
AT1G35515	1.45781	0.0111644
AT5G02380	1.45526	0.0361521
AT4G34480	1.45322	3.91134e-05
AT3G13672	1.45006	0.0841867
AT1G22985	1.44841	0.0092701
AT4G28390	1.44834	2.64362e-09
AT2G30230	1.44671	0.0343502
AT2G01008	1.44398	0.0259086
AT2G13790	1.44105	5.87272e-05
AT4G37310	1.44087	0.000879513
ATMG00650	1.43976	0.0771902
AT1G02020	1.43855	0.000786253
AT2G21970	1.43845	0.0389093
AT3G53830	1.43837	0.00235198
AT4G31240	1.4371	7.04246e-09
AT1G64950	1.4365	0.0024047
AT2G20920	1.43325	0.00297811
AT4G34120	1.42987	0.0044382
AT1G22370	1.42942	0.0712144
AT1G04330	1.42912	0.0805288
AT2G25940	1.42907	0.0609608
AT3G52770	1.42765	0.0430383
AT3G49570	1.42764	0.0012807
AT1G62710	1.42751	0.000260739
AT2G21130	1.42722	0.0298595
AT1G16510	1.42716	0.076729
AT3G06780	1.42701	0.047632
AT3G29670	1.42434	0.00155624
AT2G40340	1.42432	0.000145279
ENSRNA049495577	1.42423	0.0991344
AT2G37580	1.42214	0.000153907
AT2G43570	1.42034	0.0265868
AT5G46720	1.4188	0.028376
AT3G47950	1.41811	0.000936803
AT1G33560	1.41746	1.01238e-05
AT2G19350	1.41646	0.00427308
AT3G06260	1.41463	0.0916139
AT2G01190	1.41417	0.0148849
AT4G23130	1.413	0.049811
AT4G37295	1.41286	0.0247627
AT5G07725	1.41061	0.0519504
AT2G40180	1.40944	0.0100571
AT1G12030	1.40905	0.0379571
AT1G61460	1.40862	0.000102125
AT1G55910	1.40857	0.00839889
AT4G05590	1.40839	0.0118123
AT4G09750	1.40615	0.00565476
AT2G05540	1.40434	0.0661184
AT2G29990	1.40314	0.000176983
AT3G19900	1.40178	0.000981431
AT1G35310	1.40045	0.0946835
AT3G44310	1.39861	0.0283388
AT3G16570	1.39859	0.0493824
AT3G04220	1.39821	0.0537976
AT2G03530	1.39785	0.0207516
AT2G23680	1.39777	0.0369387
AT1G63090	1.39665	0.000730648
AT4G38770	1.39661	0.0832338
AT3G21420	1.39554	3.37275e-06
AT3G21690	1.39415	0.00734931
AT5G21482	1.39396	0.0113168
AT5G07990	1.39086	9.66033e-07
AT3G47780	1.39078	0.0286568
AT5G44980	1.39033	0.000754423
AT4G36220	1.38977	1.0822e-10
AT3G63060	1.38824	0.0370582
AT3G01970	1.38789	0.0085053
AT3G06755	1.38781	0.0112127
AT3G61280	1.38673	0.0970148
AT1G28570	1.38414	0.00744057
AT1G07570	1.38292	0.0052412
AT5G02210	1.38186	0.0566837
AT2G05365	1.38157	0.0411167
AT3G56260	1.38014	0.0605212
AT5G22570	1.37798	0.086017
AT5G47640	1.37786	0.0157669
AT3G23170	1.37631	0.0602392
AT5G56795	1.37562	0.0523309
AT3G23840	1.37511	0.0748637
AT4G00955	1.37437	2.45291e-05
AT5G46080	1.37275	0.0333314
ATCG00090	1.37146	0.0769981
AT3G15760	1.3696	0.0245198
AT3G43230	1.36864	4.17811e-11
AT3G52710	1.36767	0.00830573
AT3G14060	1.36655	0.0217436
AT2G32550	1.35876	0.0514604
AT2G32795	1.35864	0.0307906
ATMG00660	1.35538	0.021809
AT4G03540	1.35378	0.0403525
AT2G18600	1.35293	0.0304881
AT1G29800	1.35013	2.14291e-12
AT4G36930	1.35011	0.000113221
ATCG01050	1.34973	0.0566227
AT5G15780	1.34775	0.0884867
AT1G67360	1.34663	0.0024047
AT4G04960	1.34631	5.44821e-06
AT2G23320	1.34602	1.81275e-05
AT5G53870	1.34596	0.033162
AT3G52535	1.34519	0.0478629
AT5G45350	1.34358	0.0130858
AT3G16640	1.34305	0.0139889
AT2G15880	1.34168	0.0113457
AT3G48835	1.34107	0.00952146
AT4G39830	1.34085	0.0512893
AT3G44880	1.33982	0.0776035
AT2G24040	1.33913	0.0118433
AT3G26580	1.33752	0.00756334
AT2G45450	1.33739	0.0800496
AT5G20190	1.33211	0.0711824
AT4G27830	1.33105	0.00246744
AT5G40780	1.33019	0.00218665
AT1G19020	1.32988	0.0516263
AT2G33150	1.32643	6.748e-06
AT1G10540	1.32414	0.0399627
AT4G11370	1.32364	0.0123412
AT3G60540	1.32278	0.0559133
AT5G43860	1.32264	0.0331015
AT4G34135	1.32143	0.0585534
AT5G53970	1.32009	0.00787513
AT4G12382	1.31866	0.0912129
AT1G48400	1.31826	0.0233579
AT1G23200	1.31763	0.0555395
AT1G72900	1.3168	0.0969979
AT1G07310	1.31639	0.00547016
AT5G46180	1.31619	3.06477e-06
AT4G15540	1.31543	0.0116451
AT4G14548	1.31497	0.0198103
AT3G55500	1.31101	0.0588735
AT2G22240	1.30983	0.0298068
AT2G36270	1.30622	0.000224688
AT1G64970	1.30526	0.0940268
AT5G43850	1.30398	0.0816041
AT5G59050	1.30386	0.0311408
AT3G22460	1.30318	0.000796365
AT1G49640	1.30303	0.0483667
ATMG00690	1.30082	0.0917383
AT1G80120	1.30068	0.013171
AT4G28350	1.30046	0.000504788
AT1G27020	1.29859	0.0406415
AT2G02360	1.29838	3.30274e-07
AT5G10370	1.29397	0.00565476
AT5G24940	1.29383	0.0255538
AT5G54080	1.29372	3.33425e-08
AT5G18040	1.2887	7.25495e-06
AT3G08850	1.28775	0.0023425
AT4G03320	1.28613	8.44309e-05
AT5G03495	1.28532	0.0225068
AT3G16565	1.28345	0.00270729
AT3G47295	1.27796	0.0812212
AT5G43780	1.27762	0.00339099
AT3G26170	1.27727	0.0830092
AT1G03400	1.27665	0.00362618
AT1G68945	1.27605	0.0530853
ATMG00670	1.27559	0.090527
AT2G05630	1.27518	0.020556
AT1G67600	1.272	0.0202511
AT5G04490	1.2702	0.0106779
AT2G38465	1.2694	0.0987285
AT5G23460	1.26923	0.0220442
AT5G21105	1.26801	1.7831e-05
AT4G01010	1.26755	0.00712009
AT1G48260	1.26631	0.0174355
AT5G67520	1.26628	0.00433111
AT3G14067	1.26562	0.000566794
AT4G34890	1.26407	0.00159036
AT1G15410	1.26399	0.0118496
AT3G60690	1.26179	0.0060893
AT5G64510	1.2598	0.00491449
ATMG00060	1.25908	0.0723602
AT1G28360	1.25658	0.0293679
AT5G04760	1.2564	0.0232854
AT5G01820	1.25625	4.426e-09
AT2G39000	1.256	0.0244238
AT3G17000	1.25232	4.11319e-19
AT4G39580	1.24905	0.0173487
AT1G59660	1.24852	0.0137741
AT4G25700	1.24833	0.000378535
ATMG01090	1.2481	0.0749817
AT4G18360	1.24612	0.00838023
AT2G41380	1.24419	0.00210436
AT3G04510	1.24417	0.0277415
AT2G15830	1.24024	0.0297454
AT2G46420	1.23986	0.0160395
AT5G60610	1.23925	0.0437091
AT5G65840	1.23861	0.0171118
AT1G01720	1.2385	0.00815512
AT2G18730	1.2383	1.42258e-11
AT5G37980	1.23828	0.098597
AT2G42040	1.23563	0.0150112
AT1G10340	1.23556	0.0940095
AT2G17705	1.23525	0.0651653
AT5G54300	1.23479	0.00815261
AT5G39130	1.23458	0.0416691
AT3G01345	1.23443	0.0652345
AT1G10370	1.2344	0.0469276
AT4G25800	1.2323	0.00395169
AT1G69252	1.23193	0.0328793
AT3G09520	1.23149	0.0753894
AT4G12430	1.23114	0.00117562
AT1G75390	1.22975	0.047632
AT4G16146	1.22939	0.0771054
AT3G27110	1.22796	0.000146316
AT1G67820	1.22778	0.0122741
AT3G53310	1.22756	0.0266439
AT1G62360	1.22705	0.0635765
AT3G46845	1.22605	0.0177298
AT1G55675	1.22543	0.0603943
AT1G10000	1.22374	0.0258323
AT1G64610	1.22237	0.00113865
AT1G31280	1.22159	0.000591864
AT5G22210	1.22145	0.0680243
AT5G47560	1.21871	2.43511e-07
AT2G23790	1.21859	3.3031e-05
AT5G65390	1.21759	0.0351214
AT4G04020	1.21731	0.0724728
AT5G40720	1.21662	5.38014e-05
AT4G12070	1.21535	8.28246e-06
AT3G22930	1.21522	0.0130257
AT1G66173	1.21321	0.0757328
AT1G62290	1.2107	0.0606111
AT5G67060	1.21006	0.00929677
AT1G67800	1.20904	6.31503e-06
AT3G47540	1.20686	0.0024295
AT1G47128	1.20627	4.58648e-05
AT4G27310	1.20512	0.0445059
AT1G18870	1.20491	0.0646281
AT5G65870	1.20441	0.0329824
AT5G04900	1.20394	0.0904325
AT1G57770	1.20296	0.0984713
AT3G11230	1.20204	0.00546163
AT1G09140	1.20025	1.17512e-08
AT1G06570	1.19957	7.83545e-05
AT5G11740	1.19934	0.0562064
AT4G36040	1.19909	5.55404e-05
AT5G49350	1.19739	0.0248039
AT4G25810	1.19512	0.0209729
AT3G55470	1.19494	0.00110958
AT1G70000	1.19485	0.00391476
AT4G27480	1.1932	0.00996006
AT4G10000	1.19267	0.045979
AT3G03910	1.19172	0.046174
AT2G02930	1.19166	4.17253e-05
AT1G28660	1.19081	0.0784412
AT3G05945	1.19076	0.0986226
AT2G42790	1.19012	2.70085e-05
AT5G57050	1.18996	0.00994622
AT5G01320	1.18956	0.0358441
AT1G65690	1.18925	0.0462143
AT5G05110	1.18838	0.00848695
AT5G64990	1.18773	0.0676755
AT4G11840	1.1859	0.0125307
AT5G19855	1.18533	0.0951963
AT1G33970	1.18329	0.000564783
AT4G18210	1.18314	0.0329328
AT4G34590	1.18313	0.00113419
AT4G23010	1.18031	1.93049e-05
AT3G15780	1.17965	0.00396463
AT4G39955	1.17923	0.000282136
AT1G11210	1.17768	0.0727055
AT5G27280	1.1771	0.0151275
AT4G17040	1.17665	0.000855968
AT2G41420	1.17593	0.00914353
AT4G15800	1.17508	0.0660273
AT4G23570	1.17503	0.000639655
AT1G02390	1.17503	0.0447224
AT2G21060	1.17457	0.00967131
AT2G38290	1.17415	0.000298774
AT3G44120	1.17366	0.0539274
AT3G05360	1.17281	0.0405652
AT1G62040	1.17266	0.0172506
AT3G16150	1.17242	0.0749257
AT1G73750	1.17075	0.000165247
AT3G08620	1.16956	6.06633e-08
AT5G04260	1.16941	0.0567276
AT3G28050	1.16839	2.8448e-05
ATMG00640	1.16782	0.0113457
AT5G53450	1.16659	0.00139293
AT4G23680	1.16597	0.0370582
AT3G12915	1.16549	0.00660098
AT1G72800	1.16445	0.0757328
AT1G28380	1.16376	0.000576754
AT4G00030	1.16369	0.000847557
AT4G23190	1.16315	0.0110492
AT4G11570	1.16252	0.00967131
AT5G55560	1.16098	0.0723339
AT1G61380	1.16035	0.0689188
AT4G30910	1.16019	4.29559e-06
AT5G67245	1.16015	0.00436261
AT4G03080	1.15891	0.000206727
AT3G26910	1.15819	0.0158723
AT5G24735	1.15642	0.0485736
AT5G15410	1.15606	0.0461754
AT1G04570	1.15361	0.0270878
AT5G14530	1.15313	4.50425e-06
AT3G13680	1.15257	0.0113258
AT1G75380	1.15249	0.0370783
AT4G02360	1.15223	0.0800241
AT5G04930	1.15012	0.00283352
AT1G70140	1.14985	0.000221428
AT5G03285	1.14939	0.0282278
AT3G08690	1.14934	0.00532064
AT2G41705	1.14776	9.76138e-09
AT5G21020	1.14723	0.0792761
AT5G27320	1.1461	0.000474103
AT3G07560	1.14564	2.94591e-07
AT4G15260	1.14482	0.00405157
AT1G74290	1.14461	0.0144296
AT4G14746	1.14449	0.00183543
AT1G71130	1.13879	0.0111072
AT4G36515	1.13756	0.0614427
AT3G17700	1.1374	0.0486119
AT3G61630	1.13649	0.0436627
AT3G24190	1.13579	0.000404101
AT4G27745	1.13542	0.0228405
AT4G25670	1.13522	4.61322e-06
AT4G01410	1.13264	0.0487809
AT4G17550	1.13175	7.66982e-07
AT3G16990	1.13039	4.75884e-10
AT1G70810	1.13012	0.0772468
AT2G41210	1.12926	0.0109338
AT5G01200	1.12879	0.0145886
AT1G78190	1.12759	0.0277139
AT5G23410	1.12743	0.00358487
AT1G44760	1.12574	0.0382172
AT5G11840	1.12566	0.0126114
AT2G41082	1.12532	0.0850265
AT2G03760	1.12433	0.00218094
AT2G24820	1.11849	0.0194984
AT2G43290	1.11815	0.0886344
AT1G30500	1.1178	0.0290128
AT4G02715	1.11747	4.56048e-06
AT4G08330	1.11736	0.0518618
ATCG00120	1.11644	0.0585534
AT1G77000	1.11592	2.03336e-05
AT5G10770	1.11401	9.88078e-10
AT5G50800	1.11377	0.053375
AT3G12800	1.11358	0.00492462
AT2G31945	1.1127	0.0792463
AT4G36830	1.1122	0.0187648
AT5G65510	1.11078	0.0120008
AT5G61820	1.11044	3.69875e-05
AT1G12050	1.10938	0.00179257
AT2G21430	1.10802	0.0166255
AT4G38380	1.10752	0.00263363
AT3G10320	1.10697	0.0564778
AT5G53730	1.10635	0.0324415
AT5G67600	1.10542	0.0915931
AT5G01350	1.10539	0.0459648
AT1G72540	1.10492	0.0790078
AT3G56630	1.10228	0.0262226
AT1G02300	1.10042	0.0496599
AT5G19430	1.10039	2.69035e-08
AT3G47420	1.09978	3.25368e-07
AT5G17050	1.0988	1.98205e-06
AT5G11650	1.09873	0.0141049
AT2G28570	1.09806	0.0811339
AT2G40840	1.09718	0.0206085
AT1G34750	1.09698	0.0014264
AT5G43980	1.09518	0.0343502
AT1G74440	1.09479	0.0384613
AT4G37470	1.09469	0.00242091
AT4G13110	1.09409	0.0207006
AT4G38580	1.09409	0.00565476
AT3G07720	1.09364	0.000170194
AT5G13170	1.09347	0.0106779
AT1G03940	1.09257	0.00292055
AT4G25650	1.09183	0.00800227
AT5G17760	1.09056	0.000165247
AT3G50830	1.09001	0.00336786
AT4G26080	1.0878	0.00070067
AT1G21670	1.08761	0.0567429
AT3G09010	1.08754	0.0278776
AT3G07100	1.08655	0.0187152
AT5G18270	1.0863	0.0441267
AT3G26220	1.08602	0.0487665
AT5G53120	1.08407	1.01238e-05
AT5G53750	1.08357	0.0419978
AT4G00500	1.08196	1.03279e-11
AT4G13010	1.08049	8.04379e-08
AT1G48390	1.07879	0.0131059
AT1G07000	1.07824	4.33828e-05
AT4G08500	1.07815	0.000310171
AT4G38600	1.07793	0.0442362
AT3G22160	1.07769	0.00197091
AT5G14920	1.07712	0.0935454
AT1G37150	1.07673	0.0416809
AT4G08900	1.07534	3.95544e-05
AT5G41700	1.07371	0.0221368
AT4G26270	1.07341	1.71799e-05
AT1G20620	1.07146	0.0448787
AT1G65000	1.06808	0.0465425
AT2G44280	1.06645	0.00504326
AT2G21340	1.06477	0.0841076
AT5G17000	1.0638	0.00247935
AT5G25350	1.06272	0.0406415
AT1G62400	1.06164	0.0735255
AT1G09490	1.0605	0.070512
AT4G00750	1.05959	0.0318885
AT4G39850	1.05878	0.00755789
AT1G80110	1.0575	0.00129301
AT1G16770	1.05629	0.0577154
AT4G24690	1.0556	0.00630181
AT1G73680	1.05519	0.0163854
AT3G19553	1.05472	3.76611e-05
AT3G03720	1.05429	2.61558e-08
AT1G36070	1.05423	7.52322e-09
AT4G27990	1.05269	0.041575
AT1G03430	1.05171	0.0117901
AT5G22290	1.05024	0.00598597
AT4G32200	1.04938	0.0509516
AT2G23130	1.04807	0.0882364
AT5G57360	1.04766	9.22046e-05
AT5G65230	1.04678	0.0193627
AT1G70640	1.04667	0.0919019
AT1G31750	1.04579	0.0585362
AT4G25180	1.04542	0.00435445
AT4G22305	1.04528	0.00638141
AT2G30250	1.04484	0.000801372
AT5G57610	1.04441	0.0128937
AT2G31880	1.04414	0.00601464
AT1G50020	1.04335	0.0366041
AT5G53350	1.04328	3.34544e-09
AT2G26310	1.04188	0.000533063
AT3G06170	1.04175	8.64349e-06
AT5G17520	1.04074	0.0263044
AT4G29050	1.03999	0.0437958
AT5G20380	1.03926	0.0124874
AT3G63260	1.03892	0.000315644
AT1G12640	1.03784	1.02345e-05
AT4G27020	1.03764	7.42457e-05
AT4G34860	1.03657	0.000295686
AT2G39050	1.03621	0.0150501
AT4G18580	1.03512	0.0093127
AT3G09830	1.03485	0.00332296
AT5G64250	1.03483	3.2385e-06
AT3G05685	1.03408	0.0723379
AT3G11660	1.03193	0.00366448
AT1G54290	1.02633	0.0572748
AT4G27390	1.02611	0.043463
AT3G14050	1.0261	0.000304366
AT1G62200	1.02606	1.0028e-05
AT4G34460	1.02545	2.12184e-06
AT3G16280	1.02524	0.00633633
AT4G16563	1.02432	0.0782207
AT4G04800	1.0237	0.0230978
AT3G18770	1.02364	0.0388494
AT1G06430	1.02332	0.0506428
AT5G65070	1.02288	0.0324016
AT3G55740	1.02231	0.0139889
AT4G34150	1.02186	0.0450293
AT1G03495	1.02165	0.00734139
AT4G26850	1.02162	0.0769981
AT1G66880	1.02064	0.0305222
AT2G36460	1.02024	0.0403525
AT4G01020	1.02004	0.0173447
AT3G59900	1.01953	0.038737
AT2G25737	1.0195	0.000386218
AT3G45970	1.01846	0.0125103
AT2G25964	1.01764	0.0507682
AT1G71330	1.01757	0.0572748
AT3G50650	1.01504	0.00533511
AT4G17770	1.01504	0.00748455
AT2G45023	1.01501	0.0196092
AT5G66440	1.0147	0.0511111
AT5G57060	1.0143	0.0216529
AT1G30090	1.01265	6.86985e-10
AT2G39720	1.01153	0.000554968
AT1G62430	1.01148	0.000257977
AT1G19397	1.00987	0.0479223
AT3G50910	1.00967	0.000584102
AT3G54140	1.00967	0.000723719
AT2G15400	1.00964	0.0507668
AT4G21580	1.00918	0.00257192
AT1G12710	1.00873	0.0377918
AT1G34418	1.00795	0.0126252
AT4G40065	1.00793	0.0529379
AT1G34180	1.00723	0.0346011
AT5G24810	1.00695	0.0144788
AT3G08760	1.0065	0.000127316
AT5G66080	1.00435	0.00742195
AT1G50260	1.00365	0.0139155
AT1G27980	1.0017	0.000133346
AT3G16190	1.0009	0.0691939
AT5G27830	1.00015	0.0572711
AT4G10330	0.999865	0.0820497
AT1G04220	0.997927	0.028649
AT5G12170	0.997586	0.0140183
AT4G20170	0.996071	0.053029
AT2G15580	0.994821	0.0620613
AT4G39010	0.994812	0.0691943
AT4G21980	0.993789	0.0266439
AT3G25290	0.992953	0.00753414
AT3G57810	0.992487	0.00165478
AT1G72010	0.992352	0.000530427
AT3G63390	0.989536	0.0511111
AT4G20260	0.989395	0.0208731
AT4G17170	0.988913	0.00694191
AT3G44720	0.988608	0.0144952
AT2G38740	0.988599	0.0076287
AT1G75810	0.988251	0.0352662
AT5G13200	0.987969	0.00397202
AT1G16500	0.987212	0.0372284
AT1G69230	0.986889	0.0704353
AT4G29900	0.986883	0.0217347
AT1G28200	0.98652	0.000329314
AT1G67940	0.986262	0.0605726
AT2G48010	0.985492	0.026904
AT4G35300	0.985364	0.0002958
AT2G32150	0.985136	0.0337044
AT5G01220	0.98468	0.00402714
AT2G39220	0.98424	0.00798744
AT2G44750	0.984038	0.00203256
AT5G27600	0.983861	0.00532386
AT1G65150	0.982292	0.0199535
AT3G63010	0.981716	0.0121371
AT2G20725	0.98017	0.00873313
AT3G49360	0.979971	0.000330015
AT2G26030	0.978702	0.00313325
AT4G04955	0.978523	0.00144896
AT5G05060	0.978393	0.0142526
AT3G29240	0.977814	0.00988709
AT5G47050	0.975102	0.0155758
AT1G23730	0.97491	0.0434547
AT3G11410	0.974872	0.0466791
AT4G02940	0.974487	0.018221
AT1G48210	0.973439	8.36681e-05
AT3G11820	0.972917	0.0124716
AT1G43620	0.972869	0.00335823
AT3G25570	0.972294	0.0026399
AT1G60610	0.971974	0.000914392
AT4G24040	0.97146	0.0515042
AT4G16490	0.971274	0.00191594
AT4G13150	0.970716	0.0172051
AT4G35070	0.970643	0.0887391
AT5G58350	0.969763	0.0400617
AT2G34660	0.969725	0.0349723
AT3G19680	0.968911	0.0033623
AT2G17280	0.968873	0.0400752
AT3G51730	0.968397	0.00412695
AT3G50350	0.967394	0.00532386
AT3G17770	0.967355	0.00546163
AT1G69680	0.967095	0.021704
AT3G46450	0.966334	0.0104417
AT4G24590	0.965834	0.000954198
AT4G09830	0.964707	0.00790955
AT1G09910	0.963313	4.29559e-06
AT2G26830	0.963301	0.00180383
AT3G03090	0.963299	0.01813
AT5G55900	0.962975	0.0299554
AT5G26040	0.962311	1.61611e-06
AT4G26750	0.961945	0.0838476
AT2G38710	0.961501	0.0133471
AT1G28520	0.96115	3.17039e-08
AT5G36160	0.961123	0.00929677
AT4G00730	0.96051	0.0218792
AT1G74410	0.960482	0.00767558
AT3G18830	0.960296	0.00442891
AT2G07662	0.960122	0.0740077
AT3G06480	0.959622	0.0060239
AT2G46430	0.95926	0.0488296
AT3G17410	0.958836	8.63798e-07
AT5G49700	0.958682	0.000171249
AT4G01600	0.957794	0.0628423
AT1G68050	0.956658	0.0038371
AT1G68820	0.956575	1.10757e-05
AT4G39925	0.95544	0.0840972
AT2G38450	0.954227	0.0837755
AT5G64280	0.953691	0.0165322
AT3G50210	0.95334	0.000406981
AT3G14070	0.952954	0.0606194
AT1G76705	0.952489	0.0301419
AT1G78200	0.951277	0.0531686
AT4G27260	0.950914	0.00330921
AT4G36210	0.950537	1.33227e-06
AT3G12350	0.950138	0.0080716
AT1G62960	0.949717	0.0257899
AT2G19130	0.94785	0.00675619
AT4G39140	0.947144	8.3418e-07
AT3G45040	0.946956	0.0131417
AT5G65380	0.945636	1.68491e-08
AT1G17870	0.944234	0.0329328
AT5G07250	0.943761	0.0551171
AT4G12470	0.943554	0.0695642
AT5G13190	0.943264	0.0837064
AT2G29720	0.942414	0.00461047
AT5G57815	0.941903	0.0735255
AT2G31870	0.940595	0.000400753
AT1G61490	0.940479	0.0945928
AT3G51440	0.939567	0.0378843
AT1G79520	0.939242	0.00305861
AT5G59660	0.938921	0.0969915
AT4G34230	0.938704	0.0155174
AT3G19970	0.936317	0.00800448
AT3G57090	0.936062	0.04615
AT3G13224	0.93471	1.83406e-09
AT1G64890	0.934027	0.0245437
AT1G73040	0.9339	0.0856888
AT1G36380	0.933366	0.080887
AT3G12070	0.932381	0.0303197
AT5G37720	0.931675	0.001442
AT2G42640	0.930171	0.0214394
AT1G19660	0.93005	0.0174053
AT3G56200	0.929903	0.0098357
AT1G53887	0.926238	0.0781866
AT5G13370	0.925939	0.0255189
AT5G48440	0.925861	9.04663e-06
AT4G12720	0.925704	0.0801
AT4G32770	0.92293	0.0400617
AT5G28830	0.92197	0.0186178
AT1G59870	0.91956	0.0514425
AT5G09440	0.919488	0.00844338
AT1G58360	0.918897	1.94519e-05
AT1G79160	0.918865	0.0605499
AT1G54210	0.918861	0.0701262
AT3G06860	0.918225	0.00020873
AT3G19380	0.918225	0.0329815
AT2G25680	0.917872	0.00494162
AT3G03120	0.917628	0.0111072
AT1G48430	0.917217	0.000165247
AT5G59840	0.916754	2.24512e-05
AT2G27490	0.916017	0.0314768
AT1G17640	0.915615	4.42887e-05
AT5G43910	0.915097	0.0741069
AT1G08450	0.914653	0.000864419
AT1G50250	0.914185	0.0153411
AT5G24300	0.913362	0.0252574
AT1G73650	0.913273	0.00634224
AT5G47020	0.913207	0.0247627
AT1G60730	0.913097	0.00329443
AT3G16650	0.91304	0.0607705
AT5G36250	0.912791	4.04916e-05
AT3G55760	0.91233	0.0286913
AT1G12810	0.912262	0.00137681
AT3G02050	0.911692	0.014276
AT5G41920	0.91124	0.0193567
AT2G24390	0.910869	0.0399627
AT5G51770	0.910043	0.000158073
AT1G53790	0.909033	0.00325933
AT5G13210	0.908744	0.0834317
AT4G08480	0.9082	0.0542609
AT3G51960	0.90665	0.00199094
AT1G33780	0.905668	0.0113839
AT4G29890	0.905638	0.00212339
AT1G14790	0.904782	0.0337058
AT3G14130	0.904551	0.00181472
AT1G08420	0.903697	0.0262226
AT5G18630	0.903685	0.000974204
AT1G49660	0.903504	0.0426177
AT1G55325	0.903309	0.0652881
AT1G70560	0.903174	0.0125334
AT5G18780	0.902809	0.0366313
AT3G23280	0.902684	1.89573e-05
AT4G38460	0.902342	0.0195584
AT3G05970	0.902268	0.00253507
AT1G77890	0.900885	0.00774237
AT5G66350	0.900537	0.0114745
AT1G69270	0.900436	0.0517567
AT1G67280	0.899905	0.0308247
AT4G01070	0.898177	0.00738958
AT3G11580	0.897572	0.0732935
AT4G25770	0.897123	1.83678e-06
AT5G03730	0.896594	0.00260345
AT3G60590	0.896261	0.0038371
AT3G18270	0.895758	1.73161e-06
AT3G53970	0.895525	0.0164225
AT3G62770	0.895375	0.0355555
AT1G09420	0.895174	0.0991243
AT1G76360	0.893219	0.00517834
AT3G60640	0.893212	0.0743767
AT2G20740	0.892761	0.0139282
AT3G23200	0.891967	0.0753262
AT1G24265	0.890993	0.00660098
AT1G70160	0.890648	1.35989e-09
AT5G57900	0.890245	0.0856888
AT1G62610	0.888635	0.0238173
AT2G37110	0.887589	0.0369916
AT5G26940	0.887332	0.00290082
AT3G07800	0.887183	0.00750308
AT2G14910	0.887109	0.0164953
AT5G17780	0.88689	0.00926975
AT5G20480	0.886847	0.0121878
AT4G28240	0.885472	0.00988709
AT5G04720	0.884581	0.0064018
AT3G01850	0.884434	0.00193129
AT3G15650	0.884048	0.0223365
AT4G32320	0.883372	0.0935612
AT1G63800	0.88314	0.0325754
AT3G15510	0.882777	0.0487332
AT3G02340	0.882213	0.00397753
AT1G29357	0.88198	0.0419504
AT5G58980	0.881014	0.047755
AT4G22840	0.880488	0.00809581
AT5G13490	0.880115	0.0109794
AT3G54290	0.879627	0.00535171
AT2G17200	0.87824	0.000601939
AT4G27960	0.878114	0.0971824
AT4G00355	0.877817	4.54099e-08
AT1G53560	0.877197	0.013159
AT1G77850	0.876534	0.00665817
AT4G23060	0.87637	0.00826981
AT5G63860	0.876189	8.43687e-05
AT1G10210	0.875268	0.000105944
AT4G38440	0.87495	0.0777982
AT1G29050	0.874826	0.016336
AT3G13110	0.874395	0.0247627
AT1G63260	0.872572	0.0538026
AT5G01920	0.871665	0.0604863
AT4G25640	0.871478	8.43687e-05
AT3G03310	0.870684	0.00121521
AT4G04210	0.870251	0.0115651
AT4G22190	0.87012	0.03176
AT5G24280	0.869853	0.041364
AT1G21410	0.869715	0.00919176
AT3G20910	0.86938	0.0123976
AT3G27670	0.86898	0.050688
AT4G10360	0.868404	0.0163374
AT2G28840	0.868399	0.0487326
AT4G27780	0.86764	0.000206943
AT4G29110	0.86744	0.0572846
AT4G27040	0.867246	0.00568096
AT5G66850	0.867177	0.0241225
AT1G23960	0.866973	0.0856888
AT1G50440	0.866915	0.036093
AT3G58570	0.866421	0.00257004
AT3G54950	0.865339	0.0156717
AT1G61430	0.864944	0.00695958
AT5G62740	0.864097	7.73226e-05
AT2G27150	0.863995	0.0553205
AT3G15040	0.863623	0.0445385
AT3G26100	0.863127	3.56184e-06
AT1G27750	0.862724	0.0382172
AT4G19040	0.861727	7.07588e-05
AT1G51430	0.861398	0.00624869
AT5G14640	0.860399	0.00283042
AT1G15060	0.860321	0.00520678
AT4G02340	0.859731	0.00126698
AT1G48100	0.859717	0.0958779
AT2G37540	0.859703	0.000660161
AT2G39270	0.858656	0.00176766
AT5G38560	0.857538	0.0711491
AT1G54115	0.857196	0.0022135
AT1G73030	0.856993	0.0555645
AT5G10740	0.856938	4.6187e-07
AT2G28350	0.855901	0.0022316
AT1G45249	0.855545	4.57978e-05
AT1G09130	0.855017	0.047632
AT4G35140	0.85399	3.3764e-06
AT5G48810	0.853128	0.0800241
AT5G13930	0.851931	0.0377401
AT1G23440	0.850936	0.0220479
AT1G22280	0.849758	0.00872117
AT3G24760	0.849726	0.0334763
AT5G46640	0.848379	0.0236289
AT1G10170	0.84835	0.0473459
AT3G56140	0.848348	0.0167585
AT2G35230	0.847958	0.0256372
AT4G19870	0.847841	0.00368701
AT3G25410	0.847823	0.00654483
AT2G30440	0.846841	2.64362e-09
AT2G05910	0.846054	0.0725236
AT4G25450	0.846005	0.038698
AT5G60360	0.845739	0.000230214
AT1G61260	0.845485	0.0543123
AT2G37760	0.845189	0.0499041
AT1G66540	0.844126	0.0381678
AT4G33480	0.843394	0.0645803
AT1G75450	0.842812	0.0519504
AT3G51130	0.841763	1.08957e-05
AT4G21470	0.840772	9.80992e-06
AT4G05020	0.840328	0.0203818
AT4G34100	0.838519	0.0399627
AT5G63800	0.838478	0.00264681
AT4G10970	0.838367	0.00633633
AT5G03970	0.837466	0.000936709
AT1G55680	0.837037	4.05023e-13
AT4G36710	0.836538	0.0255189
AT4G00335	0.836091	0.000765804
AT5G42100	0.835986	0.0537463
AT4G22770	0.835856	0.0133025
AT5G59400	0.835841	0.0766957
AT3G01560	0.835818	0.0788893
AT3G08840	0.834904	0.000140969
AT1G71340	0.834882	0.0905835
AT2G18170	0.834463	0.00816132
AT5G10960	0.834084	0.0277032
AT5G66630	0.832757	0.0533616
AT5G08790	0.832753	0.0894353
AT3G05870	0.832072	0.00979766
AT5G55700	0.831814	0.0167585
AT5G16380	0.831746	0.076622
AT1G55510	0.83115	0.0416809
AT1G64740	0.830961	0.00404878
AT5G65620	0.830514	0.0117338
AT5G11030	0.830477	0.000231411
AT3G47530	0.830115	0.00486499
AT5G48380	0.829628	0.00497628
AT1G63900	0.829555	0.00883527
AT5G62620	0.829178	0.00132123
AT1G44100	0.829045	0.000385883
AT4G11800	0.829041	0.0544136
AT5G02290	0.828722	0.00186676
AT2G17220	0.828355	0.0176924
AT2G03330	0.827501	0.0039602
AT1G76970	0.827027	0.0290232
AT1G12440	0.826234	0.0874593
AT4G10770	0.825862	0.0277139
AT4G16520	0.825179	0.0887391
AT2G44080	0.824901	0.0501268
AT1G27760	0.824725	7.45944e-05
AT5G60270	0.823749	0.00875949
AT5G40880	0.82308	0.007004
AT5G18490	0.822699	0.0147865
AT4G28740	0.822673	0.0299592
AT3G23440	0.821945	0.0162978
AT2G45630	0.821872	0.0742295
AT4G20070	0.82143	0.027584
AT2G48110	0.820971	0.0370008
AT5G36220	0.820674	0.0712917
AT1G09815	0.820068	0.0723379
AT4G16442	0.81982	0.0772482
AT4G14850	0.819761	0.0126114
AT3G50845	0.818889	0.0808706
AT1G11310	0.818468	0.0439893
AT2G46160	0.817942	0.0887391
AT4G16900	0.817025	0.0505543
AT1G25520	0.816673	0.0792761
AT1G30490	0.816153	0.00562114
AT5G45800	0.815707	0.00104622
AT1G02740	0.815374	0.0199429
AT5G18760	0.814999	0.0159286
AT4G33780	0.814119	0.0648433
AT3G63310	0.813481	0.00114644
AT1G02170	0.812664	0.0586668
AT5G22690	0.811146	0.0979637
AT5G48960	0.810575	0.0010302
AT4G23630	0.809707	0.0324936
AT3G26670	0.809551	1.11354e-06
AT2G37150	0.808556	0.0230818
AT4G09490	0.808134	0.0909191
AT5G54870	0.808026	0.0356262
AT4G13350	0.807351	0.00494323
AT1G31790	0.80729	0.0660261
AT4G32640	0.807249	0.0719756
AT1G09960	0.806476	0.00238565
AT3G05010	0.806312	0.0242725
AT2G34355	0.805959	0.0199414
AT5G55160	0.805958	0.0901224
AT5G66480	0.804375	0.092936
AT1G67870	0.804337	0.0490944
AT4G38730	0.804148	0.0399627
AT2G31090	0.80394	0.0324102
AT5G25900	0.80348	0.00811817
AT1G29400	0.803116	0.0160395
AT1G10390	0.802198	0.0602392
AT1G16250	0.800386	0.00200209
AT4G36760	0.80013	0.00866205
AT1G05060	0.79963	0.0147369
AT5G15700	0.798813	0.042463
AT2G29320	0.797543	0.0927862
AT3G47550	0.796967	0.00799028
AT5G64560	0.79671	0.00699902
AT3G56620	0.796681	0.098167
AT5G02630	0.795078	0.00527544
AT5G18640	0.794919	0.00018508
AT2G15230	0.79482	0.0113017
AT1G60160	0.794624	0.0310483
AT2G04240	0.794557	0.0160486
AT1G22570	0.794002	0.0144952
AT1G71240	0.793868	0.0880318
AT5G64410	0.793793	0.0521013
AT4G03030	0.793586	0.00550471
AT1G18890	0.792489	7.01144e-06
AT1G22850	0.792142	0.0583655
AT2G40810	0.792088	0.0232299
AT5G08170	0.79199	0.00868755
AT2G18915	0.791406	0.00165077
AT3G48000	0.79124	7.53927e-07
AT5G53330	0.791187	0.0226869
AT2G17760	0.790982	0.0206289
AT1G01730	0.790706	0.0122127
AT1G20880	0.790675	0.0299395
AT3G48330	0.790398	0.0969915
AT2G39140	0.790033	0.0604871
AT5G49890	0.789077	4.60159e-05
AT2G37940	0.788962	0.00734931
AT1G13195	0.78894	0.0109794
AT3G04490	0.788102	0.0494668
AT1G71970	0.787851	0.0388206
AT2G43020	0.787801	0.00023629
AT3G48390	0.787577	0.0886864
AT3G57410	0.787566	0.043348
AT2G32800	0.785628	0.00591294
AT1G14660	0.785615	0.063754
AT5G60450	0.785338	0.0602392
AT3G13062	0.785145	0.0255318
AT1G31130	0.78402	0.00971842
AT4G35840	0.782618	0.0268465
AT4G05050	0.781845	0.0810401
AT4G16830	0.781341	0.00012326
AT1G11910	0.781175	0.000192115
AT1G22750	0.780015	0.0187938
AT1G79590	0.779216	0.0395278
AT2G46735	0.779146	0.0320266
AT2G41080	0.778567	0.097744
AT5G58020	0.77802	0.00514259
AT5G09670	0.777607	8.28246e-06
AT2G21940	0.777521	0.000404101
AT2G34770	0.776748	0.0106041
AT3G43520	0.776681	0.0583322
AT3G04090	0.776181	0.00776024
AT2G01440	0.775801	0.0620613
AT3G55270	0.775547	0.0541243
AT1G76670	0.774919	0.0748637
AT4G17230	0.774893	0.03137
AT3G17800	0.7744	0.0648973
AT1G44770	0.772669	0.0369916
AT2G20950	0.772297	0.00129265
AT3G10350	0.77218	0.0198498
AT3G23340	0.77194	0.0641857
AT3G57550	0.771795	0.00967131
AT4G35860	0.771456	0.0356458
AT5G51300	0.771258	0.076622
AT3G07030	0.771096	0.0193318
AT1G18470	0.770764	1.33227e-06
AT1G50420	0.770732	0.0399627
AT3G55960	0.769718	0.00513069
AT2G33360	0.769515	0.0127878
AT2G28940	0.769455	0.00568709
AT5G63850	0.769177	0.0431088
AT1G15140	0.76838	0.0669165
AT1G32360	0.768243	0.00415269
AT5G67260	0.76755	0.04878
AT1G03040	0.766954	3.49703e-05
AT4G00040	0.766541	0.0543004
AT5G22850	0.766043	0.0369916
AT1G27770	0.765785	0.0378939
AT3G06483	0.76535	0.0711824
AT2G41190	0.764834	0.00507708
AT1G09020	0.762807	0.0511111
AT4G31860	0.761643	0.000461341
AT3G19980	0.761523	0.00719995
AT1G23950	0.761388	0.000289918
AT4G13530	0.761117	0.000713064
AT2G36670	0.760701	0.00194497
AT1G15790	0.760126	0.0777575
AT4G36648	0.759748	0.0870433
AT4G34215	0.759538	0.0935612
AT1G20270	0.758348	0.013063
AT3G23540	0.75823	3.10637e-07
AT3G48860	0.758118	5.57238e-09
AT3G46550	0.757477	0.0634437
AT1G65720	0.757422	0.0951538
AT4G21350	0.756939	0.00925657
AT1G07380	0.756447	0.0192828
AT1G80210	0.756261	3.9683e-06
AT4G08540	0.75572	0.0200633
AT4G19950	0.755188	0.0100885
AT1G47960	0.75507	0.0432387
AT3G14595	0.754547	0.0916644
AT2G39840	0.753591	0.0143157
AT3G56080	0.75331	0.0451223
AT3G56440	0.751785	0.0448819
AT5G09330	0.750833	0.070512
AT3G01910	0.750023	0.00234306
AT1G58470	0.748865	0.0287854
AT4G24740	0.747544	0.00124857
AT5G23490	0.747094	0.0104731
AT1G76150	0.746737	0.014402
AT3G23560	0.74621	0.00354057
AT5G66930	0.745874	0.00754868
AT2G04550	0.745396	0.0723379
AT3G62220	0.745334	0.0266124
AT2G39970	0.74479	0.0104417
AT2G36840	0.744087	0.0220479
AT5G52660	0.743985	0.0157033
AT5G49990	0.742906	0.00395104
AT3G06810	0.742308	0.00688992
AT3G57280	0.742284	0.0912129
AT4G12300	0.741925	0.0774743
AT2G27210	0.741851	0.0277236
AT1G71460	0.741761	0.0705431
AT4G39030	0.741365	0.0283644
AT5G48880	0.740946	0.0954279
AT1G67300	0.74044	0.00290284
AT5G24690	0.740276	0.00451065
AT5G51450	0.740248	0.00121939
AT4G20480	0.740171	9.5867e-05
AT4G22780	0.739335	0.00926975
AT5G19875	0.73894	0.0244618
AT5G50340	0.738015	0.0011467
AT4G26060	0.737996	0.0528357
AT5G51740	0.737694	0.00203888
AT4G02410	0.736464	0.010493
AT1G61250	0.736321	0.00218547
AT5G02230	0.735946	0.0302633
AT1G34200	0.735502	0.0100885
AT4G39090	0.735462	0.0776154
AT3G53500	0.735183	0.00181906
AT3G53400	0.734619	0.0969979
AT5G44860	0.734229	0.00263111
AT4G30390	0.734228	0.0375758
AT4G33630	0.733118	0.00731702
AT5G02600	0.732827	0.0130772
AT5G07730	0.731875	0.0491098
AT2G46320	0.731075	0.00515859
AT1G08510	0.731047	2.41379e-05
AT5G08139	0.729522	0.0167273
AT1G10690	0.729357	0.0574763
AT2G35510	0.729161	0.0200894
AT5G11100	0.728987	0.0538919
AT1G10290	0.728528	0.0577054
AT5G17380	0.727774	0.0347422
AT5G12930	0.726836	0.0256237
AT4G38090	0.726434	0.0976327
AT4G25440	0.726334	0.0208197
AT1G16590	0.726035	0.0694859
AT4G31550	0.725981	0.00646741
AT1G33270	0.7257	0.0206073
AT3G05290	0.72549	0.0118618
AT4G00330	0.72427	0.0661449
AT5G04280	0.724086	1.62512e-05
AT5G59800	0.723686	0.0208553
AT4G27680	0.722584	0.0269092
AT1G32790	0.722153	0.00664104
AT2G19860	0.722147	0.00875949
AT3G02130	0.721418	0.0618941
AT5G50380	0.721274	0.0378843
AT4G08980	0.721033	0.00444794
AT1G35190	0.719425	0.0024206
AT3G50080	0.719307	0.00463681
AT5G58870	0.719294	0.0935621
AT3G59150	0.718507	0.0288549
AT1G12410	0.717892	0.0774743
AT3G27020	0.717792	0.00017615
AT5G02040	0.7168	0.0492062
AT1G75170	0.716784	0.0391707
AT1G51550	0.716463	0.0202382
AT3G25585	0.715781	0.00645222
AT2G31300	0.715761	0.0245437
AT5G20010	0.715718	0.0507062
AT1G15170	0.714585	0.0399223
AT4G16280	0.714203	0.00647959
AT3G59210	0.713663	3.49036e-05
AT1G76920	0.713489	0.0271643
AT4G16770	0.712894	0.0442303
AT4G24730	0.712262	0.0572693
AT3G03890	0.711815	0.0228796
AT3G14830	0.711752	0.0725954
AT1G60490	0.710723	0.0356458
AT5G62130	0.71037	0.00455257
AT2G21620	0.710058	0.0116451
AT2G20860	0.709003	0.0673787
AT1G22650	0.708845	0.0790685
AT1G28240	0.708101	0.0387123
AT3G02290	0.708066	0.000525171
AT2G20900	0.707864	0.0115455
AT5G11350	0.707253	0.0274886
AT1G15310	0.706978	0.045558
AT1G09195	0.706204	0.0586192
AT4G30960	0.705994	0.0222071
AT5G24520	0.705748	0.00704943
AT1G65580	0.705582	0.0598052
AT4G19640	0.705289	0.0177553
AT1G73950	0.704006	0.000438673
AT1G55170	0.703785	0.00996331
AT5G11860	0.703551	0.00373803
AT3G57990	0.703522	0.0207591
AT3G19260	0.703399	0.0137516
AT5G58940	0.702893	0.0830992
AT4G33540	0.702847	0.064487
AT4G17650	0.702165	0.0306693
AT2G45150	0.701498	0.0925014
AT1G21790	0.701189	0.0312935
AT5G01450	0.700949	0.0219564
AT4G28790	0.700853	0.0783664
AT4G14170	0.69998	0.0516496
AT3G01650	0.699834	0.0788893
AT5G61530	0.699375	0.00174457
AT1G27060	0.699169	0.0389314
AT3G21610	0.699084	0.0226869
AT5G17850	0.698664	0.0846877
AT1G59710	0.698504	0.00394957
AT2G35020	0.698191	0.00183772
AT5G39360	0.698054	0.0441267
AT1G07350	0.697281	0.0141157
AT2G35680	0.696703	4.81073e-05
AT1G01610	0.696488	0.0729455
AT3G11880	0.695626	0.00123029
AT4G09670	0.695591	0.0614953
AT3G19990	0.695066	3.28357e-05
AT3G57880	0.69499	0.0310513
AT1G21680	0.694285	0.0182719
AT1G65820	0.693876	0.0961782
AT3G61200	0.693803	0.0477223
AT5G61060	0.69314	0.00391453
AT4G31410	0.692704	0.000131214
AT1G56612	0.69239	0.0317641
AT3G14160	0.691954	0.053375
AT2G23290	0.691824	0.0777965
AT2G43700	0.69038	0.0815137
AT1G04690	0.689411	0.0104731
AT4G25970	0.689363	0.00732428
AT2G31400	0.689193	0.0802446
AT3G06760	0.689017	0.0201811
AT4G02860	0.687838	0.0690841
AT3G63000	0.686605	0.00436318
AT4G33300	0.686213	0.0792765
AT2G40600	0.686146	0.00774237
AT5G39850	0.685099	0.0805532
AT3G46590	0.684396	0.0296914
AT1G04140	0.683088	0.0477043
AT1G19310	0.682809	0.0256372
AT1G27320	0.682342	0.0997714
AT4G25300	0.682194	0.00261069
AT1G66180	0.681872	0.05786
AT2G47970	0.68095	0.061807
AT2G28320	0.679959	0.0132229
AT5G60580	0.678963	0.0257279
AT4G21560	0.678361	0.044232
AT5G27150	0.678152	0.00950052
AT3G24070	0.677817	0.00694321
AT3G10250	0.677766	0.00873739
AT3G10370	0.677565	0.000754423
AT1G64840	0.677003	0.0119597
AT5G19000	0.67582	3.68414e-05
AT5G47810	0.675296	0.0756482
AT5G54960	0.674823	0.0652881
AT5G54760	0.673751	0.0582289
AT5G39450	0.673194	0.00378445
AT5G19590	0.67315	0.000616008
AT3G26680	0.672679	0.00296088
AT3G29090	0.671717	0.0168985
AT3G55390	0.671684	0.087146
AT3G20170	0.671297	0.0237966
AT1G63120	0.671294	0.00234306
AT1G10020	0.671159	0.00864277
AT4G05320	0.670666	0.0149438
AT3G17250	0.670501	0.000876867
AT3G24740	0.670345	0.000109283
AT1G25500	0.669814	0.0822428
AT1G29120	0.669368	0.0179177
AT4G35360	0.669108	0.0125103
AT5G12840	0.669093	0.0147369
AT1G04970	0.668523	0.000518872
AT3G12400	0.668506	0.0195766
AT5G38220	0.668283	0.00815512
AT5G66010	0.668268	0.0713833
AT1G80000	0.668109	0.000357414
AT5G03190	0.667941	0.0673541
AT1G05940	0.667867	0.0406661
AT5G35460	0.667291	0.00483197
AT5G12310	0.666579	0.0434987
AT3G22260	0.665405	0.0209446
AT4G17300	0.665332	0.0237836
AT5G47880	0.665135	0.000162808
AT5G54430	0.665033	0.00854608
AT5G47750	0.664424	0.0420094
AT2G39980	0.664279	0.0467493
AT2G18960	0.663371	0.0412272
AT1G23780	0.661773	0.0046195
AT3G51370	0.661742	0.00286548
AT4G35790	0.661683	0.0607771
AT5G52580	0.661524	0.00418036
AT1G02110	0.660676	0.057075
AT3G12740	0.660552	0.0112804
AT3G06330	0.66031	0.0543004
AT5G01720	0.659961	0.0180265
AT2G46080	0.659813	2.41379e-05
AT5G48150	0.659748	0.000709202
AT5G02860	0.659467	0.060804
AT1G17550	0.659147	0.0278855
AT4G33910	0.656225	0.000170668
AT1G15950	0.655541	0.00461145
AT5G20165	0.655371	0.0991167
AT1G71190	0.655263	0.0205549
AT5G01670	0.654656	0.00743744
AT3G47390	0.65461	0.00326786
AT5G11520	0.653397	0.0610517
AT2G04350	0.653076	0.0611126
AT3G22750	0.652174	0.0035638
AT3G50760	0.652068	0.0692955
AT4G29860	0.65192	0.0637826
AT1G18600	0.651776	0.0316923
AT5G13810	0.651672	0.00733752
AT4G08790	0.651662	0.0488296
AT2G26670	0.65153	0.0258468
AT4G02220	0.651442	0.097744
AT3G43670	0.650788	0.00737215
AT1G45150	0.650412	0.0142495
AT5G51640	0.649961	0.0751893
AT1G11800	0.649961	0.0605499
AT3G05545	0.649811	0.00744057
AT2G45500	0.64961	0.0635588
AT1G32870	0.649446	0.0195564
AT1G80900	0.648979	0.00220406
AT4G27000	0.648091	0.0419487
AT3G09100	0.647693	0.0260531
AT1G15740	0.646515	0.0283644
AT2G39890	0.645577	0.0390977
AT5G45550	0.645539	0.0659067
AT1G06130	0.645535	0.00565333
AT2G05590	0.644932	0.00501621
AT3G47060	0.644783	0.0481819
AT5G13180	0.643739	0.0396707
AT1G08210	0.642962	0.00420999
AT1G17160	0.642897	0.0366041
AT4G04320	0.642823	0.0175093
AT5G64440	0.64238	0.0621439
AT2G42950	0.642365	0.0805288
AT5G27520	0.64183	0.0605499
AT3G02300	0.641444	0.0127878
AT2G11890	0.641328	0.0261439
AT3G11397	0.641112	0.00290549
AT1G08890	0.640089	0.0955711
AT5G14285	0.639806	0.0380258
AT2G31955	0.638761	0.0209962
AT3G10915	0.638632	0.0112516
AT1G78930	0.637905	0.076729
AT3G58750	0.636613	0.0165322
AT4G37530	0.634768	0.081411
AT5G18840	0.633454	0.0987119
AT1G07890	0.633349	0.0967436
AT5G04410	0.633093	0.0151267
AT3G03440	0.63286	0.0644013
AT1G17780	0.632389	0.0752915
AT5G18190	0.631258	0.0195564
AT1G23970	0.630552	0.00147058
AT1G08940	0.630238	0.0802541
AT3G48560	0.630051	0.0715312
AT1G15215	0.629544	0.040288
AT3G26600	0.628518	0.0655242
AT1G02880	0.62778	0.0131739
AT1G48450	0.626727	0.0802471
AT2G13560	0.626245	0.00815075
AT4G33940	0.626219	0.0187152
AT4G22260	0.625881	0.0844713
AT1G20490	0.62562	0.0567041
AT3G59910	0.625412	0.0837031
AT1G01160	0.625244	0.00048917
AT1G22940	0.6246	0.0431827
AT1G15280	0.623137	0.0423899
AT5G61230	0.622961	0.00129452
AT4G24470	0.622896	8.51392e-05
AT3G46060	0.621351	0.00848431
AT5G07830	0.620987	0.0216865
AT4G31150	0.620957	0.0281501
AT4G21160	0.620406	0.0602392
AT4G14190	0.619893	0.0912129
AT4G09580	0.617757	0.0541577
AT2G17730	0.616642	0.0837089
AT5G35330	0.615994	0.0492062
AT1G26180	0.615945	0.0884867
AT3G13570	0.615613	0.0111396
AT1G80670	0.614061	0.00405885
AT5G15260	0.613593	0.00167122
AT1G29950	0.613482	0.050531
AT5G51710	0.611042	0.0548087
AT3G54840	0.61101	0.00688992
AT3G58640	0.609374	0.0736481
AT3G05510	0.608559	0.020556
AT2G25970	0.608403	0.0982595
AT2G37035	0.606985	0.0547796
AT2G41835	0.605925	0.047326
AT1G69340	0.604968	0.00465036
AT5G43930	0.604774	0.0100189
AT5G58070	0.604608	0.0136116
AT4G14790	0.604605	0.0313269
AT3G29270	0.604177	0.00835777
AT5G52540	0.604068	0.0285017
AT1G06820	0.603577	0.0279258
AT1G22070	0.603263	0.0137366
AT3G01890	0.601256	0.023165
AT5G23340	0.6012	0.0460868
AT1G14990	0.599976	0.0751032
AT1G07230	0.599807	0.0116611
AT5G40280	0.599527	0.0202892
AT3G51250	0.598694	0.000699635
AT4G32680	0.598581	0.0718889
AT5G10710	0.598233	0.0750401
AT3G15820	0.598012	0.0713425
AT3G11780	0.597795	0.0789348
AT5G64370	0.597616	0.00263363
AT1G63770	0.597247	0.0739564
AT5G27720	0.596942	0.059841
AT3G21560	0.596739	0.0099923
AT3G57390	0.596711	0.0290232
AT2G39930	0.596353	0.0884303
AT3G43240	0.595771	0.0346011
AT5G04090	0.595515	0.00159769
AT4G25840	0.595366	0.0765533
AT4G11740	0.594709	0.013946
AT3G04590	0.594186	0.0520913
AT1G12750	0.593889	0.0119088
AT1G11270	0.593781	0.0509516
AT4G17530	0.593656	0.00117533
AT2G19540	0.592844	0.0970148
AT3G55460	0.592495	0.0723188
AT1G12760	0.592321	0.0590617
AT1G02120	0.591964	7.30932e-06
AT1G73880	0.591454	0.0582918
AT2G24360	0.589199	0.00484718
[truncated: 3,044 more rows]

## Sheet: Leaf_6
LEAVES
AGI number	Log2(fold change) atg9/WT, (+N)	Statistical significance (q-value)
AT1G06023	41.8007	5.76642e-11
AT3G29260	40.9108	9.40721e-11
AT5G43200	37.2269	1.63209e-08
AT1G05557	32.0971	3.79808e-06
AT3G56350	30.2165	2.9208e-05
AT5G06010	26.1617	0.00121766
AT1G48070	23.4553	0.00253572
AT1G47265	5.18706	0.00286346
AT1G64795	4.88785	1.16878e-07
AT5G23115	3.78976	5.83994e-05
AT1G73010	1.00464	0.010783
AT5G26270	-1.13259	0.0105566
AT5G11330	-1.70468	0.00355546
AT3G05945	-3.09884	4.93249e-06
AT2G01422	-3.8836	0.0252296
AT1G52110	-15.9223	0.0137086
AT4G09965	-17.5787	0.0768883
AT1G28820	-18.8296	0.00980924
AT1G35617	-19.7412	0.0952792
AT4G08205	-20.2826	0.0935909
AT4G25920	-20.4107	0.0924416
AT1G25055	-21.5828	0.0360091
AT4G02541	-22.388	0.0213534
AT3G30739	-24.99	0.00283091
AT1G08207	-25.1311	0.00249037
AT5G60110	-25.2129	0.00249037
AT1G73165	-25.2282	0.00219559
AT2G07771	-26.1268	0.00124578
AT1G37140	-26.1872	0.00116771
AT2G40220	-26.4505	0.000937198
AT3G59030	-27.7612	0.000291717
AT4G15370	-29.8413	3.67504e-05
AT5G07325	-31.1103	1.14494e-05
AT1G02813	-36.6979	2.29392e-08

## Sheet: Leaf_7
LEAVES
AGI number	Log2(fold change) atg9/WT, (-N)	Statistical significance (q-value)
AT1G06023	24.1548	0.0112852
AT5G43200	23.3232	0.0169734
AT1G63280	19.7242	0.0563312
AT3G29260	18.3442	0.0927863
AT1G28820	16.9856	0.037349
AT4G09965	16.8543	0.0535027
AT1G47265	6.49618	0.000169437
AT5G23115	5.12646	6.41093e-06
AT1G64795	4.65989	8.67703e-07
AT3G25795	3.3593	2.0034e-05
AT1G70680	2.95553	0.0230588
AT5G39520	2.83618	0.0535027
AT5G17220	2.67755	0.072803
AT1G04580	2.56165	0.0959673
AT4G32810	2.56164	2.00226e-06
AT5G24200	2.54397	0.0353899
AT1G22240	2.52151	0.00364468
AT1G52855	2.48186	0.044457
AT2G19900	2.35238	0.00650396
AT1G21520	2.31435	0.0876794
AT2G47190	2.20367	0.019071
AT4G25000	2.18958	0.00799967
AT3G23120	2.1571	0.0381886
AT3G03480	2.09208	0.0535027
AT1G80160	2.0381	1.14631e-05
AT2G41230	2.02273	0.020947
AT4G11910	1.96351	0.0620575
AT1G02405	1.84427	0.0466254
AT3G50770	1.84213	0.0835846
AT1G54570	1.81185	0.00208582
AT4G29770	1.73489	0.0264546
AT3G49580	1.69489	0.0297553
AT1G62760	1.68931	0.0649212
AT3G22840	1.65916	8.67703e-07
AT1G34580	1.61131	0.0649212
AT4G02280	1.56421	0.0118139
AT3G51860	1.51464	2.00226e-06
AT3G59530	1.47475	0.0348199
AT5G64550	1.38326	0.0902907
AT5G65080	1.34666	0.0927863
AT1G31820	1.32407	0.072803
AT5G20280	1.3103	0.054989
AT5G13800	1.30204	0.069703
AT5G07990	1.28854	0.000595379
AT4G30270	1.28129	0.017909
AT1G55760	1.17381	0.0175308
AT5G45380	1.14549	0.0752625
AT4G32250	1.12991	0.0112484
AT1G55280	1.11221	0.0723199
AT1G62710	1.08765	0.0956938
AT3G28100	1.06925	0.0815224
AT1G03495	1.06448	0.0703949
AT3G23920	1.01008	0.017909
AT1G64660	0.988223	0.0385629
AT3G21420	0.979748	0.0474064
AT1G80300	0.935683	0.0266687
AT2G39710	0.926984	0.0176047
AT5G18040	0.907641	0.0535027
AT2G35060	0.867683	0.0869777
AT5G61640	0.830196	0.0497439
AT3G05400	0.815047	0.0608178
AT4G31240	0.814114	0.0535027
AT5G46180	0.809356	0.0986131
AT3G28050	0.793797	0.0956938
AT3G47420	0.767314	0.0249715
AT1G54100	0.75592	0.0147279
AT2G28350	0.751757	0.0989231
AT5G10770	0.728478	0.0112484
AT4G17550	0.72626	0.0541611
AT1G09910	0.686444	0.045582
AT5G17050	0.669429	0.0956254
AT1G36070	0.656333	0.0266687
AT1G45249	0.648852	0.0541611
AT5G19430	0.607805	0.076186
AT3G18270	0.603291	0.0497439
AT2G18730	0.597071	0.0620575
AT5G53350	0.577761	0.0538876
AT5G49890	0.55649	0.0880124
AT1G30090	0.552688	0.048644
AT3G13224	0.543392	0.0364374
AT1G55680	0.533693	0.0013717
AT1G28520	0.521039	0.0878384
AT1G80210	0.512163	0.05562
AT1G70160	0.47565	0.0589731
AT3G17000	0.456774	0.0804534
AT1G02120	0.388276	0.0835846
AT3G52370	-0.522412	0.0835846
AT1G31817	-0.569455	0.0956254
AT4G26550	-0.641722	0.0556564
AT1G15420	-0.647473	0.0496405
AT2G25450	-0.710216	0.0872293
AT1G14210	-0.845114	0.0872293
AT5G62720	-0.879414	0.0535027
AT3G10720	-0.896439	0.020947
AT1G27400	-0.903354	0.0372743
AT5G26270	-0.971445	0.0556564
AT2G44300	-0.980421	0.0108006
AT4G34138	-1.05745	0.0497439
AT3G02820	-1.0734	0.048644
AT1G11080	-1.08531	0.048644
AT3G14990	-1.12163	0.0815031
AT5G15530	-1.13044	0.0497439
AT1G30820	-1.13623	0.0383983
AT1G04980	-1.16745	0.0538876
AT5G23350	-1.17043	0.0538876
AT4G01700	-1.18195	0.093915
AT5G51795	-1.1879	0.0889755
AT2G29730	-1.19321	0.0927863
AT1G52140	-1.21634	0.0956938
AT1G03230	-1.25702	0.072803
AT1G20850	-1.2856	0.0882026
AT1G59590	-1.30015	0.0876794
AT3G18280	-1.34608	0.0555262
AT5G07080	-1.41207	0.0608178
AT5G11330	-1.4136	0.048644
AT2G01950	-1.43401	0.0889755
AT3G25190	-1.45787	0.072803
AT1G24280	-1.4867	0.0291921
AT4G25835	-1.51468	0.019071
AT1G13670	-1.54359	0.0872147
AT5G67420	-1.57683	0.0990909
AT4G29740	-1.5906	0.0879043
AT1G73620	-1.60906	0.0948925
AT3G52450	-1.64292	0.0234972
AT2G35930	-1.70267	0.0230588
AT3G16350	-1.77868	0.0744501
AT2G34830	-1.78486	0.0785559
AT5G65660	-1.79947	0.0526413
AT5G28610	-1.81158	0.0927863
AT1G16370	-1.82987	0.048644
AT5G04770	-1.86143	0.0716907
AT1G62660	-1.95518	0.0896071
AT5G05880	-2.03444	0.0835846
AT2G41660	-2.09835	0.069703
AT4G21600	-2.0985	0.0956938
AT5G38200	-2.13299	0.0532382
AT4G17340	-2.13963	0.072803
AT3G25250	-2.14683	0.0986131
AT4G23690	-2.14791	0.0723199
AT2G44790	-2.18675	0.0990909
AT2G27430	-2.23838	0.0480092
AT2G37170	-2.24131	0.0889755
AT4G38830	-2.26781	0.0968781
AT1G03850	-2.27104	0.0991815
AT1G30760	-2.2856	0.0971298
AT5G06200	-2.28795	0.037585
AT3G62040	-2.30177	0.0626583
AT5G60950	-2.30917	0.0889755
AT2G04170	-2.32218	0.0869777
AT5G42180	-2.34573	0.0538876
AT1G30370	-2.36251	0.0259446
AT5G42580	-2.39403	0.0889755
AT4G21830	-2.41286	0.0317183
AT5G10210	-2.41477	0.0825976
AT2G27370	-2.42266	0.0519155
AT5G19600	-2.45864	0.0295463
AT2G36100	-2.4684	0.0547161
AT3G09940	-2.48599	0.0538876
AT5G26260	-2.48623	0.0259526
AT1G02810	-2.49648	0.0785559
AT1G54000	-2.50808	0.0518802
AT4G30170	-2.51865	0.0611972
AT5G24140	-2.52286	0.072803
AT3G61270	-2.5326	0.0616722
AT5G66390	-2.53759	0.079998
AT3G55230	-2.54524	0.0169957
AT4G14130	-2.56132	0.0915363
AT1G30720	-2.56653	0.0538955
AT5G17820	-2.57058	0.0710906
AT4G18340	-2.57253	0.0439226
AT4G22610	-2.57844	0.0835846
AT5G47990	-2.5785	0.0538876
AT3G16410	-2.58354	0.0485112
AT2G37180	-2.63402	0.048644
AT1G61590	-2.64464	0.0869777
AT3G18200	-2.64622	0.0535027
AT3G54040	-2.67654	0.0493531
AT2G01880	-2.68177	0.0887757
AT3G13790	-2.68652	0.0163424
AT2G32300	-2.70254	0.0372743
AT5G44380	-2.70423	0.0415422
AT1G48930	-2.72466	0.0497439
AT4G25090	-2.74428	0.0724208
AT4G06536	-2.75359	0.0896094
AT4G25820	-2.76077	0.0825256
AT2G39530	-2.7676	0.0872147
AT3G45710	-2.77104	0.05604
AT5G19120	-2.77184	0.0655784
AT3G02620	-2.78739	0.072803
AT3G20380	-2.79929	0.0611972
AT4G13580	-2.79978	0.0474064
AT5G60660	-2.80648	0.0538876
AT1G30730	-2.82476	0.0331274
AT1G32450	-2.83378	0.0785559
AT2G28860	-2.84936	0.0966444
AT4G29905	-2.85708	0.0882026
AT1G30870	-2.85825	0.0655784
AT3G25930	-2.86117	0.0752625
AT2G39430	-2.86131	0.0280096
AT3G32980	-2.86454	0.0387757
AT1G23760	-2.87768	0.0710906
AT4G29690	-2.88582	0.0714873
AT2G28780	-2.88647	0.00945711
AT5G57090	-2.89445	0.0836827
AT2G01422	-2.9	0.0872147
AT1G01580	-2.90337	0.0496405
AT5G64100	-2.90453	0.0545091
AT1G03220	-2.9239	0.0331274
AT1G05260	-2.92965	0.0387757
AT5G42590	-2.93226	0.0752625
AT4G00080	-2.93649	0.0626583
AT3G58810	-2.96028	0.0963501
AT5G02170	-2.96082	0.0387757
AT3G49845	-2.96608	0.0878384
AT1G02360	-2.97385	0.0494709
AT4G30460	-2.98413	0.0999101
AT5G59520	-2.98742	0.0966444
AT2G01530	-2.9998	0.0869777
AT3G11340	-3.00801	0.0249715
AT3G12977	-3.00853	0.072803
AT2G46750	-3.01911	0.072803
AT3G49960	-3.02201	0.068815
AT4G40090	-3.03832	0.0872147
AT5G04970	-3.04143	0.0889755
AT1G74770	-3.0415	0.0485771
AT1G78090	-3.05035	0.00945711
AT5G47950	-3.07362	0.0519155
AT1G80240	-3.07967	0.0889755
AT5G46890	-3.09618	0.0469859
AT5G26280	-3.09698	0.0112484
AT5G67400	-3.11443	0.0372743
AT3G55150	-3.11929	0.069703
AT1G49860	-3.12522	0.0230588
AT4G26010	-3.13233	0.0526413
AT1G45015	-3.13928	0.0724208
AT5G57625	-3.14115	0.0466684
AT4G05200	-3.16181	0.0808704
AT3G20940	-3.17294	0.0611972
AT5G04960	-3.20899	0.0535027
AT1G50580	-3.22558	0.069703
AT2G29330	-3.24193	0.0353899
AT5G43350	-3.24329	0.0301843
AT3G07350	-3.2634	0.0152916
AT3G45410	-3.26883	0.0679659
AT5G22355	-3.28053	0.0535027
AT5G46900	-3.28365	0.0230588
AT1G12040	-3.29391	0.0869777
AT1G66280	-3.29394	0.0169734
AT1G62980	-3.30812	0.0979483
AT3G16440	-3.31609	0.0611972
AT5G05500	-3.32249	0.0518802
AT5G47740	-3.3455	0.0592058
AT1G53830	-3.35649	0.045998
AT2G18450	-3.36198	0.0956938
AT5G63600	-3.36535	0.045998
AT3G62680	-3.37489	0.072803
AT2G32270	-3.37791	0.048644
AT4G15400	-3.38062	0.0301843
AT5G10130	-3.39425	0.0752625
AT2G20080	-3.39696	0.0752625
AT2G44110	-3.39904	0.072803
AT2G20520	-3.4032	0.061834
AT4G37540	-3.41814	0.0190643
AT5G43520	-3.44849	0.0264198
AT4G12330	-3.45137	0.0535027
AT3G48360	-3.4611	0.0187144
AT5G22410	-3.46643	0.066419
AT2G42850	-3.48603	0.072803
AT5G50760	-3.49866	0.0575879
AT2G43610	-3.5024	0.0301843
AT5G23840	-3.50715	0.0259446
AT3G14940	-3.51911	0.0195256
AT3G23510	-3.52978	0.0372743
AT5G48110	-3.53565	0.0950563
AT1G51830	-3.54301	0.0535027
AT5G26010	-3.57664	0.0249715
AT5G35190	-3.60236	0.0852676
AT1G66270	-3.61401	0.0211589
AT5G24410	-3.62398	0.0818091
AT1G51470	-3.63031	0.0381886
AT2G39040	-3.64577	0.072803
AT2G12646	-3.67687	0.0519155
AT3G44326	-3.68584	0.0592276
AT2G14100	-3.75528	0.0230588
AT4G15330	-3.79696	0.0112484
AT1G68880	-3.84487	0.0535027
AT2G25980	-3.85937	0.020947
AT1G73300	-3.90212	0.0835846
AT2G23630	-3.92996	0.0734616
AT4G13390	-3.93643	0.0968566
AT1G34510	-3.93875	0.0381886
AT5G23220	-3.94427	0.0108006
AT4G15340	-3.97979	0.0297553
AT1G43160	-3.99942	0.020947
AT3G49620	-4.00483	0.072803
AT1G47600	-4.01983	0.0625759
AT1G67110	-4.05938	0.0187144
AT3G09220	-4.07679	0.072803
AT5G60530	-4.10302	0.0538876
AT4G33120	-4.10456	0.0171509
AT5G54370	-4.13079	0.0414861
AT3G29780	-4.1356	0.0535027
AT5G42600	-4.16322	0.0493531
AT2G34910	-4.19325	0.048644
AT5G35940	-4.209	0.00264434
AT5G23980	-4.22555	0.0124881
AT4G12550	-4.24886	0.0092115
AT4G25220	-4.25789	0.0876794
AT1G54970	-4.36717	0.0171509
AT3G45700	-4.39558	0.0230588
AT4G37160	-4.40859	0.0626583
AT1G19900	-4.42611	0.00977159
AT3G19430	-4.57495	0.0230588
AT2G05440	-4.65461	0.0381886
AT4G13620	-4.65895	0.0176047
AT4G27400	-4.68611	0.0317183
AT2G33790	-4.71662	0.0555152
AT1G52060	-4.76179	0.020947
AT1G52050	-4.77011	0.0249715
AT1G13300	-5.09428	0.0174864
AT4G31940	-5.14569	0.0801609
AT3G59930	-5.20169	0.0493531
AT1G52070	-5.31652	0.0112484
AT1G65970	-5.32314	0.0344593
AT5G59090	-5.44096	0.00603388
AT5G47450	-5.45561	0.0211589
AT4G07820	-5.729	0.017909
AT3G01260	-6.02938	0.00417968
AT3G58190	-6.06038	0.0956938
AT2G41240	-6.1198	0.0317183
AT3G25790	-7.57686	0.0338096
AT4G19690	-8.27235	0.00212397
AT1G15040	-8.39271	0.0324728
AT2G44240	-18.4338	0.000480433
AT2G05350	-18.4561	6.21697e-06
AT2G23400	-19.0409	0.072803
AT1G07728	-19.7561	0.0592058
AT1G73165	-20.1137	0.0501429
AT5G27020	-20.2565	0.0496405
AT1G64290	-20.277	0.0494513
AT1G53890	-20.7532	0.0466684
AT5G48575	-21.2032	0.0372743
AT4G27170	-22.2947	1.55382e-12
AT1G02813	-24.4911	0.00964388
AT4G33390	-27.501	0.000543723
AT1G20860	-27.9449	0.000850455
AT5G60110	-33.2393	7.38456e-06
AT5G07325	-33.4457	7.38456e-06
AT1G30560	-37.9118	8.86507e-08
AT4G15370	-43.726	5.61157e-11

## Sheet: root_1
ROOTS
AGI number	Log2(fold change) WT(-N)/WT(+N)	Statistical significance (q-value)
AT4G19800	23.7979	2.74e-05
AT4G08380	22.5237	0.000684177
AT5G54740	16.4462	0.0278331
AT3G24290	10.4576	1.42e-20
AT1G12940	10.221	3.55e-20
AT4G32950	8.95831	5.07e-16
AT1G08090	8.15396	6.48e-57
AT1G08100	8.07783	2.75e-05
AT5G60770	7.15986	1.68e-20
AT5G36130	6.77623	1.05e-26
AT5G42610	6.60186	3.31e-15
AT5G36140	6.58633	5.09e-15
AT1G21890	6.5185	1.4e-07
AT5G04120	6.34137	3.48e-36
AT5G59310	6.19974	2.04e-14
AT2G23440	5.75024	2.32e-19
AT2G40250	5.64847	6.83e-05
AT5G16740	5.54954	0.000595537
AT1G33900	5.50533	2.65e-05
AT3G59580	5.44051	6.82e-05
AT2G41810	5.37335	1.12e-22
AT5G23903	5.27672	4.08e-12
AT4G33820	5.2315	5.95e-05
AT5G36150	5.21931	5.85e-08
AT5G28000	5.19561	0.000661392
AT5G39920	5.18893	0.0121338
AT5G28470	5.08424	0.000815684
AT1G71520	5.07452	0.000112573
AT1G61630	5.07391	0.00146551
AT1G52440	5.04153	0.00186293
AT5G16570	4.98078	3.87e-81
AT1G33910	4.9045	0.0161934
AT1G48590	4.83818	0.015315
AT2G08290	4.80849	0.0201561
AT5G44570	4.807	0.0198834
AT2G16210	4.78523	0.0125534
AT4G13480	4.77074	0.00324918
AT4G24204	4.73274	0.0722075
AT4G25010	4.72188	1.88e-30
AT4G12290	4.6086	1.3e-25
AT1G55775	4.57111	5.11e-21
AT4G38340	4.52401	2.18e-27
AT3G51644	4.44129	0.000316117
AT3G13784	4.42396	0.0198269
AT1G19630	4.40887	0.000190157
AT5G54700	4.40187	8.58e-11
AT1G68600	4.31103	2.86e-11
AT1G27940	4.27247	0.0366872
AT2G37780	4.27032	3.58e-05
AT1G18520	4.24772	0.0892345
AT5G51650	4.23309	0.0498562
AT1G66550	4.18859	0.0338303
AT1G77160	4.15704	2.05e-09
AT3G52970	4.1347	0.000272794
AT1G66390	4.1315	0.00156732
AT3G03910	4.11454	1.43e-46
AT1G08440	4.09424	0.00185913
AT4G39795	4.03323	7.91e-37
AT5G11930	4.03185	2.61e-28
AT1G07680	4.01827	2.76e-10
AT1G51915	4.01366	9.38e-07
AT5G64550	4.00344	1.98e-63
AT1G18130	3.98886	0.0847606
AT5G50140	3.98602	4.12e-05
AT4G03540	3.94397	2.08e-39
AT5G24860	3.93539	8.47e-06
AT2G46130	3.93147	5.47e-28
AT5G58780	3.90875	1.18e-47
AT1G66600	3.88259	1.66e-07
AT1G21540	3.8685	0.00933543
AT1G68040	3.85981	0.000736616
AT1G56150	3.83592	2.12e-05
AT1G22160	3.8284	6.73e-58
AT2G45550	3.82615	0.0128947
AT5G45380	3.79548	4.44e-35
AT2G28850	3.79071	0.00144792
AT1G78990	3.78045	4.28e-36
AT5G38800	3.76007	4.76e-07
AT5G22555	3.73175	4.33e-13
AT5G37980	3.72019	7.42e-59
AT4G37710	3.70433	1.56e-08
AT4G10150	3.6248	0.000141407
AT5G38320	3.61721	0.00288278
AT4G28811	3.59422	3.35e-07
AT2G43500	3.58431	1.88e-08
AT5G06510	3.57618	2.31e-20
AT5G37730	3.57526	0.0536098
AT3G46240	3.57035	9.28e-13
AT2G44581	3.5697	1.55e-06
AT3G12410	3.51974	0.000958228
AT1G23200	3.49787	7.37e-15
AT5G56840	3.49727	2.3e-23
AT1G74460	3.45439	1.27e-48
AT1G26200	3.42692	4.06e-35
AT1G22210	3.41098	0.00499338
AT1G52800	3.40689	1.33e-10
AT3G46750	3.40628	0.0313552
AT5G44550	3.37725	1.78e-26
AT5G07560	3.3467	0.0171042
AT5G09735	3.34143	1.6e-15
AT5G07760	3.33348	4.65e-05
AT1G24420	3.3216	5.99e-18
AT4G33040	3.3176	1.19e-16
AT4G13680	3.30978	1.21e-14
AT1G59171	3.30387	0.0168072
AT1G16510	3.29647	8.44e-13
AT1G14950	3.28934	0.0249153
AT1G63530	3.28776	3.36e-13
AT1G34060	3.28369	7.35e-28
AT3G59010	3.28188	2.58e-05
AT3G04370	3.26608	4.73e-22
AT2G34390	3.24887	3.37e-16
AT1G13500	3.23143	4.5e-15
AT1G28040	3.22073	0.000605226
AT5G22460	3.21876	1.1e-06
AT1G21320	3.19502	3.97e-20
AT5G66816	3.16148	1.08e-19
AT1G80130	3.15991	7.03e-09
AT1G32350	3.15571	0.00564761
AT4G12360	3.15169	4.1e-08
AT5G37820	3.14538	6.33e-10
AT4G24140	3.14105	1.23e-33
AT2G02580	3.13576	3.23e-07
AT1G73000	3.13244	2.77e-07
AT5G51760	3.11633	8.29e-12
AT5G37690	3.11061	2.98e-26
AT3G47950	3.11044	1.27e-16
AT1G78360	3.09867	0.0038453
AT2G36630	3.09848	1.07e-14
AT5G19410	3.09323	3.57e-16
AT5G09520	3.08944	6.13e-17
AT5G66980	3.07839	0.0361064
AT3G44770	3.07473	0.0176863
AT4G34510	3.06754	8.71e-11
AT2G44798	3.06744	2.19e-13
AT2G43390	3.06326	5.06e-26
AT4G19430	3.05848	0.0818103
AT5G33340	3.05593	0.0895057
AT2G23830	3.05336	0.00402495
AT1G61800	3.03376	8.53e-09
AT4G22880	3.03044	0.00730362
AT3G03530	3.02317	3.44e-15
AT4G17480	3.01792	3.36e-13
AT4G20390	3.00933	9.35e-21
AT1G31670	3.0069	5.58e-09
AT1G77150	3.00682	5.8e-13
AT5G17220	2.98651	5.77e-05
AT5G58860	2.982	9.76e-23
AT4G33610	2.97922	1.02e-10
AT5G39160	2.95584	0.000354527
AT1G49960	2.95479	4.79e-21
AT3G20360	2.94398	4.05e-08
AT5G01900	2.94195	1.18e-06
AT5G19140	2.93551	1.85e-30
AT1G26240	2.93068	0.0143307
AT4G17670	2.93064	2.06e-29
AT4G19975	2.92419	1.04e-30
AT4G12500	2.92286	3.61e-10
AT3G11430	2.92077	3.29e-27
AT4G12170	2.91693	4.78e-12
AT5G65230	2.91527	4.27e-14
AT1G21210	2.90566	8.22e-14
AT1G07690	2.90323	0.0827657
AT5G53820	2.89764	5.52e-19
AT1G56320	2.89491	1.78e-26
AT5G07475	2.89405	8.29e-25
AT1G03700	2.88957	1.84e-18
AT4G35420	2.88278	2e-28
AT1G55760	2.87988	2.08e-20
AT5G10040	2.87084	5.61e-13
AT1G55990	2.85978	4.38e-14
AT4G14060	2.85362	8.53e-16
AT1G08443	2.84811	0.0615547
AT3G03272	2.84415	0.0197377
AT3G07970	2.83819	1.85e-09
AT5G42800	2.8329	0.00567612
AT3G01990	2.82543	3.12e-12
AT5G07130	2.82169	5.54e-17
AT3G47720	2.81548	2.71e-26
AT2G18328	2.80031	1.24e-05
AT1G28590	2.7989	6.49e-07
AT4G38080	2.79668	2.17e-14
AT2G36295	2.79207	4.18e-17
AT1G76960	2.79188	0.0194896
AT5G35550	2.78202	0.0919779
AT5G47635	2.77833	3.14e-19
AT3G60090	2.77417	0.000238274
AT2G44990	2.77103	0.0103885
AT3G50610	2.76355	1.09e-16
AT5G09480	2.76318	3.18e-23
AT2G35380	2.76133	8.91e-32
AT5G55590	2.75369	2.29e-14
AT4G36610	2.75121	4.48e-42
AT5G06475	2.73983	1.88e-05
AT2G18370	2.73425	2.77e-21
AT1G16515	2.73374	4.85e-07
AT4G28930	2.72254	5.81e-09
AT5G13580	2.72165	4.55e-16
AT4G10260	2.71034	0.0307585
AT3G48450	2.70385	3.18e-23
AT2G24710	2.70146	2.23e-07
AT5G49350	2.69852	4.71e-17
AT3G51642	2.697	8.33e-14
AT2G23540	2.69685	2.06e-26
AT2G26750	2.69662	0.0406415
AT5G41570	2.69177	1.37e-13
AT1G29000	2.685	0.000792194
AT1G64590	2.68153	1.03e-15
AT4G28940	2.67446	3.93e-18
AT2G03210	2.667	0.0133439
AT3G25795	2.66549	6.37e-10
AT2G40750	2.65508	1.8e-25
AT3G26790	2.65274	0.0816478
AT5G39490	2.65159	0.0165405
AT2G02990	2.6436	0.00031632
AT5G12420	2.63829	2.53e-28
AT4G26790	2.63384	1.3e-11
AT5G23190	2.63135	1.11e-24
AT4G05018	2.6254	0.0047304
AT5G50800	2.62404	2.78e-12
AT5G39480	2.6051	0.00845869
AT4G07815	2.60445	0.0288155
AT5G50200	2.60052	6.54e-11
AT1G56270	2.59712	0.0454644
AT2G44578	2.59595	2.49e-05
AT2G43670	2.58916	7.91e-23
AT1G73220	2.58448	0.0271056
AT4G30380	2.56926	2.56e-05
AT3G05690	2.56228	7.4e-27
AT1G54950	2.55652	2.07e-05
AT3G04210	2.55424	0.0325648
AT2G44070	2.54841	0.00509887
AT1G64000	2.54091	1.11e-11
AT5G08250	2.53756	1.14e-15
AT2G47520	2.53522	2.04e-09
AT2G33770	2.52434	7.17e-13
AT1G74140	2.51539	0.0413694
AT4G19925	2.51454	0.0213528
AT5G06090	2.51069	4.31e-19
AT5G38000	2.49904	6.57e-26
AT2G37805	2.49606	0.000120076
AT3G44550	2.4932	3.54e-14
AT4G26050	2.47617	9.05e-08
AT5G37600	2.46831	7.79e-29
AT4G08040	2.46013	1.51e-07
AT4G31380	2.4597	0.0436894
AT3G03230	2.45259	0.00362096
AT1G51020	2.44568	0.000881944
AT2G40370	2.43802	8.57e-13
AT3G50400	2.42739	1.78e-26
AT5G39130	2.42711	0.000182595
AT3G22360	2.42498	0.0945718
AT2G24720	2.41708	0.000403133
AT1G53100	2.40955	7.89e-05
AT3G13660	2.40903	0.0297864
AT3G60270	2.39959	8.64e-05
AT1G58420	2.39892	4.17e-07
AT1G65670	2.3976	0.000414015
AT3G44840	2.39664	0.0807136
AT1G79320	2.39232	3.7e-10
AT1G76480	2.39058	1.96e-05
AT3G46613	2.38553	0.0532124
AT2G41730	2.37441	2.47e-09
AT5G09765	2.36835	2.6e-06
AT1G49430	2.36699	2.14e-15
AT2G38110	2.36558	2.15e-08
AT1G16225	2.36509	1.85e-07
AT1G49700	2.36195	0.00577203
AT3G03670	2.35956	0.000846749
AT4G19810	2.35637	2.11e-26
AT3G22580	2.35626	0.00373829
AT4G10265	2.35351	1.28e-05
AT1G78410	2.35051	6.77e-05
AT5G13900	2.34656	1.37e-16
AT1G65680	2.3402	0.000333209
AT1G68850	2.33049	1.45e-26
AT5G49850	2.32981	3.72e-22
AT3G48850	2.32447	0.00842056
AT1G44010	2.32012	0.000929201
AT1G26680	2.31808	1.38e-06
AT1G73410	2.31651	3.25e-12
AT2G22510	2.31637	8.82e-08
AT2G37810	2.3117	0.073226
AT4G16640	2.30714	3.25e-11
AT4G36830	2.30297	3.9e-07
AT5G55360	2.30057	0.000152512
AT3G13672	2.29774	4.26e-05
AT4G21760	2.29725	2.36e-05
AT1G35310	2.28968	1.22e-06
AT5G59050	2.28585	2.7e-19
AT1G35140	2.28518	2.02e-07
AT4G32630	2.2803	0.0126958
AT2G48140	2.27784	6.56e-16
AT3G62380	2.27753	0.0016155
AT5G61160	2.27644	0.000193014
AT1G01610	2.27625	8.52e-09
AT1G65481	2.27605	0.00103001
AT1G77520	2.27505	5.09e-10
AT1G33030	2.27233	0.0611966
AT2G02850	2.26654	3.55e-21
AT5G17700	2.2647	1.78e-06
AT5G20410	2.25943	7.56e-18
AT1G77730	2.24924	2.99e-08
AT2G05910	2.2492	4.75e-17
AT1G24405	2.24626	4.11e-05
AT4G09110	2.24512	0.0128898
AT2G39490	2.24072	0.0172397
AT4G22210	2.23931	1.48e-09
AT2G47950	2.23873	1.71e-10
AT5G44565	2.23528	0.0436821
AT4G37050	2.23178	0.00218838
AT1G17950	2.22875	1.06e-13
AT2G01580	2.21464	7.24e-10
AT4G00360	2.21238	4.23e-11
AT3G05858	2.21093	3.36e-11
AT1G31550	2.20807	0.00108254
AT1G51913	2.20756	2.23e-06
AT1G72350	2.20558	0.0241809
AT5G64410	2.20131	6.36e-27
AT4G15393	2.20057	3.17e-12
AT3G55130	2.19153	9.92e-06
AT1G73810	2.18917	4.88e-06
AT5G64687	2.18753	4.44e-07
AT3G04903	2.18584	0.0167197
AT4G33450	2.18384	1.39e-06
AT3G14225	2.18331	6.94e-07
AT2G03200	2.175	2.68e-14
AT5G55930	2.17308	9.07e-08
AT1G53270	2.16355	1.46e-17
AT2G24010	2.16341	0.039492
AT2G40435	2.16114	0.0408715
AT5G63560	2.15786	4.5e-15
AT1G68570	2.15766	7.63e-20
AT1G51090	2.15443	0.0271202
AT2G39510	2.15298	2.55e-12
AT1G69880	2.15144	3.78e-05
AT2G41210	2.15114	3.25e-06
AT5G16770	2.14936	4.27e-06
AT4G14440	2.14865	3.12e-11
AT4G39800	2.1451	2.36e-25
AT1G08173	2.14367	1.24e-07
AT1G29395	2.14303	0.000158444
AT4G13230	2.14086	0.013517
AT2G14760	2.14052	2.33e-05
AT2G14247	2.14046	4.08e-05
AT3G12830	2.13187	3.2e-05
AT4G18250	2.13147	2.09e-07
AT2G41230	2.12825	4.28e-05
AT1G67810	2.12706	7.03e-10
AT1G03800	2.12068	0.000814226
AT4G01360	2.11978	0.000117897
AT2G26130	2.11924	0.0320112
AT5G48430	2.11844	1.88e-08
AT1G21230	2.11541	2.46e-05
AT4G22110	2.10654	1.02e-26
AT3G30842	2.10538	0.0229262
AT1G34670	2.10032	2.52e-18
AT1G20030	2.09165	8.95e-13
AT1G22150	2.09084	0.000912001
AT4G28110	2.09084	0.000224099
AT5G16240	2.08889	5.79e-11
AT1G28480	2.08763	0.000141932
AT1G52857	2.08727	0.0843533
AT3G27150	2.0871	8.91e-32
AT5G49340	2.08527	0.0271701
AT5G10180	2.0827	1.16e-15
AT5G39720	2.07714	0.0425039
AT4G10250	2.0755	0.0226987
AT4G12350	2.07519	1.88e-10
AT1G14550	2.06995	0.00234701
AT4G01630	2.06793	5.34e-06
AT2G41690	2.06049	1.9e-06
AT3G57260	2.05904	0.0823607
AT1G05650	2.05326	4.15e-05
AT1G60590	2.05227	0.00111418
AT3G10750	2.0518	0.0911481
AT4G08300	2.04996	1.98e-13
AT3G28570	2.04963	0.0565538
AT2G21650	2.04956	0.0262757
AT5G61290	2.04587	1.6e-20
AT4G32940	2.04433	1.13e-11
AT1G33890	2.03961	0.00286718
AT5G50260	2.03788	8.88e-06
AT4G35783	2.0372	0.0212052
AT2G19770	2.02728	0.0465517
AT3G21860	2.02698	0.000248219
AT3G63360	2.01816	2.06e-08
AT3G23170	2.01802	2.74e-06
AT5G09570	2.0165	0.00165611
AT2G17710	2.01402	1.63e-13
AT3G52790	2.01377	2.22e-07
AT5G06250	2.0133	0.00759917
AT1G11700	2.01139	1.05e-21
AT3G09950	2.00845	2.21e-07
AT2G17850	2.00785	0.00018238
AT2G27180	2.00754	0.000266779
AT1G54160	2.00498	0.0181184
AT3G50160	2.00411	1.57e-06
AT2G19150	1.99792	1.85e-09
AT5G42200	1.9953	1.14e-06
AT3G24310	1.99176	4.08e-06
AT5G65040	1.99161	1.09e-08
AT4G00390	1.99065	9.4e-05
AT1G28170	1.98868	1.04e-09
AT1G66700	1.9828	0.000162877
AT2G34655	1.98266	0.000171226
AT2G14846	1.98212	0.0249
AT5G09530	1.97599	7.76e-09
AT3G57460	1.97233	0.0812652
AT2G21100	1.97226	3.73e-14
AT3G58550	1.97209	2.86e-16
AT1G52820	1.96567	6.01e-05
AT5G53870	1.96033	0.00232031
AT1G64710	1.95982	2.09e-05
AT4G19720	1.95809	9.79e-09
AT4G33070	1.9565	4.95e-07
AT5G45120	1.9517	0.0172739
AT2G11810	1.94954	4.08e-08
AT2G28140	1.9471	1.16e-09
AT1G10790	1.94631	2.58e-05
AT2G03360	1.94424	8.24e-15
AT1G55207	1.94152	0.0445269
AT1G24485	1.9405	5.32e-07
AT3G16390	1.93964	7.28e-11
AT4G12890	1.93714	0.0817446
AT5G36110	1.92692	1.39e-07
AT3G13898	1.92615	0.0506267
AT5G13320	1.92468	0.0620674
AT4G17030	1.91896	2.31e-10
AT1G26700	1.91844	1.1e-05
AT1G24430	1.91495	2.18e-13
AT4G26950	1.91403	0.00138676
AT4G22640	1.91162	1.66e-07
AT2G38600	1.9108	0.000941742
AT2G15050	1.90552	0.000192616
AT4G02160	1.89821	0.0175118
AT5G55180	1.89653	1.46e-20
AT5G40780	1.89515	1.13e-17
AT2G33205	1.89229	8.12e-08
AT1G34050	1.88561	2.78e-07
AT5G48170	1.88314	2.06e-05
AT3G22235	1.87824	0.0320112
AT5G26070	1.87583	0.00245794
AT5G50160	1.87221	0.0102568
AT5G52260	1.87178	2.43e-11
AT3G06020	1.87131	2.85e-12
AT1G04220	1.87014	1.4e-05
AT4G15396	1.86848	2.18e-05
AT1G80730	1.86646	1.21e-08
AT3G21720	1.86633	0.000167941
AT3G13620	1.86478	1.06e-16
AT1G14455	1.86253	0.0288155
AT5G37450	1.86167	4.49e-06
AT3G32030	1.85905	3.51e-18
AT3G42180	1.85624	1.03e-15
AT2G36590	1.84822	0.0512566
AT1G22110	1.84677	0.00684915
AT1G30515	1.84652	2.65e-05
AT5G52750	1.84413	5.6e-09
AT5G66815	1.8419	4.71e-06
AT3G43190	1.83965	3.31e-07
AT4G01390	1.83948	7.81e-12
AT4G03270	1.83633	1.29e-05
AT1G04360	1.83523	1.14e-13
AT2G17845	1.83508	0.000265399
AT2G29410	1.83493	2.75e-06
AT3G42725	1.8342	0.000134444
AT5G45650	1.8323	2.02e-10
AT1G77120	1.83153	2.32e-09
AT1G74000	1.83054	1.2e-06
AT5G35870	1.82538	0.0781505
AT5G58570	1.82404	0.0865885
AT2G28930	1.82305	4.58e-13
AT4G33720	1.82056	0.000762643
AT4G15620	1.81603	0.0138158
AT5G05365	1.81029	0.00193369
AT4G25760	1.80769	4.31e-10
AT5G43690	1.80422	1.24e-11
AT1G06980	1.79827	4.14e-06
AT2G19050	1.79373	0.00299667
AT1G29020	1.79296	6.67e-06
AT1G74010	1.78519	7.01e-07
AT4G15120	1.77955	4.09e-13
AT1G48870	1.77633	0.00159438
AT5G28010	1.77465	0.00140991
AT5G65980	1.77409	0.0382811
AT4G37800	1.77225	9.69e-06
AT5G01820	1.76585	9.31e-13
AT1G05153	1.75779	0.060047
AT4G09420	1.75678	6.79e-12
AT5G55350	1.75282	0.0146167
AT2G41170	1.74958	2.61e-10
AT5G22500	1.74718	1.21e-07
AT3G32040	1.74414	4.64e-09
AT2G18150	1.73932	1.19e-13
AT3G55700	1.73841	8.43e-12
AT2G24430	1.73743	5.66e-08
AT5G26300	1.73724	0.000141766
AT1G56250	1.73638	0.0293677
AT3G47380	1.73637	0.0733799
AT1G72210	1.73319	1.06e-05
AT1G32900	1.73193	2.53e-05
AT5G63130	1.73171	0.000107047
AT1G78020	1.72863	0.000579103
AT1G28610	1.72811	0.00068578
AT1G07913	1.7214	3.1e-05
AT3G50350	1.72102	5.7e-09
AT4G26560	1.71963	0.0322471
AT3G25855	1.71754	5.59e-06
AT5G06720	1.71748	2.13e-06
AT1G22680	1.71506	0.0205708
AT5G40590	1.71319	1.95e-12
AT1G15085	1.70999	7.25e-05
AT4G29230	1.70672	1.31e-05
AT1G68450	1.7063	5.29e-06
AT3G56620	1.70233	4.28e-11
AT1G61550	1.70216	0.000341616
AT4G16355	1.70079	0.0294453
AT3G22370	1.69925	9.53e-12
AT3G02800	1.6951	2.99e-07
AT3G30580	1.69254	0.0629422
AT3G44540	1.69245	2.66e-07
AT5G25610	1.6924	3.03e-08
AT1G15125	1.68906	2.32e-07
AT5G37990	1.68757	1.74e-06
AT2G21900	1.68504	0.0258685
AT3G53510	1.68235	1.86e-12
AT3G26460	1.68216	1.34e-05
AT5G54040	1.67848	3.42e-14
AT5G39190	1.67659	0.000602969
AT2G30550	1.67644	4.15e-06
AT1G09950	1.67626	0.00597547
AT5G35110	1.67383	0.000668062
AT1G29290	1.67193	0.000209841
AT2G43120	1.66889	1.97e-12
AT3G12720	1.66704	1.78e-05
AT3G54310	1.6598	0.063408
AT2G18360	1.65946	1.82e-14
AT5G66170	1.65927	1.44e-07
AT2G39050	1.65627	0.000183814
AT1G69970	1.65252	8.31e-05
AT1G08830	1.64927	3.01e-05
AT3G24300	1.64877	2.6e-08
AT2G26400	1.64842	0.00484067
AT2G28710	1.64842	3.87e-05
AT3G48230	1.64456	0.0144881
AT1G35290	1.64372	0.0236886
AT1G02980	1.64323	0.0472923
AT4G00305	1.64071	0.0118891
AT5G60440	1.64032	0.0590277
AT2G31985	1.64001	0.0986345
AT4G29190	1.63984	1.45e-08
AT2G45970	1.63977	1.82e-13
AT1G16500	1.63886	5.77e-16
AT5G67210	1.63836	3.66e-08
AT4G22217	1.63792	8.92e-05
AT2G17770	1.63776	0.00362416
AT2G47710	1.63674	2.18e-06
AT3G29633	1.63477	0.0238401
AT2G03370	1.63217	5.87e-15
AT1G54540	1.62414	8.29e-13
AT4G17680	1.61749	0.000516033
AT4G03210	1.61605	5.17e-06
AT5G65140	1.61467	3.72e-07
AT5G38310	1.61411	0.0324919
AT3G07390	1.61404	1.74e-09
AT1G56600	1.61395	0.000536871
AT5G41280	1.61318	0.000689969
AT1G43800	1.61313	0.000223525
AT5G67520	1.61127	1.56e-12
AT5G52390	1.60982	4.71e-06
AT3G27270	1.6052	1.64e-05
AT1G76650	1.60483	0.000486805
AT2G46495	1.60186	0.000113693
AT1G72540	1.60091	8.31e-05
AT5G49140	1.60039	0.0460028
AT3G09520	1.59808	0.0198269
AT3G15353	1.59687	4.75e-06
AT1G27030	1.5944	8.61e-23
AT3G21080	1.59327	0.0028336
AT1G64700	1.59318	0.000791618
AT1G05450	1.59168	0.000232399
AT3G29970	1.58778	0.000609984
AT5G20270	1.5852	6.21e-11
AT5G65300	1.58481	0.01201
AT5G44005	1.58362	0.000277528
AT5G44730	1.58311	1.76e-06
AT2G46400	1.58158	0.0297864
AT4G04750	1.57779	1.02e-09
AT4G17215	1.57613	7.67e-08
AT2G19810	1.57455	9.44e-06
AT2G01340	1.57297	7.88e-08
AT5G67140	1.57158	1.32e-09
AT5G66670	1.57142	0.0363182
AT2G23060	1.56962	0.00837227
AT1G28370	1.56816	0.0184402
AT5G11140	1.56786	0.0896849
AT4G09900	1.56137	0.0749501
AT2G24195	1.55938	0.0466715
AT4G38140	1.55899	0.0197034
AT1G50590	1.55548	1.95e-07
AT1G69870	1.55181	1.14e-05
AT5G38020	1.55117	2.99e-07
AT1G67100	1.55107	0.00220687
AT1G03410	1.54742	4.47e-16
AT1G62262	1.54618	2.3e-11
AT1G63090	1.5432	3.99e-07
AT4G37420	1.54265	0.0321536
AT5G20830	1.54104	2.24e-08
AT2G29990	1.53806	4.77e-17
AT4G37030	1.53122	1.72e-05
AT5G43170	1.52989	0.000341717
AT2G37530	1.52797	0.000498827
AT1G24735	1.52797	1.54e-07
AT1G60095	1.52224	0.000873191
AT1G53620	1.51799	0.00106049
AT1G51030	1.51435	0.0124261
AT1G24575	1.51197	0.000189835
AT5G01640	1.51146	0.0001818
AT1G77590	1.51092	4.48e-05
AT1G68585	1.50898	0.00116053
AT1G69230	1.50877	6.42e-06
AT5G24655	1.50841	3.13e-05
AT4G12735	1.50442	0.0949456
AT4G30230	1.50426	0.0480213
AT2G44230	1.50365	3.35e-13
AT5G04840	1.50231	1.24e-10
AT5G28490	1.50209	0.00915634
AT3G14070	1.50189	7.66e-09
AT1G17710	1.50038	0.061769
AT4G25310	1.4991	6.62e-05
AT3G25030	1.49871	5.29e-06
AT1G13520	1.49781	2.37e-06
AT1G11300	1.49606	1.11e-06
AT2G28570	1.49444	1.06e-08
AT1G10640	1.49293	0.00376723
AT5G50240	1.49116	0.00170222
AT3G44720	1.4909	3.73e-12
AT3G53235	1.49047	4.61e-05
AT2G16760	1.48953	2.85e-06
AT5G39100	1.48672	0.0602933
AT3G03270	1.4862	0.00033401
AT4G35900	1.48569	0.0108545
AT2G03590	1.48435	3.76e-11
AT1G01380	1.47944	0.000967165
AT4G32810	1.47681	9.23e-05
AT1G45201	1.47499	9.27e-05
AT2G42060	1.47174	0.000152512
AT5G19260	1.47015	9.94e-07
AT4G06065	1.46958	0.00443599
AT5G49630	1.46756	1.78e-05
AT3G03650	1.4675	4.05e-10
AT1G54575	1.46742	1.68e-07
AT5G47980	1.46522	0.000605226
AT3G25655	1.46472	0.000348366
AT3G16280	1.46114	1.61e-06
AT1G09176	1.46113	0.0133899
AT5G02380	1.45653	0.000635934
AT4G34950	1.45456	0.000156354
AT2G41090	1.45403	0.00503572
AT3G06962	1.449	0.00566677
AT1G72830	1.44637	0.000102664
AT5G03885	1.44603	0.0918238
AT3G18450	1.44449	0.00125009
AT5G09300	1.44437	8.78e-10
AT4G28530	1.4438	0.000279903
AT3G23250	1.44311	0.0943983
AT4G35270	1.44138	0.00132244
AT1G67820	1.43988	6.32e-08
AT5G11060	1.43953	0.000136934
AT2G29750	1.43904	3.73e-08
AT2G44080	1.43894	1.74e-06
AT3G03020	1.43676	2.43e-05
AT3G03280	1.43472	0.0130581
AT3G62780	1.43287	0.0023776
AT5G02200	1.43282	0.000639157
AT3G16530	1.43272	0.0270641
AT5G44578	1.43102	0.00146307
AT5G66700	1.43091	0.00771122
AT3G28620	1.42963	0.0700124
AT3G61400	1.42385	0.00644311
AT3G57062	1.42374	2.51e-06
AT3G21420	1.42346	5.57e-18
AT2G23300	1.42322	4.14e-05
AT4G26200	1.42175	0.0275007
AT4G28330	1.42135	0.00788855
AT5G62520	1.42124	3.1e-05
AT1G48745	1.42041	0.00040852
AT1G19840	1.41926	4.5e-06
AT1G12805	1.41676	9.43e-05
AT4G23130	1.41524	0.000779662
AT1G73500	1.41342	0.00437658
AT3G56500	1.4121	0.0271466
AT2G40330	1.41012	0.00722566
AT1G66400	1.40682	0.0452461
AT1G29860	1.40637	0.0154796
AT4G39720	1.40578	5.49e-05
AT1G73040	1.40531	1.14e-06
AT2G38465	1.40482	4.04e-08
AT2G18620	1.40465	4.09e-06
AT1G35250	1.40331	7.25e-05
AT3G51680	1.401	0.00501653
AT5G01790	1.40087	0.000509473
AT4G14020	1.39904	0.00150093
AT4G25560	1.39742	1.86e-08
AT5G44050	1.39736	0.00412831
AT1G76520	1.39321	0.00516071
AT5G40210	1.39311	6.3e-06
AT4G17260	1.39217	3.41e-10
AT5G57780	1.39044	0.00788855
AT5G03210	1.39027	0.0570157
AT2G37740	1.39	0.0160759
AT4G15610	1.38999	4.95e-07
AT3G47790	1.38976	0.00124229
AT1G64400	1.38899	2.01e-06
AT5G14650	1.38872	0.000154038
AT3G15780	1.38636	0.0102734
AT3G02550	1.38596	0.000321994
AT2G44940	1.38551	1.86e-05
AT3G28210	1.38527	0.0187371
AT5G20860	1.38491	0.000178475
AT5G55770	1.38164	0.00811293
AT3G07600	1.37975	0.039492
AT3G62730	1.37936	7.88e-05
AT4G22780	1.3791	6.07e-09
AT2G38290	1.37803	2.06e-07
AT1G16530	1.37216	8.64e-05
AT1G67860	1.37201	0.0117015
AT2G23760	1.36704	2.41e-05
AT5G60490	1.36509	0.00248562
AT3G61680	1.36426	6.41e-07
AT4G33330	1.36406	2.78e-07
AT1G61930	1.36359	0.000463767
AT5G38030	1.36279	3.28e-10
AT5G53030	1.36145	0.0504973
AT3G05860	1.36055	0.000326333
AT2G24400	1.35811	0.00944491
AT3G46890	1.35326	0.0110491
AT1G22220	1.35303	2.89e-05
AT2G25737	1.35213	1.23e-07
AT3G01080	1.34771	0.00377453
AT4G25240	1.34698	3.24e-06
AT3G22840	1.3424	5.5e-07
AT1G21550	1.34156	0.0425938
AT1G50090	1.34152	0.00161597
AT5G46600	1.34097	0.00136213
AT1G51355	1.3409	0.00438968
AT2G40340	1.33956	0.000158635
AT3G43110	1.3375	3.2e-06
AT3G45960	1.33738	0.0369669
AT4G27810	1.33705	0.00286315
AT3G51350	1.33491	0.00124169
AT5G45810	1.33418	2.51e-06
AT3G61118	1.33264	0.049349
AT1G11130	1.33145	0.00433751
AT3G01295	1.33052	0.000187263
AT2G25410	1.32813	0.0184402
AT2G48130	1.32646	4.18e-07
AT1G51035	1.32576	0.0211349
AT5G23530	1.32377	8.9e-05
AT4G02170	1.3188	0.0130221
AT1G17090	1.3175	4.48e-05
AT2G16385	1.31737	0.0047593
AT3G57640	1.31619	0.0113948
AT2G23960	1.31506	5.68e-05
AT3G02940	1.31438	0.00122791
AT4G18910	1.31096	1.31e-16
AT2G29670	1.31063	1.42e-09
AT1G68390	1.30967	0.00482146
AT1G28600	1.30879	1.96e-05
AT1G26100	1.30774	0.00574348
AT3G62590	1.30543	0.000119295
AT1G68360	1.30455	0.0013509
AT4G33560	1.30449	0.00126782
AT1G26590	1.30446	0.0640646
AT3G22540	1.30376	0.00116517
AT4G24110	1.30365	0.000605212
AT4G04570	1.303	0.0011333
AT1G76600	1.29808	0.0579201
AT1G73010	1.2974	3.8e-07
AT1G22490	1.29711	0.00243663
AT3G12915	1.29706	0.0231263
AT3G18400	1.29653	9.41e-10
AT5G47060	1.29636	0.00440736
AT3G05937	1.29443	2.52e-05
AT5G49120	1.29391	0.000788449
AT1G70170	1.29383	0.00335084
AT1G51680	1.29185	3.08e-09
AT3G25882	1.29127	0.0046477
AT1G30530	1.29093	2.33e-05
AT3G50800	1.28956	0.0445085
AT5G66985	1.28899	0.000348366
AT2G26440	1.28697	0.00158267
AT4G23550	1.28604	7.03e-06
AT2G35310	1.28542	0.0612586
AT4G14580	1.28503	1.4e-05
AT2G20570	1.28445	0.0417767
AT1G21120	1.28327	0.00218976
AT4G02280	1.28003	0.0118322
AT1G43910	1.27904	1.15e-05
AT1G14960	1.27776	4.26e-05
AT5G24105	1.27718	0.00392665
AT3G47110	1.27605	0.000259621
AT1G80760	1.27556	0.000190488
AT5G02420	1.27549	0.000100072
AT3G20460	1.27374	0.000383523
AT4G39210	1.27364	0.000769804
AT1G09812	1.27316	0.00477608
AT1G66930	1.27086	0.00163543
AT3G05630	1.26988	0.0130067
AT5G14340	1.26908	7.1e-09
AT3G52820	1.26867	0.0189965
AT5G47910	1.26808	2.53e-16
AT1G53070	1.26706	0.00107516
AT4G36430	1.26613	1.19e-05
AT5G36907	1.26546	0.0301912
AT3G02590	1.26537	0.0248305
AT1G80120	1.2641	3.49e-08
AT5G39890	1.26321	0.000505185
AT1G61270	1.26053	0.0469797
AT5G14230	1.26027	9.64e-05
AT2G43290	1.25678	0.00623007
AT1G27730	1.25286	0.0955624
AT2G28755	1.25279	0.00365787
AT5G49525	1.25174	0.0481521
AT1G17400	1.25002	0.00346699
AT5G15860	1.24959	6.32e-18
AT2G44210	1.2486	0.000107443
AT1G47960	1.24712	3.38e-05
AT5G10625	1.24605	0.000220528
AT3G08860	1.24489	0.0818429
AT2G17050	1.24259	0.00162556
AT3G46330	1.24258	0.000309638
AT1G01120	1.24148	1.78e-06
AT2G28860	1.23995	0.00501608
AT1G44180	1.2387	0.000443067
AT1G77640	1.2377	0.0578368
AT1G69690	1.23754	0.00521207
AT3G23810	1.23579	0.00014417
AT2G42610	1.23454	0.0233643
AT1G72230	1.23449	0.000311352
AT1G09480	1.23418	0.000205898
AT1G04330	1.23365	7.14e-05
AT1G67105	1.23276	0.00586307
AT1G28715	1.23234	0.0245849
AT2G17060	1.23146	0.0217934
AT4G11190	1.22999	0.00105104
AT5G58910	1.22849	0.0164734
AT1G80820	1.22797	0.000129018
AT4G37700	1.22665	3.03e-08
AT1G19330	1.22566	2.41e-07
AT3G05320	1.22444	1.84e-10
AT3G15830	1.2238	0.0741109
AT4G37970	1.22348	3.43e-05
AT1G79520	1.22223	9.87e-07
AT3G24360	1.22091	0.0485133
AT3G19680	1.21367	2.26e-05
AT1G77530	1.21008	1.69e-08
AT3G45330	1.20847	1.55e-06
AT1G55440	1.20683	0.045295
AT3G47710	1.20433	2.16e-05
AT5G58070	1.20313	1.05e-09
AT1G59660	1.20236	0.0559468
AT5G48930	1.20139	2.77e-05
AT2G38740	1.20085	8.92e-11
AT3G19320	1.19984	0.0189927
AT5G47220	1.19736	0.00667179
AT1G03340	1.19375	0.00040852
AT3G63450	1.1933	0.000862306
AT5G67080	1.19043	0.0116773
AT1G49475	1.18875	0.00285725
AT3G58270	1.18803	0.014459
AT4G30440	1.18764	0.000847209
AT5G46650	1.18712	0.000129139
AT3G18950	1.1866	0.000660914
AT1G05065	1.18637	0.0893965
AT3G13520	1.18557	0.00456214
AT2G35150	1.18404	3.29e-05
AT1G77145	1.18371	2.09e-14
AT1G14600	1.18309	0.00359421
AT3G21670	1.18214	0.0488795
AT4G24130	1.18155	4.39e-05
AT1G79700	1.18084	1.91e-05
AT1G10480	1.18022	0.000107374
AT2G22540	1.17876	0.000392837
AT5G43780	1.17638	0.000501674
AT2G32560	1.1752	0.000185181
AT4G33880	1.17353	0.000132978
AT1G28470	1.1653	1.15e-06
AT5G22390	1.16513	0.00799892
AT3G11580	1.16233	0.000454728
AT3G01190	1.16146	5.42e-07
AT5G25110	1.16076	5.95e-10
AT1G51805	1.15902	0.0202327
AT5G41460	1.15875	0.00203155
AT4G12070	1.15685	2.2e-09
AT5G28960	1.15641	0.029814
AT5G42500	1.15592	0.00267511
AT5G59470	1.15478	0.00234341
AT5G04340	1.15349	0.0610349
AT4G13280	1.15346	0.0578992
AT1G68430	1.15291	0.0103171
AT1G62200	1.15157	4.1e-06
AT2G18890	1.15108	1.64e-06
AT4G26270	1.15032	5.79e-06
AT3G55740	1.15012	5.74e-05
AT3G52748	1.15002	0.00106661
AT5G59820	1.14921	0.0598518
AT2G44280	1.14829	0.00103987
AT1G33540	1.1477	0.0112768
AT1G60470	1.14671	0.00463153
AT2G40610	1.14618	0.00501195
AT1G74650	1.14563	0.00196931
AT1G12550	1.1453	0.00395406
AT1G47128	1.14401	5.09e-06
AT3G04420	1.14224	0.000149093
AT1G72360	1.14162	1.27e-05
AT5G42510	1.14113	0.0137201
AT1G19300	1.13832	0.0044084
AT1G19230	1.13643	0.018251
AT4G24310	1.13546	0.00447114
AT3G16150	1.13403	0.0247298
AT2G41312	1.13382	0.0150147
AT1G04490	1.13292	0.00915634
AT3G02610	1.13234	0.000436034
AT1G49450	1.13198	6.77e-06
AT5G66820	1.13164	2.12e-09
AT5G02575	1.13101	0.0679937
AT2G32860	1.13009	0.0833572
AT3G17820	1.12854	6.75e-10
AT3G25110	1.12827	2.24e-05
AT5G43150	1.12585	0.000224881
AT1G53625	1.12557	0.0783891
AT5G46060	1.1252	0.00130037
AT2G40130	1.1242	0.0555566
AT5G25250	1.12412	0.000451357
AT5G47230	1.12391	0.0641509
AT1G70830	1.12375	0.0243153
AT4G37240	1.12355	0.00108254
AT3G09010	1.12352	0.000256891
AT1G63580	1.12337	0.0117934
AT5G41380	1.12297	0.00163605
AT2G34470	1.12135	2.31e-12
AT1G62290	1.11915	0.0354683
AT1G73290	1.11762	0.00214511
AT3G27170	1.11742	7.61e-07
AT4G01250	1.11679	0.0235932
AT5G54960	1.11363	0.000354527
AT2G16580	1.11187	0.00310836
AT1G09310	1.11147	0.0131814
AT2G33710	1.11085	6.83e-05
AT5G11570	1.11051	0.0101054
AT3G22620	1.11045	0.000781829
AT3G29680	1.11042	0.000142928
AT2G22240	1.1102	1.34e-05
AT1G80520	1.10936	0.00992119
AT1G30700	1.1073	7.43e-05
AT1G21270	1.10664	0.0205665
AT3G48440	1.10608	1.95e-07
AT1G36640	1.10499	0.0119944
AT2G18640	1.10468	0.00339462
AT5G62670	1.10377	0.000552882
AT4G08770	1.10343	6.81e-06
AT1G16360	1.10264	0.00555694
AT5G54790	1.10212	0.000623772
AT2G26040	1.10037	0.00021714
AT1G49030	1.09762	0.00310836
AT1G05100	1.09538	0.0256829
AT1G76350	1.09307	0.0247298
AT1G67940	1.09249	0.000503749
AT2G26480	1.09228	9.2e-06
AT1G75390	1.09137	0.00524773
AT5G65207	1.08932	0.0270641
AT3G63010	1.08826	0.00132787
AT5G07460	1.08785	0.00048474
AT1G79110	1.0867	0.000135624
AT2G39420	1.08635	5.39e-09
AT1G20270	1.08617	0.000385596
AT1G20640	1.08608	0.0291266
AT5G59320	1.0857	0.000237226
AT3G06390	1.08456	0.0106829
AT2G35730	1.08348	0.00154739
AT1G52690	1.08293	0.0711939
AT5G45070	1.0827	9.78e-06
AT5G40230	1.0827	8.67e-05
AT5G58500	1.08236	5.24e-05
AT3G25640	1.08134	4.09e-06
AT1G01600	1.08076	0.0102523
AT3G13610	1.08066	0.00071034
AT3G59910	1.07908	1.83e-07
AT1G63750	1.07791	0.0786061
AT5G46050	1.07785	1.23e-06
AT3G02885	1.07754	0.00136325
AT4G16400	1.0771	0.00102635
AT3G13650	1.07564	0.020577
AT4G00340	1.0744	3.35e-05
AT5G67450	1.07418	1.73e-05
AT1G13480	1.0738	0.00289134
AT4G05120	1.07337	0.000422131
AT4G35840	1.07305	0.00014531
AT3G50440	1.07087	0.0620532
AT4G16620	1.07078	0.00612887
AT4G04955	1.07039	6.16e-10
AT5G18290	1.07024	0.00130412
AT2G43510	1.07009	0.0671215
AT2G15830	1.06987	0.00648265
AT1G02575	1.06943	0.0185704
AT4G33550	1.06859	0.0165711
AT1G70720	1.06804	0.0236995
AT2G38180	1.06712	9.48e-06
AT1G29390	1.06688	4.11e-05
AT4G27450	1.06681	0.000982976
AT2G41540	1.06573	8.76e-06
AT2G35612	1.06378	0.000545119
AT1G60630	1.06295	0.000279617
AT1G61255	1.06285	0.0267606
AT5G02230	1.06243	1.91e-05
AT1G13510	1.05938	0.000179795
AT3G61890	1.05877	0.0642759
AT5G44568	1.05865	0.0866368
AT5G23810	1.05839	0.00609923
AT1G70985	1.05804	0.0792043
AT4G21250	1.05786	0.0997991
AT4G10360	1.0578	3.94e-07
AT5G07580	1.05396	0.0138779
AT1G69900	1.05245	1.31e-05
AT2G37580	1.05197	0.00261431
AT5G59720	1.05187	0.0909034
AT3G48610	1.04839	1.95e-06
AT1G72800	1.04831	0.0528085
AT3G06435	1.04766	0.00424101
AT5G40640	1.04707	3.21e-05
AT3G15370	1.04698	0.0318008
AT4G04700	1.04697	0.000189089
AT4G19230	1.04589	0.00503526
AT3G22410	1.04576	0.0198269
AT5G14480	1.04553	0.00191685
AT5G17780	1.04515	0.0020309
AT3G16510	1.04473	0.055548
AT1G10990	1.04358	0.00312617
AT2G32210	1.04355	0.0479141
AT2G19590	1.04348	0.00137021
AT3G14067	1.04278	0.0483576
AT5G49770	1.04264	0.0239117
AT2G45660	1.04079	0.0702829
AT3G22800	1.03849	0.0958956
AT4G21910	1.0375	7.37e-05
AT5G62480	1.03632	2.26e-06
AT2G43800	1.03571	0.0945718
AT2G35760	1.03518	0.000897918
AT5G46530	1.03502	0.00133486
AT1G12330	1.03433	0.000225322
AT1G46480	1.03377	0.0016155
AT5G46080	1.03291	0.00566859
AT4G35190	1.03188	0.0125314
AT5G62100	1.03052	0.000838896
AT1G72940	1.03025	0.0165121
AT1G11260	1.02886	2.16e-05
AT3G45660	1.02868	0.000563735
AT2G35585	1.02821	0.0149975
AT4G09750	1.02764	0.000261863
AT4G35160	1.02713	5.39e-05
AT1G78490	1.027	0.00691963
AT3G13437	1.02617	0.0008136
AT1G01453	1.02521	0.00186549
AT4G15390	1.02433	0.00131552
AT1G68840	1.02413	0.0455725
AT5G54165	1.02381	0.074229
AT2G16660	1.02342	0.00443599
AT3G48340	1.02283	5.41e-07
AT4G05020	1.02272	3.68e-06
AT2G22905	1.02206	0.0387421
AT5G45490	1.02074	0.000121775
AT4G21120	1.01945	0.00231718
AT3G04480	1.01886	0.000183874
AT4G10550	1.01871	0.00976555
AT4G02630	1.01813	0.00663081
AT3G12700	1.01799	2.58e-05
AT2G31230	1.01515	0.0101297
AT5G40960	1.01469	0.0288845
AT2G30490	1.01454	0.000122279
AT3G26590	1.0134	7.53e-05
AT4G01070	1.01172	0.000102911
AT5G26790	1.00993	0.0506534
AT5G60050	1.00808	0.0130704
AT1G57990	1.00711	0.000121686
AT1G62790	1.00573	0.000255945
AT5G28150	1.00572	0.00243561
AT2G18500	1.00331	0.0044072
AT5G66690	1.00282	3.49e-08
AT5G38900	1.00147	0.00770178
AT1G70260	1.00131	0.00706971
AT1G22065	0.998668	0.0143366
AT5G49780	0.997946	0.0974481
AT2G35770	0.996936	0.00123175
AT1G71050	0.996216	0.0586627
AT1G13340	0.995489	0.000877862
AT4G31020	0.995223	0.0183507
AT4G24050	0.993806	1.73e-05
AT1G49320	0.993233	0.012176
AT1G48480	0.992605	4.08e-05
AT5G20230	0.9926	0.0421424
AT1G17020	0.991279	7.21e-05
AT2G43140	0.99058	3.75e-06
AT2G47010	0.98998	0.00726837
AT1G19250	0.987001	0.00161557
AT5G40150	0.985667	0.0113041
AT5G41040	0.983666	7.77e-09
AT4G28950	0.983247	0.009727
AT1G30500	0.981397	0.000135893
AT3G22415	0.980671	0.0188956
AT3G63260	0.977907	0.00035305
AT1G58590	0.976902	0.042709
AT4G18280	0.976352	0.00781599
AT2G28900	0.976072	0.00561513
AT5G20280	0.975698	0.07758
AT2G15310	0.974994	0.00369358
AT4G30810	0.972768	2.75e-05
AT4G34230	0.967453	5.46e-06
AT1G07880	0.96641	0.000691536
AT3G28930	0.964363	0.00258855
AT5G46710	0.964344	0.0282256
AT3G17690	0.962611	0.00660743
AT3G61970	0.961308	0.0945718
AT4G37690	0.961248	0.000432358
AT5G59990	0.960447	0.0887337
AT3G48020	0.960089	0.0670006
AT3G54150	0.958998	0.0717757
AT3G21230	0.958518	0.000460016
AT4G37370	0.957979	0.0253998
AT1G02390	0.956878	0.00402976
AT3G50710	0.956593	0.0963019
AT1G48260	0.955885	0.00959579
AT5G64510	0.954223	0.00020978
AT2G48010	0.953287	0.0102979
AT3G56880	0.95291	0.0129998
AT5G64640	0.952524	0.0494173
AT2G23680	0.952267	0.0257152
AT5G36180	0.951285	7.77e-09
AT3G07320	0.950234	0.0375945
AT2G30010	0.949724	0.00497865
AT2G32510	0.949132	0.000384613
AT2G47370	0.948778	0.0271828
AT4G01840	0.946985	0.0240322
AT4G02830	0.945658	0.000637239
AT4G20000	0.945361	0.0699284
AT1G16850	0.943938	1.31e-05
AT4G10770	0.943673	0.000424571
AT4G01140	0.942866	0.00448785
AT4G16350	0.941373	0.00609923
AT1G19970	0.941303	0.0131341
AT2G27690	0.940067	0.0268343
AT1G37130	0.938912	0.000118089
AT3G15210	0.937699	0.090879
AT1G76690	0.937563	0.000603591
AT5G47870	0.937045	0.0024603
AT1G80690	0.936071	0.00036768
AT5G63850	0.935202	1.83e-05
AT3G12500	0.934447	0.00887556
AT1G15950	0.933905	0.00186068
AT2G41220	0.932755	0.0940756
AT1G75110	0.93161	0.0893965
AT1G67360	0.930104	1.5e-09
AT3G57630	0.929932	0.0216739
AT3G01730	0.929507	0.0464058
AT2G36570	0.929216	0.00187017
AT1G31320	0.928395	0.046569
AT3G54200	0.92802	0.00453687
AT2G23290	0.927944	3.65e-06
AT4G17280	0.926451	0.00324888
AT4G27560	0.925839	0.00278819
AT5G11160	0.925373	0.00258855
AT4G21903	0.925179	0.000682575
AT4G02940	0.924323	0.00690434
AT3G19970	0.924139	5.23e-06
AT3G52710	0.922363	0.0216565
AT2G23620	0.921177	0.0647827
AT3G62210	0.919245	0.000260635
AT4G24040	0.919048	0.0317704
AT1G07720	0.918149	0.00399421
AT5G38540	0.9177	0.0020305
AT2G17500	0.916958	0.000826047
AT3G61820	0.91564	0.0279981
AT2G02630	0.915591	5.07e-05
AT5G47530	0.914195	0.00700465
AT3G54820	0.91373	0.0321257
AT5G15180	0.913455	2.84e-07
AT5G18840	0.912594	7.25e-05
AT2G48090	0.911181	0.00939049
AT3G44990	0.90575	9.4e-05
AT3G50750	0.905508	0.0322953
AT1G23330	0.904969	0.000804207
AT4G22730	0.90394	0.0586613
AT4G22770	0.903723	0.00139831
AT4G08780	0.903358	0.000453695
AT1G70920	0.902773	0.0108242
AT1G76490	0.902591	0.00201167
AT2G17280	0.902438	0.00808117
AT3G29630	0.901116	1.1e-06
AT5G45220	0.899827	0.00134666
AT1G49560	0.899793	0.00163157
AT1G10370	0.899723	0.0516815
AT2G33850	0.899204	0.0492033
AT1G29025	0.898926	2.97e-05
AT5G41160	0.8982	0.0363182
AT3G16490	0.897732	0.00172603
AT1G26730	0.89634	0.0581473
AT1G01480	0.895749	0.0082925
AT3G16860	0.895205	0.00324918
AT1G29050	0.8952	1.03e-05
AT5G45350	0.895008	5.69e-05
AT5G19650	0.894466	0.0895054
AT1G22050	0.893569	0.00289134
AT5G18270	0.893219	1.08e-06
AT1G78950	0.892281	0.00679031
AT3G20940	0.892061	0.0168411
AT4G22690	0.891261	0.0166136
AT2G28950	0.890962	0.0182173
AT1G67520	0.890782	0.0711792
AT3G51860	0.890682	2.46e-05
AT5G26230	0.890086	0.0258698
AT1G12200	0.88907	0.00882258
AT1G08290	0.888918	0.00220687
AT3G14280	0.888499	7.53e-09
AT3G52180	0.888325	0.0369598
AT1G33260	0.887346	6.47e-05
AT3G55090	0.887191	0.00858944
AT4G23010	0.886099	1.28e-05
AT1G66350	0.886032	0.00957574
AT4G29930	0.885642	0.00843713
AT3G05890	0.884462	0.00687894
AT3G53600	0.884383	0.0209416
AT2G25940	0.883586	0.0102664
AT3G29250	0.883491	0.0482286
AT3G02770	0.88326	0.0601977
AT1G17745	0.882818	0.00163599
AT1G72950	0.882244	0.0990423
AT3G29410	0.881776	1.47e-06
AT1G51890	0.880282	0.0580784
AT5G23240	0.880078	0.0492033
AT1G62250	0.879325	0.0167868
AT3G45080	0.879102	8.58e-05
AT3G18160	0.878162	2.32e-06
AT5G36160	0.877317	3.4e-08
AT1G64670	0.875608	0.0118891
AT3G50910	0.874933	8.97e-05
AT1G10020	0.874922	0.000260444
AT4G27300	0.874843	0.0456091
AT3G03780	0.874839	0.000120076
AT1G51480	0.874735	0.0919099
AT5G56520	0.874699	0.00577871
AT3G55310	0.874385	0.00577871
AT1G64890	0.874145	0.00195559
AT3G27220	0.873504	0.00116809
AT5G62220	0.873317	0.00560314
AT2G36910	0.873018	0.0955376
AT1G44170	0.871681	2.8e-06
AT2G20562	0.871332	0.0316127
AT5G18661	0.870977	0.07297
AT4G11820	0.869038	6.37e-07
AT5G13880	0.866662	0.0243103
AT5G47070	0.866654	0.0369571
AT5G23850	0.865453	0.00102573
AT3G22550	0.865031	0.0727101
AT1G22885	0.864958	0.0261884
AT2G36460	0.863849	0.0130786
AT1G69680	0.863285	0.014209
AT5G42720	0.862986	0.0183443
AT4G22840	0.862644	0.000804207
AT1G11540	0.862523	0.00247963
AT1G17290	0.862314	0.00277793
AT2G38390	0.862279	7.86e-05
AT3G06355	0.859426	0.00162483
AT2G34610	0.85903	0.0252911
AT1G74440	0.858443	0.0125534
AT1G61260	0.85803	0.00176505
AT5G49990	0.85777	0.000205898
AT1G01300	0.854627	0.0566562
AT5G61340	0.853939	0.0370218
AT2G32190	0.853837	0.0491181
AT1G21910	0.853791	0.010043
AT1G17030	0.852591	0.0164409
AT5G17980	0.852492	0.0228642
AT1G24620	0.851765	0.0346361
AT4G39740	0.850926	0.0157054
AT2G20362	0.850676	0.0444821
AT1G28570	0.850074	0.00574098
AT3G63380	0.849448	0.0922904
AT4G31330	0.84837	0.0759166
AT4G34990	0.847925	0.0334913
AT4G22340	0.845725	0.000776911
AT5G61010	0.845619	0.00487731
AT1G12420	0.844873	0.0523165
AT1G63820	0.84416	0.00455817
AT4G31320	0.844081	0.000492
AT5G08260	0.843175	0.000481591
AT3G11820	0.841379	0.000524581
AT2G35270	0.841125	0.000619191
AT5G01360	0.840931	0.00410069
AT1G31335	0.840449	0.0234501
AT5G15130	0.840196	0.0137372
AT5G53750	0.839003	0.0417844
AT5G61570	0.838694	0.011554
AT2G19690	0.838441	0.0625964
AT4G14980	0.83825	0.00616266
AT1G12320	0.837699	0.020577
AT1G66800	0.837251	0.00163543
AT3G21240	0.837118	0.0161102
AT5G17190	0.837042	0.0270641
AT4G05590	0.835534	0.00256325
AT5G38010	0.834562	5.07e-05
AT1G21130	0.833836	0.00107491
AT2G38060	0.833	0.0946733
AT1G75450	0.831395	0.063335
AT2G42350	0.830702	0.0133758
AT3G15540	0.829393	0.00204772
AT3G01760	0.82827	0.0523838
AT3G18690	0.827477	0.0680796
AT1G79180	0.826433	0.0620204
AT3G59710	0.826368	0.00376723
AT5G25820	0.825912	0.0287768
AT1G78780	0.825415	0.000127845
AT5G21105	0.825023	0.000560626
AT5G43420	0.823995	0.0299633
AT2G28840	0.823943	0.000808532
AT3G57650	0.823904	0.0253199
AT5G12970	0.823419	0.00203591
AT1G25520	0.823372	0.0271079
AT4G17070	0.823102	0.00182023
AT2G39220	0.822211	0.0438143
AT5G50300	0.821577	0.0745959
AT1G65560	0.8209	0.000788137
AT5G59700	0.818655	0.0338949
AT2G41050	0.818284	3.2e-05
AT1G61500	0.818242	0.0109723
AT3G48180	0.817869	0.0606329
AT3G50260	0.817467	0.0425598
AT2G38700	0.816648	1.87e-06
AT2G20920	0.816608	0.0206442
AT3G07270	0.816352	0.00498086
AT1G27140	0.815864	0.0239818
AT4G26120	0.81515	0.0244787
AT5G07250	0.814398	0.00746916
AT2G30070	0.813511	0.0279761
AT1G55740	0.813182	0.00103664
AT3G13590	0.811214	0.0620674
AT3G50640	0.810417	0.00976555
AT5G09978	0.810057	0.0554792
AT1G70990	0.810004	0.0314621
AT5G11740	0.809876	0.0523165
AT4G08570	0.807939	0.0218242
AT4G35320	0.807505	0.00348916
AT1G33055	0.806681	0.0642655
AT1G01200	0.806579	0.0737023
AT5G67480	0.804474	0.00126215
AT5G53420	0.804298	0.00119561
AT5G40240	0.804058	0.00079774
AT5G38300	0.802445	0.0424417
AT5G08170	0.799345	5.27e-06
AT3G50810	0.799169	0.00532895
AT5G02580	0.798413	0.0206672
AT2G39700	0.798177	0.0198269
AT5G21482	0.79551	0.0548305
AT3G03150	0.795041	0.00263864
AT5G28442	0.794757	0.0788371
AT4G30650	0.793975	0.0565085
AT3G49330	0.793771	0.000119607
AT1G54217	0.792832	0.0325133
AT4G31130	0.791921	0.00152923
AT4G21960	0.791783	0.000173953
AT4G33050	0.79172	0.0209416
AT1G79330	0.790634	0.0345808
AT4G28250	0.79048	0.00606367
AT4G19030	0.790309	0.00412731
AT3G17860	0.788978	0.00859133
AT4G23630	0.787734	0.00220827
AT4G34050	0.786798	0.000331327
AT4G29800	0.78643	3.01e-06
AT2G31090	0.786237	0.0902865
AT3G27950	0.785576	0.0131814
AT5G54145	0.785329	0.0955236
AT5G04740	0.785088	3.94e-10
AT1G72430	0.783546	0.00369531
AT4G23870	0.783522	0.0506733
AT5G43600	0.782921	7.94e-05
AT3G46720	0.781249	5.94e-06
AT1G31814	0.780282	0.00746753
AT1G67730	0.779184	0.00383837
AT4G27960	0.779149	0.0547762
AT2G24040	0.777568	0.0180002
AT4G17230	0.777032	1.16e-07
AT3G54610	0.776172	0.0314916
AT3G26840	0.774476	0.0571323
AT2G44360	0.77402	0.0969643
AT5G38790	0.772687	0.0275007
AT3G60980	0.77259	0.0245691
AT1G52880	0.771404	0.00520565
AT3G02875	0.770213	0.00137455
AT4G16600	0.769865	0.0142296
AT1G14120	0.769805	0.00321901
AT2G45300	0.7679	1.57e-06
AT1G28680	0.767099	0.00840269
AT4G15740	0.767042	0.0628468
AT5G12340	0.766715	0.0364196
AT5G15120	0.764801	0.000604032
AT3G50210	0.764403	5.74e-05
AT2G20142	0.764398	0.0560592
AT4G09670	0.763661	0.00454364
AT3G24770	0.763568	0.0517871
AT3G18490	0.763481	0.0183391
AT1G69840	0.76323	0.0100475
AT2G24390	0.763121	0.0230892
AT4G17760	0.762223	0.0771113
AT4G36945	0.762187	0.000223525
AT3G27400	0.761159	0.0285241
AT2G28460	0.760133	0.0413785
AT1G80530	0.759889	0.0893965
AT3G18710	0.759223	0.00208644
AT3G54290	0.758945	0.00602951
AT4G28720	0.757087	0.000512766
AT3G27884	0.757007	0.000224099
AT3G50620	0.756771	3.83e-05
AT2G43050	0.75595	0.0982352
AT2G17700	0.755279	0.0270641
AT4G37340	0.755193	0.00172117
AT2G29995	0.754689	0.0338303
AT2G01540	0.753488	0.0786188
AT2G38710	0.753032	0.0179065
AT3G20380	0.751225	0.000769804
AT5G67430	0.750893	0.000659576
AT1G44800	0.75082	0.00145585
AT5G54160	0.749158	0.00301345
AT4G27730	0.749139	0.0033383
AT3G22930	0.748516	0.0377425
AT1G67800	0.748234	0.00665409
AT3G22425	0.747594	0.00690434
AT1G01090	0.747181	0.00272308
AT1G06640	0.747096	0.00250918
AT3G25400	0.746905	0.0528085
AT5G48010	0.746766	0.0543524
AT1G64170	0.746515	0.000892424
AT5G22630	0.743794	0.0773941
AT3G15480	0.742819	0.0671445
AT1G61890	0.742612	0.000788137
AT1G54290	0.742447	0.0141562
AT4G30420	0.742127	0.0142847
AT5G02560	0.741749	0.00616408
AT4G23060	0.741701	0.0159372
AT5G41800	0.741589	0.00525296
AT1G21110	0.738223	0.0173522
AT3G55940	0.736245	0.0413692
AT5G39090	0.734854	0.0674918
AT3G47780	0.734248	0.084499
AT5G23170	0.731523	0.0335245
AT1G28660	0.730499	0.00010602
AT1G01420	0.729797	0.00748411
AT5G19550	0.729036	0.00140253
AT4G26220	0.728726	0.00129035
AT1G80900	0.728468	0.00424876
AT2G31390	0.728168	0.0278328
AT4G30850	0.727955	0.000500386
AT3G56730	0.727192	0.0282256
AT5G53590	0.725606	0.0615547
AT1G69520	0.724061	0.0691702
AT4G22230	0.723202	0.0215313
AT5G49710	0.722874	1.65e-05
AT5G44610	0.72242	0.037005
AT1G49310	0.722247	0.0324329
AT1G24170	0.722034	0.0228416
AT2G25000	0.721631	7.21e-05
AT2G15230	0.719715	0.00690434
AT5G05110	0.718636	0.0038124
AT1G06800	0.718167	0.0413318
AT5G14130	0.717713	0.0109528
AT2G27960	0.717172	0.0992689
AT4G02130	0.717116	0.0445085
AT2G46860	0.716556	0.0138555
AT5G03760	0.716335	0.00124229
AT5G40970	0.714154	0.0902378
AT3G43890	0.713239	0.00568492
AT4G15150	0.713204	0.0565832
AT1G15460	0.713169	0.0734706
AT1G73580	0.711029	0.0228135
AT4G12910	0.710645	0.00135178
AT1G70330	0.710006	0.049927
AT1G76952	0.709481	0.0136849
AT3G08690	0.709405	0.00252533
AT3G05290	0.709189	0.000838723
AT5G11790	0.709057	0.000113662
AT5G23280	0.708994	0.0514648
AT1G69890	0.70826	0.0876435
AT2G01170	0.707997	0.0612586
AT2G18730	0.707703	1.03e-06
AT3G02580	0.705081	0.0467231
AT4G33180	0.704581	0.00602951
AT1G22070	0.702893	8.8e-05
AT2G01150	0.702708	0.0240333
AT3G20910	0.702087	0.0307585
AT1G43620	0.701409	0.0290702
AT5G56720	0.700651	0.0165235
AT3G07410	0.699893	0.0866368
AT3G62570	0.698713	0.0992689
AT1G79160	0.698526	0.0527712
AT5G44670	0.69815	0.00126526
AT1G55910	0.697714	0.0720448
AT3G07195	0.697646	0.0248611
AT3G25730	0.696524	0.089501
AT5G66200	0.694656	0.0190203
AT1G27420	0.694425	0.045718
AT1G67750	0.69321	0.0320757
AT5G22090	0.69279	0.053684
AT4G22290	0.692017	0.00661772
AT1G05300	0.691502	0.00179777
AT1G02380	0.690513	0.0215624
AT1G28760	0.690432	0.030404
AT3G07340	0.690183	0.0108175
AT4G10030	0.690176	0.013321
AT5G60520	0.690134	0.0817446
AT4G24960	0.689944	0.078756
AT5G67300	0.68936	0.0428712
AT3G23200	0.689248	0.00850448
AT2G17220	0.686598	0.0180886
AT1G63310	0.686512	0.0556194
AT5G49280	0.686205	0.0592581
AT3G48520	0.68454	0.0911197
AT3G27770	0.683937	0.0119994
AT4G33490	0.683907	0.00138676
AT2G40530	0.683376	0.0838253
AT5G39000	0.683159	0.00760189
AT5G24910	0.682172	0.0130786
AT1G76980	0.68194	0.0693452
AT1G33360	0.681871	0.0359827
AT1G58170	0.681219	0.0425177
AT4G37750	0.681151	0.0698326
AT5G23840	0.680911	0.0423288
AT5G10100	0.679107	0.0528222
AT3G23150	0.677342	0.00368372
AT3G23190	0.676406	0.0584862
AT5G42146	0.673484	0.0283136
AT1G09490	0.672145	0.0338078
AT5G62020	0.671673	0.0807188
AT5G07610	0.670648	0.0818429
AT5G45080	0.668891	0.0471484
AT3G47820	0.666947	0.0571323
AT3G03720	0.66666	8.51e-05
AT5G57000	0.665733	0.0143451
AT5G23830	0.665494	0.0921462
AT3G18260	0.6645	0.0367844
AT1G74940	0.664077	0.00477608
AT4G15480	0.664004	0.0804439
AT4G37470	0.663357	0.0598418
AT2G46535	0.663321	0.00291875
AT2G18950	0.662187	0.0711792
AT5G44060	0.661369	0.0445085
AT5G15950	0.660195	0.0810761
AT3G05155	0.66008	0.00250972
AT2G02610	0.659916	0.0257938
AT3G12400	0.659911	0.0224672
AT2G03280	0.659623	0.0413278
AT5G54030	0.658696	0.0791578
AT3G11780	0.656949	0.0918876
AT5G01490	0.656716	0.0396779
AT4G36990	0.655622	0.000143962
AT4G13930	0.654888	0.0146464
AT5G11090	0.654563	0.0751967
AT3G21560	0.653215	0.000617877
AT1G46264	0.651772	0.0722383
AT2G32990	0.651212	0.000452312
AT5G10830	0.651101	0.0129955
AT1G22410	0.64986	0.020577
AT1G53035	0.648766	0.0973117
AT3G27880	0.648616	0.0994335
AT1G23040	0.648249	0.0947577
AT1G06850	0.647788	0.0643542
AT5G12840	0.647268	0.00382579
AT4G04800	0.646191	0.0435745
AT1G55450	0.645646	0.025013
AT5G19380	0.645347	0.014377
AT5G66080	0.644621	0.0304447
AT1G76360	0.643229	0.0871165
AT1G63800	0.643195	2.1e-05
AT1G52870	0.642855	0.0902367
AT1G63220	0.641872	0.01585
AT1G76340	0.641343	0.00134616
AT2G33530	0.640594	0.0269714
AT2G02360	0.640305	0.0040412
AT3G26210	0.639918	0.010551
AT1G66440	0.639904	0.0151662
AT1G07870	0.638453	0.0417707
AT5G10240	0.638417	0.00418963
AT4G29310	0.637423	0.0401614
AT1G61050	0.635776	0.000204175
AT2G44160	0.635372	4.18e-05
AT1G73340	0.635237	0.0296276
AT3G57380	0.634589	0.0309899
AT5G12470	0.634199	0.00172539
AT1G72790	0.634079	0.0133524
AT4G37520	0.633445	0.0173275
AT1G80300	0.633124	0.0321234
AT1G53920	0.632451	0.0450668
AT5G42980	0.632413	0.00181162
AT2G18960	0.630547	0.0288218
AT3G47220	0.629778	0.00399027
AT2G30590	0.629495	0.0158214
AT3G17120	0.629236	0.0744872
AT1G22750	0.628133	0.0144202
AT1G09960	0.627446	0.0234822
AT3G23175	0.627316	0.0271362
AT1G01225	0.624471	0.0610349
AT2G21340	0.62403	0.0746035
AT1G71697	0.623638	0.0197989
AT4G40040	0.623297	0.0949456
AT5G07220	0.622514	0.0800326
AT1G11790	0.622294	0.00982679
AT4G02100	0.622146	0.0675532
AT5G44920	0.620094	0.0308459
AT5G26670	0.618677	0.0182852
AT5G51260	0.617618	0.0510455
AT1G14780	0.616817	0.0350123
AT3G19553	0.616566	0.00383578
AT5G10480	0.615729	0.02398
AT2G43720	0.614991	0.0607842
AT1G14290	0.614289	0.0744872
AT2G39870	0.613512	0.0565085
AT5G21950	0.61171	0.0578368
AT5G52120	0.61143	0.0359473
AT1G62870	0.610931	0.0901694
AT4G03320	0.608841	0.0322953
AT3G09020	0.608496	0.0329968
AT5G03030	0.608399	0.0600717
AT4G05170	0.607417	0.0557357
AT1G68470	0.606784	0.0623374
AT4G35970	0.606134	0.0467454
AT1G78790	0.605908	0.0872918
AT1G33080	0.605717	0.0215624
AT5G54840	0.605213	0.0987827
AT5G35460	0.605012	0.00160572
AT2G15320	0.604237	0.0732173
AT2G38970	0.603314	0.0765875
AT1G73280	0.599506	0.00377163
AT5G17840	0.599299	0.0788276
AT1G68820	0.596151	0.000862309
AT4G27900	0.595568	0.0122574
AT2G22250	0.595138	0.025322
AT3G25980	0.595064	0.0176817
AT2G46030	0.595002	0.00189828
AT5G47950	0.594901	0.0460028
AT3G14310	0.5948	0.0172709
AT5G10770	0.594019	0.0278388
AT2G36880	0.593287	0.0251989
AT4G37530	0.591392	0.0747885
AT1G55535	0.590935	0.00681818
AT5G23750	0.59006	0.0264506
AT5G07270	0.590004	0.073281
AT3G23920	0.589696	0.0627965
AT3G11800	0.58472	0.0559786
AT3G51360	0.583825	0.069892
AT4G01610	0.583458	0.0262728
AT3G53950	0.582572	0.0534199
AT4G17550	0.580303	0.0130221
AT2G45400	0.579575	0.00108655
AT5G28830	0.579488	0.0206782
AT4G20260	0.577718	0.0352572
AT1G05850	0.577158	0.0150424
AT4G02410	0.576286	0.0185374
AT4G26060	0.576239	0.0324919
AT4G37000	0.575679	0.0588175
AT3G54140	0.575322	0.0581032
AT2G39210	0.575278	0.00216122
AT4G30400	0.574094	0.00613945
AT3G01450	0.573976	0.0888512
AT4G37730	0.573837	0.0692478
AT1G29800	0.571543	0.0162069
AT1G73480	0.571384	0.0608169
AT5G46870	0.570479	0.01613
AT5G10410	0.570234	0.0120724
AT3G27310	0.569437	0.00609923
AT5G01090	0.567773	0.00418103
AT4G20760	0.567525	0.080441
AT3G19450	0.567198	0.00124504
AT1G09540	0.56405	0.0859577
AT1G51070	0.563585	0.00503526
AT2G35840	0.562835	0.00175603
AT1G75760	0.562661	0.0534199
AT3G61990	0.561195	0.0994942
AT3G55430	0.559285	0.0964583
AT3G44510	0.557377	0.0796569
AT2G39770	0.557134	0.0160809
AT4G14465	0.556155	0.044461
AT1G62710	0.555416	0.0809324
AT4G10040	0.555363	0.0245691
AT5G63990	0.554427	0.0291103
AT5G62580	0.553073	0.0749883
AT2G04430	0.552372	0.0749883
AT3G15890	0.5505	0.0835473
AT4G14716	0.55009	0.00395683
AT5G05190	0.549399	0.0755098
AT3G52370	0.548521	0.0979949
AT5G53120	0.546875	0.0187052
AT4G15500	0.54659	0.0951872
AT3G49860	0.546122	0.0998872
AT4G27780	0.545471	0.0444257
AT5G62900	0.544995	0.0940314
AT5G51050	0.542616	0.0197944
AT3G14130	0.541935	0.0409068
AT3G02570	0.541071	0.0206489
AT5G65320	0.539665	0.0270641
AT1G47840	0.539661	0.0152009
AT1G13830	0.538302	0.0846562
AT1G04040	0.538081	0.00264102
AT4G18430	0.536742	0.0678187
AT1G77770	0.536384	0.046569
AT3G23570	0.535338	0.0584916
AT4G01480	0.534225	0.0985916
AT4G28640	0.533331	0.0606837
AT1G75840	0.532666	0.0155117
AT3G02555	0.53245	0.0530171
AT5G12080	0.531207	0.0476664
AT2G38610	0.531134	0.00190464
AT5G58300	0.530457	0.0612314
AT1G60390	0.529924	0.0240322
AT1G21390	0.529738	0.0492033
AT1G07890	0.529523	0.0606329
AT5G52510	0.528553	0.0895057
AT5G11950	0.527485	0.00293157
AT1G08920	0.525765	0.024615
AT3G47550	0.525056	0.079268
AT2G37710	0.524814	0.022368
AT2G18230	0.523795	0.0287768
AT4G34160	0.523734	0.0229262
AT4G00500	0.522523	0.0348807
AT4G32690	0.521228	0.0848549
AT5G62740	0.521088	0.028348
AT3G06170	0.518887	0.0307036
AT1G79610	0.517447	0.0613178
AT2G05590	0.515185	0.0983205
AT3G29360	0.514149	0.0694916
AT3G11700	0.513834	0.0274304
AT3G55360	0.512019	0.0829302
AT1G16520	0.509497	0.00296832
AT1G23440	0.508457	0.0371189
AT4G34150	0.507731	0.061285
AT3G49350	0.506274	0.0489636
AT3G02620	0.506006	0.073226
AT1G20330	0.505782	0.0751967
AT1G52910	0.505579	0.0751967
AT1G61670	0.502536	0.00260784
AT5G05860	0.501203	0.044456
AT5G36250	0.501118	0.0979949
AT2G17760	0.501117	0.0270641
AT2G12462	0.500845	0.0666044
AT1G34750	0.499849	0.00392747
AT5G08640	0.498789	0.0370061
AT3G18170	0.497881	0.0302451
AT1G26920	0.497233	0.0586613
AT1G24360	0.49618	0.0097331
AT3G17840	0.495296	0.0757836
AT3G21190	0.494936	0.025354
AT1G08510	0.494694	0.0153961
AT2G33620	0.492402	0.0296276
AT1G33800	0.492341	0.0130562
AT5G17000	0.491793	0.0655992
AT4G36648	0.490849	0.0902367
AT1G13110	0.490444	0.0718368
AT5G02890	0.487489	0.0592763
AT1G11910	0.485984	0.0109528
AT5G44480	0.483894	0.0117015
AT5G37740	0.483865	0.023164
AT1G16860	0.483844	0.0403579
AT4G23420	0.481661	0.011877
AT4G37320	0.481144	0.00894479
AT1G16840	0.479145	0.0958264
AT3G05120	0.47803	0.0187052
AT1G22550	0.478004	0.0817913
AT5G07990	0.474883	0.0841451
AT5G02800	0.470665	0.0106518
AT2G33590	0.470078	0.0269333
AT4G25970	0.468845	0.0506267
AT1G01360	0.468279	0.042325
AT3G05020	0.467126	0.0679028
AT1G28130	0.465862	0.0848308
AT3G58620	0.463441	0.0595207
AT5G01810	0.462462	0.00296832
AT5G19050	0.462365	0.0444257
AT1G17080	0.460906	0.0612497
AT4G23430	0.46045	0.00402591
AT3G29200	0.459315	0.0256054
AT5G44820	0.459236	0.0322421
AT1G67148	0.458709	0.0667007
AT4G31550	0.456483	0.0671542
AT4G39030	0.455959	0.0359473
AT5G43060	0.455948	0.0759416
AT5G47730	0.454661	0.0351778
AT4G35860	0.454164	0.0163049
AT2G46100	0.454131	0.0519298
AT3G08710	0.451874	0.0203286
AT3G53780	0.450541	0.0405117
AT2G39890	0.449247	0.0821755
AT5G65310	0.448212	0.0118464
AT2G19830	0.448189	0.00391495
AT1G52760	0.446785	0.0407976
AT2G23790	0.44561	0.0708473
AT3G62830	0.445068	0.0578368
AT2G32800	0.442209	0.090405
AT5G59950	0.442177	0.0793675
AT5G01600	0.439782	0.0969281
AT1G08820	0.438278	0.091814
AT4G08470	0.43788	0.0673616
AT3G11520	0.434114	0.0893965
AT2G43420	0.429703	0.0597978
AT5G10280	0.427321	0.0899769
AT1G22640	0.426759	0.0951872
AT3G27570	0.426668	0.0231629
AT3G53120	0.423864	0.0530574
AT4G12790	0.421545	0.0369571
AT2G05260	0.420786	0.0246038
AT2G23320	0.419607	0.0798393
AT5G14640	0.419455	0.0927825
AT4G18950	0.418783	0.0667072
AT2G42580	0.417141	0.035615
AT5G06390	0.416136	0.0584599
AT2G46500	0.414674	0.0768056
AT1G78670	0.414145	0.0214334
AT5G57360	0.414106	0.0927499
AT5G55050	0.413612	0.0992689
AT1G48960	0.413362	0.093612
AT1G62370	0.41298	0.0757675
AT3G02630	0.412244	0.032849
AT1G11840	0.406431	0.00091235
AT1G01630	0.40568	0.01585
AT3G02360	0.405631	0.0893965
AT3G27380	0.405569	0.0536705
AT1G04960	0.402492	0.0213317
AT5G47770	0.401001	0.0571183
AT2G20900	0.392094	0.0473235
AT1G64460	0.391937	0.0902865
AT5G05790	0.390991	0.0688797
AT4G14230	0.387726	0.0720226
AT5G66140	0.386904	0.0760765
AT3G07880	0.386287	0.098805
AT1G22280	0.38593	0.0818103
AT1G27000	0.38293	0.0535391
AT1G15270	0.378896	0.0723183
AT5G45550	0.36047	0.0753901
AT4G13010	0.356777	0.0651616
AT3G61440	0.35075	0.0927825
AT5G22740	0.346306	0.0221531
AT5G60360	0.339822	0.0961685
AT4G25230	0.330339	0.0671215
AT3G54300	0.326158	0.0651394
AT3G54620	-0.306751	0.0817913
AT2G23070	-0.309258	0.0720448
AT5G17640	-0.340919	0.0606837
AT5G26260	-0.3463	0.0917014
AT2G28550	-0.347319	0.0999196
AT1G19920	-0.351316	0.0546434
AT1G11670	-0.352191	0.0946733
AT2G41900	-0.353842	0.0718279
AT3G61180	-0.355494	0.0781505
AT1G77840	-0.356842	0.0959776
AT5G65670	-0.370174	0.0768578
AT1G36730	-0.372704	0.0818103
AT3G29160	-0.380175	0.0675512
AT4G22670	-0.383254	0.0959897
AT1G04510	-0.383651	0.084429
AT4G31460	-0.383951	0.0829302
AT1G17470	-0.39355	0.0382889
AT5G18650	-0.397442	0.0402361
AT4G16650	-0.398323	0.0734285
AT2G36240	-0.39935	0.0957661
AT3G08550	-0.404102	0.0880362
AT1G47530	-0.404207	0.0596618
AT5G11580	-0.40592	0.0997991
AT3G18035	-0.407132	0.0717757
AT2G32080	-0.408566	0.0859822
AT1G70940	-0.408959	0.0896849
AT1G28580	-0.40918	0.0681824
AT1G65590	-0.412064	0.0946733
AT3G19010	-0.414452	0.0443678
AT1G19400	-0.418814	0.0893965
AT3G62390	-0.419277	0.0940047
AT1G50480	-0.42757	0.0443027
AT3G21140	-0.429439	0.0692478
AT5G48160	-0.430509	0.0102618
AT1G71696	-0.432343	0.0776637
AT1G53180	-0.435434	0.0755231
AT2G48100	-0.435687	0.0403271
AT3G43960	-0.43706	0.0455314
AT5G50400	-0.437354	0.0865977
AT3G08760	-0.440233	0.0271202
AT5G44090	-0.440293	0.083152
AT5G61790	-0.441415	0.070226
AT3G04350	-0.44181	0.0418594
AT4G26300	-0.442952	0.0183303
AT5G64240	-0.446163	0.0510986
AT2G47620	-0.447979	0.0958956
AT2G20680	-0.449956	0.0729082
AT5G10560	-0.454759	0.00946685
AT1G75220	-0.456899	0.011637
AT5G24930	-0.457353	0.0655992
AT1G16300	-0.461011	0.0722222
AT1G75500	-0.461165	0.0958956
AT5G14520	-0.461784	0.0549689
AT1G50560	-0.464413	0.0320112
AT3G04520	-0.467304	0.0558232
AT2G45220	-0.469255	0.065371
AT2G13650	-0.471885	0.0426422
AT3G53180	-0.472673	0.0943983
AT4G34450	-0.47277	0.0895054
AT4G02120	-0.473296	0.0385406
AT2G24180	-0.479046	0.0168344
AT1G77510	-0.481399	0.0466713
AT1G19680	-0.481573	0.0515276
AT3G05165	-0.481925	0.00807203
AT5G54500	-0.482385	0.00505602
AT1G06650	-0.48417	0.0650588
AT2G33340	-0.484988	0.0498562
AT5G22480	-0.485219	0.0587998
AT5G05480	-0.485927	0.0694916
AT5G55120	-0.486754	0.00341686
AT1G62810	-0.486962	0.0288218
AT3G22290	-0.487272	0.0062134
AT4G28200	-0.487588	0.0693391
AT4G32610	-0.488114	0.0792062
AT3G59020	-0.488575	0.0377124
AT1G05890	-0.489836	0.0817387
AT2G46520	-0.490998	0.0675532
AT5G58787	-0.491494	0.0334694
AT3G01120	-0.492129	0.0824193
AT5G20520	-0.492455	0.0801426
AT3G11280	-0.493683	0.0372541
AT3G12270	-0.495683	0.0961685
AT3G20090	-0.496744	0.0574435
AT5G19690	-0.496775	0.0164409
AT3G52950	-0.497349	0.0441471
AT4G01330	-0.497599	0.0482286
AT1G32990	-0.499168	0.0996864
AT2G47600	-0.500476	0.0300107
AT1G80270	-0.500859	0.0642801
AT5G24470	-0.501634	0.0740469
AT1G31910	-0.501782	0.0433255
AT3G61130	-0.502306	0.0725752
AT2G03640	-0.502796	0.0783262
AT4G16155	-0.503796	0.0831532
AT1G53830	-0.505658	0.020577
AT1G09850	-0.506251	0.0175048
AT5G14050	-0.509106	0.0916581
AT1G17060	-0.510993	0.0725752
AT1G79440	-0.511233	0.000402362
AT2G43750	-0.51136	0.0664074
AT1G77330	-0.512617	0.0855531
AT5G64300	-0.513841	0.0976209
AT1G04945	-0.514601	0.0958956
AT5G63780	-0.517873	0.0265543
AT3G57010	-0.518216	0.0847525
AT2G27190	-0.518613	0.0274722
AT5G63030	-0.519062	0.0511524
AT2G30970	-0.520246	0.0110326
AT1G02280	-0.521598	0.0433971
AT1G20410	-0.522582	0.0910271
AT3G06580	-0.523091	0.0606837
AT5G07360	-0.523242	0.00133486
AT5G48657	-0.523998	0.0767328
AT2G01260	-0.524838	0.0902865
AT4G19420	-0.525871	0.0322953
AT4G19710	-0.526042	0.0354719
AT2G18570	-0.526355	0.0955298
AT3G23800	-0.526568	0.0786061
AT3G09600	-0.52661	0.0657054
AT3G20490	-0.526646	0.073281
AT3G03040	-0.527055	0.0457409
AT4G05410	-0.527153	0.0949519
AT5G20890	-0.527257	0.0218802
AT1G56110	-0.527263	0.00609923
AT1G64630	-0.527972	0.0517102
AT5G21326	-0.528808	0.073226
AT5G41080	-0.529067	0.0562352
AT1G27150	-0.529426	0.00686914
AT3G58670	-0.529444	0.0369933
AT1G02150	-0.529945	0.0757196
AT3G25150	-0.532263	0.0868637
AT5G32470	-0.533278	0.0369598
AT3G48170	-0.534089	0.00598524
AT3G08730	-0.53412	0.0670006
AT5G22830	-0.534235	0.0963019
AT5G17400	-0.534848	0.0894998
AT5G05890	-0.535028	0.0831532
AT5G60600	-0.535059	0.0736119
AT2G14910	-0.535705	0.0243369
AT3G03520	-0.536966	0.0226163
AT5G42270	-0.537288	0.0253377
AT2G02090	-0.537979	0.0279612
AT3G14680	-0.538133	0.00226713
AT5G15740	-0.538516	0.0710295
AT5G08620	-0.539175	0.0258189
AT1G68440	-0.539477	0.0351597
AT3G03960	-0.541665	0.00709472
AT5G26680	-0.541995	0.0775452
[truncated: 1,426 more rows]

## Sheet: root_2 
ROOTS
AGI number	Log2(fold change) atg7(-N)/atg7(+N)	Statistical significance (q-value)
AT4G08380	25.2721	8.64e-06
AT4G19800	22.1304	2.18e-05
AT5G53660	19.4233	0.000327908
AT3G04785	18.7508	0.00268016
AT5G39460	17.6426	0.00274548
AT2G08545	13.9903	0.0386879
AT3G08685	13.4749	0.00930636
AT3G24290	10.9462	1.1e-17
AT1G12940	10.4709	3.39e-41
AT4G32950	10.0988	6.65e-15
AT5G38910	8.29158	1.55e-08
AT5G36140	8.17504	3.45e-22
AT5G60770	8.06374	1.17e-15
AT1G21890	8.06207	7.57e-10
AT5G36130	7.86534	8.7e-32
AT5G16740	7.67372	7.24e-07
AT3G55790	7.43555	6.97e-10
AT5G04120	6.9174	1.92e-47
AT2G14440	6.9016	0.0442579
AT5G42610	6.69865	3.63e-26
AT3G60415	6.68212	1.58e-14
AT1G08763	6.67831	2.96e-05
AT1G08100	6.67133	0.00104976
AT4G12290	6.6403	1.37e-53
AT2G40740	6.59062	3.56e-11
AT3G59580	6.54681	3.58e-07
AT1G63570	6.52612	0.000318448
AT2G29220	6.43856	1.31e-13
AT4G31380	6.35671	2.48e-05
AT4G22880	6.34717	1.49e-05
AT2G29100	6.31854	8.51e-05
AT1G21540	6.25995	6.05e-05
AT3G05440	6.25512	0.0003346
AT5G54700	6.237	6.48e-15
AT2G29250	6.20364	2.78e-08
AT5G59310	6.12227	2.3e-19
AT3G28510	6.08834	7.07e-13
AT4G19750	6.02414	0.0390753
AT5G16570	6.01815	4.93e-133
AT1G29100	5.99559	6.15e-45
AT4G19970	5.96866	7.62e-08
AT1G70380	5.67596	0.00156996
AT3G57310	5.65596	0.00911445
AT1G63590	5.64393	0.00315369
AT1G32350	5.57222	1.01e-11
AT1G66550	5.54366	0.00176988
AT1G26240	5.52411	1.45e-09
AT5G28000	5.4824	0.000580674
AT2G36440	5.4753	8.63e-10
AT3G12230	5.45925	0.024333
AT1G19630	5.4485	8.77e-05
AT3G13433	5.44734	4.17e-11
AT4G20370	5.37501	0.00324206
AT1G28630	5.32899	0.0445997
AT1G55775	5.31239	6.58e-38
AT1G56650	5.28829	0.00939606
AT3G03910	5.15595	1.66e-72
AT2G40250	5.14608	0.000156525
AT3G44840	5.13392	2.26e-05
AT1G08090	5.12749	3.16e-30
AT2G04070	5.09254	4.12e-06
AT3G04180	5.00377	0.00764713
AT1G26255	4.98306	0.00147468
AT5G11930	4.98145	2.42e-43
AT2G23830	4.97359	3.79e-12
AT5G46240	4.96923	0.000858447
AT1G18520	4.94845	0.0229667
AT1G65483	4.90152	0.00461621
AT1G66600	4.89077	2.65e-18
AT1G33900	4.881	2.43e-05
AT5G44565	4.8586	4.25e-05
AT5G06905	4.84956	0.0203776
AT2G24720	4.83906	6.34e-24
AT4G09110	4.81746	4.85e-13
AT2G21900	4.77927	2.22e-19
AT3G12410	4.76815	0.000325714
AT5G45380	4.76658	9.11e-63
AT4G11340	4.74439	0.00164437
AT4G19925	4.7441	6.59e-05
AT4G23560	4.7383	0.0109081
AT5G26690	4.73309	3.6e-28
AT3G22235	4.73154	3.91e-11
AT1G74140	4.72295	0.00630837
AT2G41810	4.71626	3.18e-17
AT1G26390	4.70917	2.27e-10
AT2G26400	4.70796	2.13e-28
AT2G45550	4.70551	5.03e-05
AT2G23440	4.70076	8.54e-15
AT2G36630	4.6961	1.9e-30
AT5G03045	4.68331	0.00376364
AT5G01860	4.67741	0.0067517
AT2G43500	4.67035	2.27e-16
AT1G61630	4.64068	0.00767517
AT5G56840	4.63921	1.11e-32
AT5G46950	4.63332	0.00246834
AT4G33820	4.62366	0.00106473
AT2G27380	4.60794	0.0667637
AT1G34050	4.59241	4.69e-57
AT5G42800	4.57556	2.43e-06
AT4G35165	4.54091	0.0171451
AT4G38340	4.52801	6.57e-31
AT3G12900	4.52204	0.0172449
AT1G76960	4.50564	1.73e-05
AT4G33040	4.49506	8.2e-33
AT1G26410	4.48749	4.02e-12
AT4G39795	4.47104	9.21e-50
AT2G38340	4.46843	0.00387767
AT1G47890	4.42601	1.92e-07
AT5G13320	4.42172	2.7e-18
AT1G48130	4.40744	0.0268103
AT1G70390	4.40253	3.94e-08
AT1G61800	4.38329	3.64e-17
AT5G24210	4.38165	4.27e-06
AT3G01990	4.36759	6.09e-24
AT2G19850	4.32859	0.0183125
AT4G25010	4.32337	6.1e-29
AT5G25260	4.31534	5.86e-11
AT2G37780	4.30832	2.75e-05
AT3G29590	4.30263	0.0907117
AT3G25260	4.29528	0.000197049
AT5G41610	4.29274	0.073756
AT1G79320	4.28379	1.68e-36
AT4G03540	4.27903	2.38e-45
AT1G56270	4.27133	0.00345107
AT3G60470	4.25189	0.00341224
AT1G73000	4.25152	2.66e-18
AT3G02895	4.25117	0.0155427
AT5G26920	4.23613	5.67e-19
AT5G43200	4.22267	0.0676941
AT5G50140	4.20047	4.42e-08
AT3G15534	4.19949	0.0734739
AT1G80130	4.19197	1.09e-14
AT5G36150	4.1919	3.37e-07
AT4G22105	4.18837	1.03e-07
AT1G55760	4.16834	1.66e-48
AT1G63522	4.15248	0.0475163
AT5G10760	4.12396	1.01e-10
AT3G03530	4.10443	3.28e-31
AT1G69560	4.09714	0.0616386
AT3G13784	4.09466	0.00357894
AT5G64550	4.07331	2.21e-72
AT1G78990	4.0223	3.16e-47
AT5G06510	4.01272	4.93e-26
AT2G08290	3.97929	0.0862638
AT4G27850	3.9778	5.52e-06
AT5G38800	3.97048	8.63e-07
AT2G14846	3.96918	1.44e-05
AT1G65481	3.96488	4.7e-12
AT1G07680	3.94548	3.07e-09
AT3G12910	3.93264	0.0896103
AT5G22300	3.91963	0.00123854
AT1G31670	3.91956	2.88e-12
AT5G14602	3.90579	0.0262207
AT2G02580	3.90341	1.27e-16
AT3G54070	3.89527	0.0975967
AT3G47480	3.89141	3.28e-26
AT3G03670	3.87363	3e-11
AT4G19430	3.87319	0.0926046
AT5G18350	3.85779	1.48e-08
AT1G66390	3.84991	0.000114015
AT3G60090	3.83945	2.91e-07
AT5G37980	3.82917	3.21e-57
AT5G39920	3.81294	0.0976633
AT1G79130	3.79404	0.0515315
AT5G23903	3.79396	4.2e-09
AT1G68040	3.78799	0.00119385
AT1G53625	3.78574	1.22e-18
AT1G05880	3.76766	5.18e-18
AT5G40990	3.7646	7e-05
AT2G16210	3.75992	0.0638128
AT3G14770	3.75342	2.23e-25
AT4G18253	3.74179	0.0341374
AT2G47750	3.73507	0.0257674
AT5G24860	3.73431	7.19e-06
AT5G58780	3.73341	1.61e-44
AT3G52780	3.72148	2.56e-15
AT3G51644	3.71921	0.00226502
AT3G48850	3.71109	9.61e-08
AT5G01640	3.70544	1.03e-30
AT1G22160	3.68926	3.03e-58
AT2G18328	3.68893	5.11e-05
AT1G21550	3.68358	1.02e-12
AT2G29350	3.68357	0.0282016
AT4G13480	3.67974	0.00362275
AT1G63530	3.65855	7.67e-20
AT1G73220	3.65402	1.29e-05
AT5G37690	3.65168	4.02e-41
AT1G08443	3.64134	0.00770215
AT4G10507	3.63337	0.00310898
AT5G09735	3.62813	4.67e-20
AT5G19410	3.62438	6.48e-25
AT4G21380	3.61618	3.32e-05
AT5G58860	3.61467	6.58e-38
AT4G00305	3.61445	4.11e-11
AT2G24710	3.60308	1.01e-12
AT4G14630	3.60146	9.91e-14
AT1G26380	3.60071	2.29e-15
AT1G49960	3.59868	7.17e-35
AT1G53610	3.5949	2.12e-18
AT5G07130	3.58473	4.16e-31
AT5G51870	3.57544	0.0950521
AT4G12360	3.57294	6.94e-10
AT5G39130	3.55874	3.98e-11
AT5G37450	3.55647	2.95e-27
AT4G10500	3.53596	7.59e-27
AT5G37600	3.51761	2.62e-66
AT5G22555	3.51662	6.49e-13
AT4G24140	3.50911	1.94e-47
AT4G22640	3.50326	6.92e-28
AT5G45120	3.49722	3.32e-07
AT5G44550	3.49648	3.37e-32
AT2G33770	3.49261	7.77e-28
AT1G26200	3.48696	4.18e-36
AT4G04990	3.48263	2.58e-34
AT2G30750	3.48155	7.53e-11
AT1G01680	3.48151	9.02e-06
AT5G24220	3.47404	9.44e-07
AT1G13520	3.46941	2.27e-39
AT3G52970	3.46665	0.00224565
AT1G66700	3.46138	9.52e-14
AT5G50260	3.4537	1.22e-20
AT1G13500	3.45083	5.03e-17
AT3G46230	3.44012	0.012031
AT4G25200	3.4393	1.34e-07
AT2G30660	3.42721	0.00220841
AT2G37805	3.42133	2.52e-08
AT1G21210	3.41884	1.47e-23
AT3G46240	3.40378	3.81e-12
AT1G53620	3.40222	8.64e-23
AT1G27940	3.39252	0.0689035
AT2G46130	3.39184	5.73e-21
AT5G17220	3.38929	3.29e-06
AT1G60750	3.3872	0.0110952
AT4G34510	3.37876	1.55e-14
AT1G58320	3.37768	1.64e-15
AT4G38560	3.37545	9.81e-06
AT1G24420	3.37474	7e-21
AT1G23200	3.36935	1.48e-13
AT1G74460	3.36634	6.94e-52
AT2G28850	3.364	0.000775237
AT5G61490	3.35007	0.0931945
AT1G16510	3.33587	5e-14
AT4G38080	3.33197	3.39e-23
AT1G33030	3.33	0.00242175
AT5G41570	3.32719	6.84e-23
AT1G34060	3.32042	1.62e-38
AT3G11430	3.2953	6.7e-39
AT3G47950	3.29497	1.13e-22
AT3G18250	3.28616	6.49e-13
AT2G40750	3.28059	4.39e-48
AT5G35525	3.28003	1.35e-13
AT2G27180	3.28	6.88e-12
AT1G02450	3.27953	0.000536893
AT4G20390	3.27887	5.32e-28
AT1G05680	3.27443	0.0695506
AT3G04210	3.26125	0.000856529
AT4G19975	3.25912	7.64e-41
AT3G60270	3.25532	1.17e-09
AT4G31970	3.25119	0.000660673
AT5G50200	3.24999	2.39e-19
AT1G67270	3.24942	0.0034833
AT2G15830	3.24563	9e-29
AT5G39490	3.24401	0.00602736
AT5G13580	3.24278	3.87e-26
AT1G66090	3.23878	2.81e-16
AT4G00360	3.2384	1.07e-26
AT4G31960	3.22013	0.0257522
AT4G32940	3.21157	1.33e-32
AT1G57630	3.21035	2.68e-10
AT1G77160	3.20309	5.94e-10
AT4G33610	3.20281	3.45e-14
AT3G53150	3.19404	3.43e-20
AT1G67810	3.19038	7.18e-25
AT3G20360	3.18693	9.02e-11
AT4G13680	3.18692	4.99e-20
AT1G54950	3.18599	6.32e-07
AT2G43390	3.18545	4.92e-30
AT4G28940	3.18521	9.69e-29
AT2G22510	3.18089	1.38e-16
AT5G48400	3.17996	1.28e-08
AT1G49700	3.17996	3.32e-05
AT5G55590	3.17272	1.42e-20
AT5G59050	3.17175	1.64e-42
AT5G37820	3.16951	1.16e-09
AT2G44581	3.16891	1.02e-05
AT2G40370	3.16534	1.17e-24
AT5G27765	3.15308	0.0128056
AT5G11210	3.14633	2.38e-10
AT1G55990	3.14575	2.08e-19
AT2G46440	3.13988	0.0340242
AT1G16515	3.13496	2.09e-09
AT4G28930	3.13452	1.43e-11
AT1G21250	3.13068	2.92e-07
AT4G05030	3.12787	8.67e-05
AT2G40435	3.12268	0.0245316
AT2G23540	3.121	3.96e-40
AT2G44578	3.11834	2.14e-07
AT2G43000	3.1183	7.47e-14
AT5G09520	3.11406	1.45e-19
AT1G64590	3.10867	5.25e-24
AT1G68450	3.10349	2.65e-22
AT1G71520	3.094	0.00706903
AT2G45760	3.08251	4.71e-13
AT5G67140	3.05658	1.78e-41
AT1G56150	3.05343	0.00205971
AT2G18370	3.05247	3.82e-30
AT1G07460	3.05222	0.0914135
AT1G63550	3.04738	0.000158566
AT5G09480	3.04481	4.98e-32
AT3G51642	3.03883	3.28e-19
AT5G09765	3.03881	2.27e-10
AT5G66816	3.03626	2.07e-19
AT2G38110	3.01734	1.3e-15
AT1G28230	3.01204	2.31e-05
AT5G45230	3.00943	0.0690329
AT5G49350	3.00857	9.18e-24
AT2G39490	3.00736	0.00565691
AT3G46260	3.004	0.0130966
AT2G13810	2.99638	8.83e-12
AT1G55207	2.99615	0.000471995
AT2G35380	2.99499	2.6e-42
AT1G08630	2.99423	0.000529911
AT3G04370	2.99378	8.78e-21
AT5G23190	2.98964	3.7e-36
AT1G51913	2.98948	4.64e-10
AT1G13310	2.98736	2.58e-05
AT2G35700	2.98484	0.01663
AT5G47635	2.98065	8.99e-25
AT4G11170	2.97855	1.38e-07
AT3G56380	2.976	0.0169757
AT1G49430	2.9752	9.91e-28
AT1G29020	2.96746	7.47e-18
AT5G65230	2.96248	2.57e-17
AT4G26560	2.95919	1e-06
AT5G22460	2.95668	3.5e-05
AT3G48450	2.95324	2.93e-31
AT3G14225	2.94944	5.46e-14
AT1G59171	2.94694	0.0189117
AT1G44010	2.94526	2.19e-05
AT1G56320	2.94166	2.38e-30
AT4G08300	2.93411	1.04e-30
AT1G02440	2.92586	6.63e-05
AT1G28040	2.92397	8.86e-05
AT1G19250	2.9188	5.01e-33
AT4G08040	2.91355	1.75e-11
AT5G19140	2.91299	3.58e-34
AT5G06475	2.90328	2.94e-05
AT4G27670	2.89091	0.0261974
AT4G26790	2.88848	1.69e-14
AT3G50400	2.88327	1.39e-42
AT1G51920	2.88148	0.0328527
AT1G20180	2.87506	0.0392778
AT2G46495	2.87348	1.82e-15
AT1G08173	2.87075	5.58e-14
AT3G63380	2.85199	1.05e-17
AT1G68570	2.84641	3.91e-32
AT5G24200	2.84501	8.49e-05
AT4G12500	2.8417	2.99e-09
AT3G30842	2.82394	0.000109647
AT5G39480	2.82181	0.00210623
AT1G20990	2.82179	6.6e-05
AT3G50610	2.82059	2.97e-19
AT1G51915	2.81803	0.000335737
AT3G05690	2.81715	1.61e-35
AT3G52820	2.81324	1.86e-12
AT2G23270	2.8089	0.000274043
AT3G53820	2.80889	2.07e-09
AT3G26790	2.80819	0.0658899
AT5G48430	2.80617	1.19e-16
AT1G24405	2.80499	9.63e-09
AT5G07475	2.80398	4.13e-26
AT4G17670	2.80164	1.94e-30
ENSRNA049495561	2.79518	0.0690701
AT5G36110	2.7894	2.8e-16
AT3G28210	2.78861	2.46e-10
AT4G26200	2.7856	1.77e-08
AT5G39100	2.78218	6.7e-05
AT3G01080	2.77458	6.14e-13
AT1G03700	2.77167	4.97e-18
AT1G53540	2.76987	4.92e-05
AT2G03200	2.7656	4.37e-26
AT1G71000	2.7567	0.0810254
AT3G44550	2.75399	8.5e-20
AT1G78410	2.75177	9.23e-07
AT2G17710	2.7511	1.33e-28
AT5G12420	2.74454	6.74e-35
AT5G39120	2.74429	1.69e-14
AT3G21670	2.73816	1.57e-10
AT1G28610	2.738	1.92e-07
AT4G16640	2.73436	2.34e-16
AT1G01190	2.72787	1.12e-34
AT5G64810	2.72314	7.24e-07
AT5G40780	2.71495	3.3e-41
AT5G61160	2.7141	1.52e-06
AT5G12030	2.71278	5.56e-06
AT4G17680	2.71033	1.7e-09
AT4G07815	2.70715	0.0805787
AT5G46960	2.70687	8.58e-05
AT5G28470	2.70386	0.0244606
AT1G52800	2.70308	1.33e-07
AT5G26070	2.70204	8.68e-07
AT3G07970	2.70065	1.03e-10
AT5G07760	2.69431	0.00689407
AT5G22270	2.692	6.33e-08
AT5G55930	2.68416	7.28e-12
AT2G43670	2.67901	3.66e-26
AT5G01900	2.67682	1.96e-07
AT1G18970	2.67347	2.8e-10
AT1G48260	2.67293	1.21e-25
AT1G68600	2.66898	5.86e-05
AT1G47603	2.66843	0.0290137
AT1G02230	2.66463	6.79e-07
AT3G53590	2.66396	1.33e-06
AT1G03800	2.66283	9.86e-06
AT5G25250	2.64942	1.01e-26
AT1G09180	2.64412	0.0013645
AT4G05018	2.6438	0.00273679
AT1G64000	2.63795	2.08e-14
AT4G27845	2.63783	0.0574422
AT1G73410	2.63593	2.52e-18
AT4G31710	2.63503	7.42e-05
AT5G49340	2.63235	0.000276415
AT3G13898	2.62938	0.00281914
AT1G11300	2.62897	5.44e-24
AT2G26480	2.6228	1.91e-37
AT2G36020	2.62109	0.000537931
AT1G28590	2.61889	3.51e-06
AT5G50800	2.61196	6.86e-14
AT5G64410	2.59799	1.61e-42
AT1G34670	2.59631	1.55e-31
AT4G14090	2.59386	7.62e-05
AT2G30670	2.59043	0.00104543
AT3G55130	2.5902	1.03e-07
AT3G03230	2.5814	0.0131855
AT5G09530	2.58102	3.8e-17
AT1G21320	2.57541	5.03e-14
AT1G77730	2.57495	3.95e-11
AT1G35310	2.57225	1.47e-06
AT2G06075	2.56891	0.0856223
AT5G39160	2.56404	0.00202688
AT4G19720	2.56273	4.01e-17
AT2G43580	2.55763	0.00269639
AT2G03360	2.55693	5.65e-30
AT5G35550	2.55619	0.0824098
AT2G26560	2.55547	1.27e-06
AT1G70440	2.55509	1.17e-08
AT3G47780	2.54959	1.18e-19
AT4G14060	2.54615	7.15e-15
AT2G25410	2.54332	1.39e-08
AT1G21120	2.54058	4.47e-14
AT1G01560	2.53923	4.53e-08
AT5G06090	2.53873	3.95e-22
AT5G37485	2.53611	0.000122495
AT5G11060	2.53518	9.92e-15
AT4G10250	2.52741	0.00158622
AT1G20030	2.52641	3.1e-20
AT5G41390	2.52309	0.0993642
AT2G43590	2.52245	3.95e-10
AT1G68850	2.51934	7.24e-35
AT3G25795	2.51905	4.75e-10
AT2G30550	2.51376	2.14e-15
AT5G01180	2.51268	0.0432985
AT4G14368	2.51169	0.00378043
AT5G08250	2.51063	1.59e-18
AT1G24485	2.51024	1.98e-13
AT5G65040	2.50942	1.89e-15
AT1G17310	2.50799	7.1e-15
AT2G11810	2.49857	3.43e-15
AT1G60590	2.49553	6.4e-05
AT1G12630	2.49467	0.0453468
AT3G13500	2.49362	0.0059338
AT1G53270	2.49087	1.78e-25
AT3G56891	2.48738	1.04e-11
AT3G03325	2.48697	0.0346714
AT1G63580	2.48537	6.08e-13
AT5G16240	2.48316	3.16e-17
AT5G16770	2.48163	5.16e-08
AT2G19190	2.47928	0.0166499
AT4G35420	2.47871	3.54e-24
AT1G03660	2.47667	3.78e-09
AT3G21520	2.47481	3.6e-08
AT2G23960	2.47455	5.74e-20
AT3G09640	2.47267	0.00284425
AT3G62960	2.46807	0.0982873
AT2G15220	2.46794	8.21e-22
AT5G51465	2.45988	0.030461
AT1G61270	2.45775	8.26e-07
AT5G17860	2.45721	0.0439989
AT4G12350	2.45501	1.85e-15
AT2G48140	2.45258	6.16e-21
AT4G37420	2.44858	0.000830973
AT3G59010	2.43712	0.000875409
AT1G17950	2.43703	1.87e-17
AT5G67520	2.43577	2.47e-29
AT5G55360	2.4318	5.93e-05
AT5G66700	2.43003	6.07e-08
AT1G72620	2.42952	0.0559698
AT1G33890	2.42467	5.05e-05
AT1G01610	2.40925	2.45e-11
AT2G05910	2.4052	9.81e-22
AT1G52855	2.40305	0.00738756
AT5G17700	2.39884	2.26e-07
AT4G04570	2.396	1.5e-13
AT4G36610	2.38901	1.81e-35
AT4G38060	2.38897	8.34e-32
AT3G46613	2.38728	0.022277
AT1G04220	2.38472	1.93e-10
AT3G18950	2.38276	7.11e-16
AT2G46494	2.38206	0.0170506
AT4G33450	2.38111	8e-08
AT1G47128	2.38096	5.44e-29
AT4G24120	2.38086	0.000667935
AT1G04360	2.38072	1.12e-25
AT2G47950	2.37756	1.24e-12
AT2G36295	2.37251	1.24e-13
AT5G06250	2.37187	0.000653418
AT1G52857	2.37159	0.0390216
AT1G26250	2.3707	0.0755665
AT1G26700	2.36914	4.43e-09
AT3G45330	2.36762	3.34e-28
AT5G22570	2.367	6.54e-07
AT4G28460	2.36242	6.77e-07
AT2G42060	2.36222	9.24e-13
AT1G26680	2.35188	6.08e-08
AT3G54310	2.3481	0.00455739
AT4G28811	2.34598	0.000160382
AT3G53510	2.33499	1.01e-27
AT3G57260	2.33223	0.021072
AT1G78780	2.33217	3.43e-45
AT3G56620	2.32737	2.16e-21
AT1G07913	2.32282	8.98e-11
AT2G02990	2.32166	0.000795526
AT2G02300	2.31929	0.000443876
AT5G48170	2.31788	9.5e-09
AT5G65980	2.31745	0.00112617
AT1G60470	2.31627	2.05e-14
AT4G35190	2.31354	4.16e-13
AT1G61500	2.31014	5.34e-23
AT3G20460	2.3068	2.73e-14
AT4G17480	2.30485	8.89e-09
AT5G02490	2.30018	2.77e-14
AT3G25882	2.29669	2.8e-10
AT4G35783	2.29539	0.0059815
AT2G24430	2.29328	6.61e-16
AT4G11655	2.29145	7.63e-07
AT5G26700	2.28993	0.0483003
AT1G14550	2.28579	0.000274578
AT4G10530	2.2855	0.0129899
AT4G35270	2.28545	4.86e-10
AT2G21100	2.27999	4.81e-21
AT1G44130	2.27991	1.46e-06
AT5G63560	2.27946	3.53e-19
AT1G73810	2.27668	4.63e-08
AT1G13480	2.27365	1.7e-19
AT3G04290	2.27286	0.00304877
AT3G12720	2.26901	9.04e-12
AT1G77520	2.26899	2.63e-11
AT5G41280	2.26851	8.74e-09
AT5G46090	2.26726	2.18e-11
AT4G28530	2.26588	7.1e-12
AT1G76520	2.26438	2.52e-08
AT4G23130	2.26336	1.23e-09
AT1G64710	2.26175	8.75e-08
AT5G42830	2.26064	2.67e-18
AT5G28010	2.2604	1.45e-05
AT3G44540	2.25484	1.12e-14
AT2G34610	2.2544	1.21e-15
AT1G53100	2.25237	2e-05
AT1G05650	2.25215	6.75e-07
AT3G22370	2.2466	2.03e-23
AT2G41170	2.24487	4.35e-19
AT4G14440	2.2444	6.08e-14
AT3G27150	2.24166	6.17e-41
AT5G01820	2.24152	2.6e-23
AT5G54095	2.24123	0.0556454
AT5G53590	2.2402	5.57e-17
AT2G33205	2.23818	2.13e-11
AT2G47190	2.23595	0.0186867
AT4G22920	2.23534	1.82e-29
AT1G36640	2.23029	5.61e-11
AT1G54160	2.22981	0.00491963
AT2G02850	2.2284	4.33e-22
AT3G13660	2.22813	0.0323016
AT4G21120	2.22659	2.42e-19
AT5G56960	2.22574	0.0184684
AT1G28480	2.22249	1.08e-05
AT3G15353	2.22084	4.59e-13
AT1G21520	2.21939	0.000158919
AT1G35910	2.21824	1.61e-07
AT1G76480	2.21696	0.000531697
AT1G56600	2.21541	1.06e-09
AT3G52790	2.21449	3.81e-10
AT1G29290	2.21307	4.21e-08
AT3G01420	2.20495	4.19e-10
AT5G49140	2.20492	0.000799329
AT1G64820	2.20294	0.0278324
AT5G38320	2.20289	0.0592164
AT3G07390	2.20232	1.81e-19
AT4G18250	2.19766	2.79e-09
AT5G67430	2.19532	2.28e-34
AT3G21080	2.193	8.84e-06
AT5G15870	2.19298	2.51e-15
AT1G16225	2.18876	5.66e-07
AT5G20410	2.18844	2.13e-18
AT1G69870	2.1847	1.27e-12
AT1G64400	2.18432	8.4e-18
AT3G62590	2.18368	2.51e-15
AT4G15393	2.18172	9.22e-14
AT3G11402	2.18106	1.75e-06
AT1G30700	2.17925	1.38e-20
AT4G18425	2.17551	2.91e-36
AT4G04490	2.168	0.00768627
AT3G27270	2.16787	3.62e-11
AT5G49850	2.1664	2.21e-22
AT2G02250	2.16404	1.08e-05
AT4G26120	2.16365	8.91e-19
AT2G18680	2.16333	1.36e-07
AT3G47380	2.15921	0.0105347
AT5G26300	2.15715	1.33e-07
AT4G03270	2.15694	2.82e-09
AT5G51760	2.15546	2.87e-07
AT1G55940	2.15415	2.95e-05
AT2G19060	2.15318	4.01e-06
AT2G21780	2.15161	0.000257421
AT4G35900	2.15028	3.55e-06
AT4G17215	2.14892	2.34e-16
AT1G74010	2.14486	5.3e-11
AT1G78340	2.14448	1.86e-11
AT4G15310	2.14281	0.00263171
AT2G02010	2.13593	4.85e-05
AT3G32030	2.13528	2.65e-26
AT4G09130	2.13061	0.000120932
AT1G44180	2.1253	3.98e-13
AT5G18270	2.12158	8.4e-43
AT2G25297	2.11873	0.000124889
AT5G45095	2.11725	7.82e-07
AT3G51350	2.1146	5.91e-10
AT4G15610	2.11123	2.9e-18
AT5G10180	2.11114	2.88e-18
AT5G25610	2.10834	1.05e-13
AT1G02390	2.10337	5.21e-17
AT5G42530	2.10083	0.00359565
AT1G61550	2.09899	2.89e-08
AT5G66815	2.09293	8.23e-09
AT1G36622	2.08996	8.76e-05
AT2G29750	2.08915	2.3e-19
AT4G14365	2.08714	3.37e-15
AT4G37050	2.08585	0.00118066
AT4G28340	2.08069	0.00208945
AT3G50350	2.07945	7.4e-15
AT4G13820	2.07937	0.0982954
AT1G57990	2.07914	9.33e-22
AT2G31865	2.07868	5.37e-16
AT5G12020	2.07867	0.00284938
AT1G16500	2.07405	3.35e-27
AT1G08440	2.07328	0.0610927
AT5G23530	2.07199	6.08e-13
AT4G25240	2.06886	1.37e-16
AT1G28600	2.0662	2.3e-15
AT4G22110	2.06479	2.4e-27
AT2G23760	2.06446	1.5e-13
AT3G15830	2.06285	5.05e-05
AT1G10790	2.062	1.91e-06
AT1G74710	2.06109	1.09e-22
AT1G01600	2.06086	1.13e-10
AT1G35230	2.05962	0.00311362
AT1G66465	2.05882	0.00413731
AT1G05450	2.05516	9.67e-08
AT2G17770	2.05382	4.92e-06
AT3G61680	2.05185	8.34e-18
AT3G63360	2.05044	8.89e-08
AT2G41230	2.04773	2.86e-05
AT1G29860	2.0473	3.11e-05
AT2G41090	2.04597	2.74e-06
AT1G28170	2.0422	4.88e-09
AT1G75000	2.04044	6.81e-09
AT2G39050	2.03849	1.23e-07
AT3G06020	2.03683	8.28e-16
AT1G31750	2.03606	1.76e-06
AT5G13900	2.03318	6.39e-14
AT3G16390	2.03282	1.35e-13
AT3G47790	2.03273	1.79e-08
AT5G14650	2.02998	1.28e-11
AT5G20270	2.02992	8.52e-20
AT2G31985	2.02703	0.00741516
AT4G37370	2.02571	1.15e-11
AT5G50160	2.02381	0.00214621
AT3G42180	2.02264	3.7e-20
AT5G55180	2.01917	2.18e-26
AT5G38900	2.01684	1.81e-11
AT1G78360	2.0164	0.0358239
AT5G67180	2.01446	0.0650755
AT1G26420	2.01045	1.61e-08
AT2G41690	2.00838	4.16e-06
AT2G25940	2.00815	4.82e-15
AT5G48410	2.007	3.8e-08
AT4G23250	2.00677	0.0363086
AT4G39830	2.0059	7.15e-16
AT1G51680	2.00352	4.54e-25
AT3G14700	2.00341	0.0223163
AT1G07400	2.0018	0.000241545
AT1G22110	2.00129	0.00296874
AT2G34390	1.99591	1.82e-07
AT1G26590	1.99349	0.000612553
AT4G12170	1.99326	4.01e-06
AT1G58420	1.99322	1.32e-05
AT5G39180	1.98602	0.00107816
AT1G67800	1.9856	2.94e-21
AT2G01580	1.98532	5.17e-09
AT5G40690	1.9824	1.2e-14
AT1G79330	1.98202	6.33e-14
AT3G05858	1.98015	1.59e-09
AT4G23550	1.97805	4.4e-15
AT1G74000	1.97804	2.78e-08
AT1G02575	1.97664	1.09e-07
AT4G26050	1.97642	6.51e-05
AT5G24090	1.97061	5.72e-10
AT2G29990	1.96717	7.71e-30
AT5G14230	1.96717	1.37e-13
AT1G11130	1.96172	2.57e-07
AT4G32810	1.96083	2.17e-11
AT3G14300	1.95767	0.0598354
AT2G38180	1.95748	3.55e-21
AT1G21230	1.95728	3.54e-06
AT1G19960	1.95706	4.2e-05
AT2G18360	1.95226	7.37e-23
AT2G44230	1.95214	2.59e-25
AT4G40020	1.95138	0.0905151
AT2G39210	1.94999	4.92e-41
ATMG00160	1.94953	0.000133749
AT1G55440	1.94596	9.74e-05
AT5G03360	1.94089	0.0526073
AT1G72830	1.94076	1.56e-09
AT2G02240	1.93918	0.0199571
AT1G53640	1.93806	0.00122655
AT2G17040	1.93794	1.11e-05
AT4G24310	1.93588	1.96e-09
AT5G61010	1.93189	1.31e-16
AT4G15620	1.92417	0.0164496
AT4G36830	1.92284	9.04e-06
AT1G29395	1.91916	0.000760527
AT5G53820	1.91903	1.61e-08
AT1G13340	1.91728	2.23e-16
AT2G26750	1.91626	0.09011
AT3G50160	1.91259	1.49e-06
AT1G65670	1.91242	0.00422213
AT2G14760	1.91198	0.000306136
AT3G01870	1.91084	0.022928
AT5G58120	1.90694	1.91e-06
AT1G08050	1.9067	2.49e-07
AT1G24430	1.90456	5.74e-15
AT1G09176	1.9016	0.000242759
AT1G66930	1.90002	1.46e-08
AT4G29230	1.89698	4.23e-08
AT4G37060	1.89117	0.0171644
AT5G01520	1.88797	3.85e-21
AT3G28570	1.88539	0.040094
AT3G16280	1.88156	7.28e-12
AT2G45970	1.87854	6.46e-20
AT1G22150	1.87825	0.000379994
AT5G40210	1.87678	3.42e-11
AT5G11920	1.87153	2.33e-14
AT1G80730	1.86688	6.73e-09
AT2G44070	1.86625	0.0369928
AT2G19810	1.86564	5.9e-09
AT1G29000	1.8638	0.0180097
AT4G13500	1.86374	0.00823741
AT5G45070	1.8632	3.18e-19
AT4G04710	1.86202	0.00470323
AT2G16760	1.8607	5.26e-11
AT3G10590	1.85341	0.0014043
AT4G14165	1.84666	0.0775361
AT1G22900	1.8461	0.0242281
AT2G26670	1.84226	1.92e-30
AT2G45660	1.83921	2.72e-05
AT1G63750	1.83894	2.29e-05
AT5G40590	1.83716	1.22e-15
AT1G48870	1.83476	0.000310853
AT5G26080	1.83332	0.00153171
ATMG00640	1.83159	0.00094063
AT2G34655	1.82877	0.000459329
AT5G43780	1.82593	1.24e-10
AT2G35730	1.82581	4.87e-10
AT5G09300	1.82344	1.2e-16
AT5G01490	1.82315	6.88e-16
AT4G10550	1.82214	3.51e-09
AT3G63010	1.82112	5.61e-11
AT1G70170	1.81793	8.2e-07
AT5G54040	1.8156	3.38e-18
AT2G41210	1.81505	4.9e-05
AT5G53870	1.81303	0.00445872
AT1G49450	1.81287	1.3e-16
AT1G29740	1.81142	0.000222925
AT5G58570	1.80958	0.0115252
AT5G47980	1.80942	1.08e-06
AT5G42510	1.80563	1e-06
AT3G05630	1.80464	7.76e-06
AT2G15230	1.80164	7.99e-19
AT2G24010	1.79863	0.0715133
AT1G16150	1.79323	3.51e-08
AT4G29190	1.79221	1.27e-11
AT2G32190	1.79145	1.48e-08
AT1G03340	1.79095	1.51e-09
AT3G18450	1.78672	3.92e-06
AT1G24575	1.786	2.89e-06
AT2G38290	1.78183	4.4e-14
AT2G25737	1.78031	5.58e-15
AT3G12830	1.77972	0.000243109
AT5G45630	1.77892	0.026826
AT5G65600	1.77873	0.000112816
AT3G62820	1.77836	0.0392477
AT5G08760	1.77791	0.0761664
AT4G01070	1.7773	5.65e-16
AT4G39800	1.77673	7.89e-20
AT2G44280	1.77669	6.27e-10
AT1G54540	1.77485	1.01e-16
AT4G25760	1.77301	2.22e-10
AT4G14580	1.7709	6.23e-12
AT4G17030	1.76833	5.25e-10
AT1G52270	1.76787	0.0676164
AT2G28570	1.76159	1.04e-13
AT2G20800	1.75927	0.0183832
AT2G03370	1.75833	4.8e-18
AT5G45650	1.75254	1.06e-10
AT4G11910	1.7516	0.000429913
AT5G38000	1.74944	3.35e-13
AT1G01120	1.74814	1.94e-14
AT1G11700	1.74549	1.67e-17
AT5G59260	1.74424	1.14e-12
AT5G39150	1.74422	0.0451738
AT3G21720	1.74328	0.000122321
AT3G24300	1.73822	1.26e-10
AT3G48340	1.73799	9.87e-23
AT1G69970	1.7346	1.15e-05
AT1G14455	1.73454	0.00857147
AT2G29410	1.73348	2.01e-05
AT3G55700	1.73323	4.87e-13
AT3G02410	1.73261	0.0314797
AT4G30230	1.73211	0.00736023
AT4G19810	1.72979	3.67e-16
AT5G67210	1.72977	2.05e-10
AT3G03650	1.72862	1.61e-16
AT1G13510	1.72849	9.28e-12
AT1G60095	1.72647	1.12e-05
AT4G04750	1.72638	1.27e-11
AT4G19230	1.72574	1.04e-08
AT1G20640	1.72568	7.14e-06
AT3G09950	1.72474	5.72e-06
AT5G52750	1.72463	2.33e-09
AT4G02830	1.72307	8.48e-14
AT5G39190	1.72154	0.000109157
AT1G06980	1.71934	9.27e-06
AT3G43110	1.7191	2.97e-11
AT4G22780	1.71866	8.91e-16
AT1G77590	1.71753	1.35e-07
AT5G41830	1.7174	0.0569552
AT1G48480	1.71717	4.74e-17
AT1G24735	1.71652	4.12e-10
AT5G41750	1.71132	4.33e-05
AT3G32040	1.70871	6.33e-10
AT5G20860	1.70601	6.44e-09
AT1G32940	1.70593	1.74e-09
AT1G69880	1.70388	0.000603316
AT4G10265	1.69981	0.00139903
AT3G06360	1.69934	0.000317973
AT1G72540	1.6991	6.39e-06
AT5G38540	1.69874	5.03e-13
AT3G61390	1.69369	0.000507635
AT4G33925	1.69329	0.0114264
AT3G44720	1.69324	7.23e-18
AT4G01630	1.68992	0.000100806
AT1G21130	1.68574	2.01e-16
AT2G27690	1.68289	2.22e-07
AT5G03885	1.68214	0.0202493
AT3G12220	1.67963	0.000204539
AT5G57220	1.6778	0.00182007
ATMG00650	1.67613	0.0204756
AT1G64700	1.67599	7.78e-05
AT1G17710	1.67526	0.0255432
AT5G13210	1.67462	0.000148915
AT4G16820	1.67461	0.0769464
AT5G44610	1.6744	3.51e-11
AT2G19900	1.67339	0.0505407
AT3G62780	1.67268	4.95e-05
AT3G45660	1.67017	1.93e-11
AT4G15120	1.67013	1.33e-12
AT3G24310	1.66919	6.09e-05
AT1G74650	1.66836	6.02e-08
AT3G30580	1.66771	0.03895
AT5G63130	1.66476	5.58e-05
AT3G28620	1.66111	0.0143424
AT1G19230	1.6607	1.49e-05
AT5G45080	1.65796	2.16e-12
AT3G14070	1.65795	4e-13
AT1G74590	1.65739	7.9e-14
AT5G48370	1.65331	3.74e-11
AT1G80820	1.65264	1.8e-09
AT3G55740	1.65241	3.14e-11
AT1G53070	1.65024	7.37e-07
AT3G04060	1.64982	4.78e-13
AT2G31560	1.64961	1.21e-09
AT4G38140	1.64926	0.0107143
AT1G52560	1.64754	0.0651876
AT3G51560	1.6454	0.00691004
AT1G68845	1.6444	0.0927288
AT5G49630	1.64424	6.94e-08
AT5G49710	1.64273	8.31e-33
AT4G05120	1.64183	2.05e-10
AT1G16750	1.64111	0.0041291
AT2G37530	1.63918	4.53e-05
AT1G51890	1.6342	1.1e-06
AT4G38780	1.63352	0.00131565
AT1G05340	1.63168	2.54e-07
AT5G52260	1.63145	6.75e-10
AT3G29110	1.63098	7.45e-05
AT5G05190	1.62749	5.89e-16
AT1G14780	1.62744	9.87e-15
AT2G29670	1.62669	8.54e-16
AT5G52760	1.62628	0.0855986
AT2G23300	1.62419	1.37e-07
AT5G61290	1.62221	3.32e-14
AT5G42210	1.62195	7.07e-06
AT4G11470	1.62073	0.0513774
AT5G66930	1.61883	1.5e-19
AT4G39580	1.61757	0.00895868
AT2G22240	1.61753	9.67e-14
AT5G43690	1.61746	4.23e-10
AT2G43230	1.61454	1.1e-06
AT5G61560	1.61205	0.00504072
AT1G65484	1.61121	0.00218277
AT5G19260	1.61014	3.93e-09
AT1G35250	1.60988	8.2e-07
AT3G60160	1.60888	0.0135378
AT1G51805	1.6076	0.000113207
AT5G46600	1.60737	1.77e-05
AT5G06720	1.60659	1.64e-06
AT1G78020	1.60497	0.000467281
AT1G10640	1.60312	0.00123457
AT2G36590	1.60256	0.0976823
AT1G63600	1.59884	0.000454628
AT5G09730	1.59773	0.0266503
AT1G27030	1.59655	7.63e-26
AT1G05065	1.59633	0.00764564
AT1G64170	1.59471	5.67e-19
AT4G37900	1.59411	3.96e-12
AT3G22840	1.59338	4.2e-11
AT3G13620	1.59201	8.37e-14
AT3G11080	1.59177	0.000144254
AT3G29633	1.59129	0.0068232
AT5G03760	1.58982	3.27e-19
AT2G39530	1.58677	7.8e-08
AT3G52748	1.58634	1.39e-07
AT1G43910	1.58618	6.57e-10
AT5G55770	1.58526	0.000299736
AT5G47530	1.58463	4.97e-09
AT5G04840	1.58395	4.31e-12
AT3G22800	1.58312	0.000650946
AT5G04980	1.58264	8.16e-08
AT3G02695	1.5821	9.11e-05
AT2G43120	1.58039	2.52e-12
AT5G20230	1.57996	5.39e-05
AT2G03590	1.57831	8.54e-14
AT3G19310	1.57814	0.0324431
AT3G13610	1.57789	4.49e-09
AT2G18890	1.57777	1.09e-12
AT4G34950	1.57731	4.87e-06
AT1G49475	1.57265	7.82e-06
AT2G38465	1.5725	8.95e-11
AT5G59720	1.57246	0.000653416
AT2G29460	1.57195	0.0286655
AT1G03410	1.56973	9.33e-19
AT2G22950	1.56958	0.0369623
AT4G37030	1.56903	2.36e-07
AT1G33090	1.56832	2.96e-05
AT3G18400	1.56776	1.98e-16
AT1G10220	1.56722	1.04e-05
AT5G49780	1.56681	0.000230314
AT4G33330	1.56667	7.59e-11
AT3G04480	1.56475	1.13e-11
AT1G75620	1.56265	2.49e-06
AT3G46330	1.56137	1.17e-07
AT5G24655	1.56064	3.28e-06
AT3G60280	1.55917	0.00074424
AT2G35310	1.55842	0.00482476
AT1G54575	1.55814	9.13e-10
AT5G48930	1.55706	5.03e-10
AT2G17050	1.55179	1.13e-06
AT1G10480	1.55009	8.06e-09
AT4G22210	1.54965	2.04e-05
AT2G32210	1.54918	0.000216445
AT3G25620	1.54825	0.0455799
AT3G11780	1.54789	8.83e-09
AT1G73290	1.54489	8.2e-07
AT3G14020	1.54379	0.000192421
AT3G14067	1.54285	0.000153629
AT4G01840	1.54275	1.52e-06
AT4G26950	1.54245	0.0140456
AT3G23170	1.54143	0.000188309
AT1G08830	1.54089	2.24e-05
AT3G21420	1.54066	3.19e-23
AT3G58550	1.54032	2.16e-11
AT3G25030	1.54001	1.2e-06
AT4G13840	1.53656	8.26e-05
AT3G25950	1.53427	4.17e-05
AT5G24190	1.53302	0.0459793
AT5G46650	1.5325	2.78e-08
AT5G22788	1.52914	0.0379701
AT3G47820	1.52856	1.09e-09
AT1G73040	1.5282	1.39e-08
AT5G49770	1.52806	2.89e-05
AT2G01300	1.52745	0.00953733
AT2G41730	1.52329	4.72e-05
AT1G76350	1.52227	8.29e-05
AT2G40340	1.5213	1.56e-06
AT3G07600	1.52062	0.0052809
AT3G24360	1.52062	0.0017215
AT2G18690	1.52003	1.34e-08
AT5G24640	1.51999	0.0832293
AT5G55350	1.51858	0.0309608
AT1G68390	1.51813	0.000272454
AT5G07780	1.5179	0.000266666
ATMG01380	1.51704	0.0198879
AT1G28470	1.51678	2.34e-12
AT3G16860	1.51598	3.81e-10
AT1G69690	1.51596	6.56e-05
AT3G22930	1.51527	1.59e-08
AT4G37800	1.51331	6.31e-05
AT1G11190	1.51078	5.75e-12
AT4G34060	1.51061	0.0942943
AT1G33612	1.51005	1.56e-05
AT3G48020	1.5095	0.00011878
AT2G19050	1.50706	0.0095765
AT1G50590	1.50671	1.63e-07
AT1G09812	1.50472	0.000260158
AT3G06962	1.50422	0.00482476
AT4G00390	1.50369	0.00223185
AT5G46060	1.50336	5.25e-07
AT1G04330	1.50302	9.19e-08
AT1G57980	1.50223	0.0122125
AT3G22620	1.50039	9.61e-08
AT1G68360	1.49993	3.4e-05
AT4G28350	1.4981	2.21e-05
AT5G39493	1.49756	0.0215098
AT2G26820	1.49745	0.000186621
AT3G21710	1.49555	1.84e-10
AT4G15396	1.49485	0.000856906
AT2G19150	1.49447	1.18e-05
AT5G46080	1.49408	1.19e-06
AT3G13672	1.49236	0.0138896
AT4G04460	1.49181	4.23e-10
AT2G21510	1.4908	0.00331175
AT1G48325	1.4901	0.00317986
AT3G56400	1.489	8.2e-06
AT2G30070	1.48657	4.42e-08
AT1G16130	1.48584	5.82e-06
AT3G05937	1.48552	8.23e-08
AT1G14960	1.48354	8.39e-08
AT3G25110	1.48297	2.01e-10
AT1G13110	1.4822	1.21e-15
AT3G11390	1.47907	0.0380425
AT4G17280	1.47693	9.66e-09
AT2G28710	1.47644	0.000159551
AT3G51860	1.47569	1.58e-16
AT2G40130	1.47526	0.000766603
AT3G46340	1.47506	0.000860864
AT5G63850	1.4727	4.24e-15
AT5G44005	1.47236	0.000332395
AT1G16120	1.47153	0.0189645
AT2G47710	1.46996	4.68e-06
AT5G51500	1.46978	0.0121187
AT3G51340	1.46793	0.00306601
AT1G73480	1.46777	1.6e-11
AT5G57780	1.46758	0.00183099
AT3G15370	1.46452	0.000366744
AT5G14340	1.46309	2.73e-12
AT5G10770	1.45841	1.73e-13
AT2G44798	1.45741	0.000766603
AT3G46890	1.4571	0.00276538
AT4G18980	1.45698	0.00366798
AT4G39720	1.45623	3.03e-06
AT5G01790	1.45198	6.97e-05
AT5G42200	1.45064	0.00036645
AT1G73500	1.45033	0.00103321
AT3G05860	1.44975	8.08e-05
AT2G46660	1.44905	7.18e-05
AT4G25560	1.44812	6.87e-10
AT3G47090	1.44756	0.0859313
AT3G21860	1.44692	0.00672045
AT5G59680	1.44544	8.98e-11
AT1G72890	1.44481	3.07e-12
AT5G61340	1.44375	3.59e-06
AT5G38310	1.44282	0.0357585
AT5G04200	1.44135	1.48e-07
AT1G67860	1.44048	0.023285
AT1G55740	1.43834	3.69e-13
AT1G21270	1.43304	0.000574571
AT3G21230	1.4323	5.03e-10
AT3G23280	1.43138	5.07e-13
AT1G79480	1.4311	0.032853
AT3G54040	1.43001	1.9e-06
AT5G07390	1.42999	0.000521888
AT5G07460	1.42831	9.42e-08
AT5G40640	1.42656	8.74e-11
AT3G02590	1.42568	0.0026749
AT5G02420	1.42456	1.32e-06
ATMG00660	1.42217	0.0414057
AT1G03170	1.4197	0.0386803
AT1G71970	1.41892	3.77e-05
AT2G38490	1.41662	0.0253243
AT1G62262	1.41362	7.7e-11
AT3G09520	1.41256	0.0342692
AT1G52880	1.40943	4.61e-10
AT2G48130	1.4091	3.16e-09
AT5G15180	1.40519	3.23e-19
AT1G29230	1.40305	1.54e-05
AT4G12070	1.40299	4.45e-15
AT4G09100	1.40288	4.59e-07
AT5G52690	1.4022	0.0369718
AT4G18910	1.39959	4.27e-20
AT4G19920	1.3993	0.00105963
AT4G33905	1.3964	0.0855556
AT2G25240	1.39627	0.000191583
AT5G18640	1.39518	5.12e-10
AT1G48800	1.39474	0.0747867
AT1G02520	1.39424	2.06e-05
AT1G05100	1.39286	0.000748088
AT2G28860	1.39003	0.000285417
AT4G05020	1.38945	1.01e-12
AT5G12970	1.38792	4.92e-11
AT4G37530	1.38748	2.48e-09
AT3G43230	1.38583	3.17e-17
AT3G46370	1.38471	0.00802249
AT2G42350	1.38444	1.77e-07
AT5G60060	1.38338	1.54e-05
AT1G51420	1.38133	1.11e-06
AT2G41540	1.37819	5.3e-11
AT2G35960	1.37813	0.0165122
AT1G61080	1.37655	0.0166684
AT5G15130	1.37583	2.89e-07
AT5G67340	1.3758	1.39e-08
AT5G15860	1.37564	1.04e-24
AT4G34230	1.37546	1.41e-13
AT2G20920	1.37479	3.1e-07
AT5G09750	1.37442	0.0155028
AT4G35840	1.37409	2.83e-08
AT4G33050	1.37305	1.01e-07
AT3G04050	1.37275	0.0470604
AT4G20260	1.37034	7.45e-12
AT5G10625	1.36955	4.88e-06
AT5G22630	1.36715	7.61e-06
AT2G30140	1.36518	2.88e-07
AT4G08570	1.36392	6.32e-07
AT1G29800	1.36315	1.35e-15
AT1G32900	1.36271	0.000667693
AT4G10770	1.36261	1.56e-09
AT5G62100	1.36257	9.48e-07
AT2G04040	1.36228	0.0789731
AT2G35770	1.36158	2.12e-07
AT3G01190	1.36122	5.64e-11
AT3G13100	1.36037	0.00338174
AT3G09010	1.36	3.36e-07
AT3G15500	1.35886	0.00349355
AT1G51020	1.35877	0.0822463
AT1G51030	1.35815	0.025905
AT3G22410	1.35759	0.000345514
AT4G33070	1.35749	0.00034359
AT3G55890	1.35666	1.62e-05
AT1G67520	1.35516	8.05e-05
AT3G50150	1.35509	0.0376239
AT3G53235	1.35249	6.77e-05
AT2G26440	1.3524	0.000238612
AT3G16150	1.35161	0.000648853
AT3G45080	1.35083	2.03e-11
AT5G48180	1.35044	2.47e-07
AT5G58070	1.34948	5.37e-14
AT5G22500	1.3487	1.79e-05
AT1G12805	1.34776	5.02e-05
AT2G29125	1.34584	0.00123854
AT4G24026	1.34485	0.00306596
AT2G44290	1.34273	0.00292832
AT5G45090	1.33918	0.00939859
AT1G62290	1.33855	0.00564584
AT2G17060	1.33796	0.00225732
AT1G67820	1.33651	7.64e-08
AT4G35160	1.33607	2.1e-09
AT2G18150	1.33326	1.49e-09
AT1G07310	1.33221	0.000663529
AT1G15950	1.33181	9.4e-08
AT2G22540	1.33145	1.45e-05
AT5G62480	1.32931	7.19e-12
AT5G44580	1.32887	0.00288267
AT5G01220	1.32761	4.9e-15
AT5G63350	1.32744	0.0117297
AT5G66170	1.32549	9.27e-06
AT1G67148	1.32301	1.08e-14
AT4G09420	1.32262	6.3e-08
AT4G21980	1.32201	2.04e-08
AT5G11990	1.32014	0.0167946
AT1G54130	1.31945	4.74e-08
AT5G65140	1.31902	1.1e-05
AT5G16170	1.31865	4.19e-10
AT4G02280	1.31688	0.00141827
AT4G30850	1.31657	2.66e-14
AT5G64780	1.31569	0.0039832
AT2G20030	1.31455	0.00071729
AT4G28330	1.3141	0.00883328
AT5G16080	1.31346	0.0309777
AT2G38600	1.31268	0.0268477
AT3G59900	1.30936	1.78e-06
AT4G18550	1.30872	4.28e-09
AT5G60285	1.30769	0.0376103
AT1G17090	1.30362	1.28e-05
AT5G02090	1.30306	4.13e-05
AT2G47800	1.30267	0.0409187
AT1G31550	1.30067	0.0912152
AT5G18910	1.29861	0.00061638
AT3G51300	1.29839	0.0989718
AT1G80760	1.29832	1.56e-05
AT3G63450	1.29802	2.99e-05
AT3G47180	1.29454	0.00108626
AT5G24240	1.29038	0.000388722
AT3G47110	1.28919	2.2e-05
AT1G65730	1.28654	2.83e-07
AT5G66670	1.28476	0.0358441
AT3G28580	1.28365	0.0275272
AT5G02230	1.28322	5.71e-09
AT4G20000	1.28204	0.00175738
AT1G18835	1.2815	0.0462765
AT3G48180	1.2813	0.000109482
AT5G67450	1.27582	1.05e-08
AT2G30210	1.27573	0.00176039
AT3G19580	1.27515	9.52e-06
AT1G18470	1.27398	3.77e-10
AT2G28840	1.27105	6.09e-10
AT5G55970	1.27071	5.28e-10
AT2G44940	1.27064	2.23e-05
AT5G39110	1.26946	0.0356079
AT1G16530	1.26789	9.13e-05
AT2G15050	1.26645	0.0273891
AT5G01550	1.26387	4.97e-06
AT3G13520	1.26062	0.000573592
AT1G72230	1.25955	4.49e-05
AT1G66400	1.25942	0.0455383
AT5G02380	1.25895	0.00145381
AT1G80120	1.25836	3.37e-09
AT5G35110	1.2576	0.00901371
AT1G07230	1.25716	6.12e-08
AT5G54870	1.25712	8.22e-07
AT2G45870	1.25679	0.000450513
AT3G62730	1.25673	8.26e-05
AT1G35140	1.25588	0.00582617
AT1G44800	1.2557	9.49e-11
AT4G01390	1.25569	2.28e-06
AT2G35612	1.25466	5.77e-06
AT2G39420	1.25362	1.2e-13
AT1G74440	1.25249	2.29e-05
AT4G02940	1.24891	9.81e-06
AT5G36250	1.24585	8.93e-10
AT4G13195	1.24576	0.008126
AT2G28140	1.24543	0.000222925
AT3G57062	1.24496	2.32e-05
AT1G10690	1.24241	9.8e-06
AT5G40010	1.24051	0.0567073
AT2G40330	1.23886	0.0102831
AT3G01760	1.23776	0.000200572
AT2G41220	1.23739	0.00394627
AT2G43800	1.23728	0.0113978
AT2G28930	1.23385	1.39e-06
AT2G40100	1.23361	0.00110727
AT1G13530	1.23268	8.69e-07
AT2G45560	1.23159	0.0088499
ATMG01390	1.23089	1.45e-06
AT1G17590	1.22817	0.00330404
AT5G05110	1.22395	6.96e-10
AT5G52390	1.22365	0.00186065
AT1G09950	1.22323	0.0449325
AT3G62660	1.22188	7.95e-05
AT4G16620	1.22084	0.000105756
AT3G56500	1.22077	0.0577902
AT4G17260	1.22074	4.4e-09
AT1G21110	1.21922	5.45e-07
AT1G01453	1.21882	3.72e-05
AT5G39050	1.21874	0.0252355
AT1G15460	1.21807	1.44e-05
AT2G32560	1.21802	1.8e-05
AT4G24040	1.21757	0.000282691
AT1G75166	1.21737	0.0479903
AT5G14480	1.21584	2.71e-05
AT4G16400	1.21363	3.36e-05
AT3G12915	1.21336	0.0128583
AT1G68470	1.21231	7.4e-08
AT1G51035	1.21149	0.0173589
AT5G66690	1.21134	1.26e-13
AT1G31885	1.20986	0.000101138
AT4G22270	1.20961	4.79e-05
AT3G17820	1.2091	5.06e-13
AT5G56200	1.20864	0.00200742
AT3G50910	1.20822	2.73e-10
AT5G62580	1.20686	2.49e-08
AT4G37520	1.20678	3.5e-09
AT2G33110	1.20653	1.53e-05
AT4G10360	1.20591	1.61e-10
AT2G38920	1.20575	0.0780655
AT4G08770	1.20551	4.55e-08
AT3G06390	1.20505	0.000836418
AT1G19840	1.20501	6.32e-05
AT4G12580	1.20476	0.0314257
AT3G47720	1.20463	1.57e-05
AT1G79700	1.20426	3.35e-06
AT5G13800	1.20406	3.34e-09
AT3G45730	1.20311	0.0020365
AT2G31230	1.20123	0.00036531
AT4G27460	1.19813	0.0718267
AT1G05010	1.19766	2.51e-09
AT1G76490	1.1961	1.29e-06
AT5G60490	1.19536	0.00402171
AT5G23240	1.19442	0.000649548
AT5G54165	1.1939	0.0176798
AT5G58300	1.19319	2.32e-09
AT2G34470	1.19057	6.88e-16
AT1G23090	1.19052	0.00112554
AT3G62770	1.19052	0.0035628
AT2G34010	1.18862	0.085561
AT1G29390	1.18806	1.14e-06
AT4G33720	1.18781	0.0291843
AT5G45000	1.18691	0.000658472
AT1G63245	1.18549	0.0138242
AT4G15390	1.18458	1.88e-05
AT4G04955	1.18456	5.13e-14
AT3G02940	1.18437	0.00215145
AT5G60900	1.18405	0.032507
AT4G14020	1.18319	0.00416248
AT5G15950	1.18314	1.69e-05
AT2G30250	1.18217	4.8e-10
AT1G67105	1.18194	0.00315987
AT1G21530	1.18047	0.0805818
AT3G25640	1.17963	4.94e-08
AT2G32140	1.17923	0.0101456
AT4G28110	1.17803	0.0442036
AT3G05320	1.17548	1.09e-10
AT2G30340	1.17338	0.000383877
AT2G41410	1.17248	0.00444665
AT1G49750	1.17105	0.0290027
AT3G59880	1.17095	0.00829661
AT1G73750	1.17049	0.000467281
AT5G08170	1.16936	7.6e-15
AT5G43600	1.16933	5.83e-12
AT1G17620	1.16871	7.16e-05
AT5G05365	1.16554	0.0645759
AT2G43570	1.16535	0.00146243
AT4G10720	1.16492	0.00229433
AT2G38100	1.16366	0.0358302
AT3G15540	1.16363	6.27e-07
AT5G24530	1.16305	1.36e-11
AT3G54290	1.16305	2.76e-07
AT1G11260	1.1619	6.31e-08
AT1G33700	1.16139	0.000760527
AT3G03020	1.16042	0.000338315
AT4G37950	1.1598	0.004337
AT4G15740	1.1588	0.000244698
AT1G68690	1.15848	0.0817835
AT1G17745	1.15413	1.21e-06
AT4G33180	1.15384	4.17e-08
AT3G25855	1.15281	0.0029738
AT2G40610	1.15273	0.0022037
AT5G41800	1.15194	1.02e-07
AT5G58910	1.15004	0.0105082
AT3G20520	1.14982	0.0300795
AT1G16030	1.14889	0.0492139
AT2G37040	1.14874	3.9e-07
AT5G01360	1.14801	2.03e-06
AT5G59530	1.14448	3.99e-06
AT1G49320	1.1441	0.000688291
AT1G05240	1.1431	0.0608821
AT2G43290	1.14298	0.00623005
AT1G01340	1.14269	9.69e-11
AT5G64510	1.14212	1.37e-06
AT5G57000	1.14182	2.43e-07
AT1G31814	1.14165	1.92e-06
AT5G51260	1.14116	1.35e-06
AT2G18230	1.1405	4.85e-11
AT1G22220	1.14038	0.000179352
AT5G28650	1.14029	0.0198879
AT5G43260	1.13996	0.00069716
AT5G61570	1.1386	4.13e-05
AT1G63090	1.13832	0.000133749
AT3G27630	1.13773	0.0388801
AT1G67100	1.13724	0.0238793
AT5G45810	1.13719	9.11e-05
AT3G51680	1.13616	0.0128583
AT4G25790	1.1348	0.00549482
AT2G17705	1.13404	0.00466396
AT1G19020	1.13329	0.000536914
AT3G07320	1.13122	0.00245338
AT1G15625	1.13082	0.0158504
AT3G53600	1.12989	0.00115963
AT4G22070	1.12897	0.0175866
AT2G31160	1.12794	0.00191907
AT5G26340	1.12773	1e-05
AT1G61930	1.12742	0.00235023
AT1G15085	1.12714	0.0125435
AT3G02800	1.12523	0.000676572
AT1G70330	1.12388	4.8e-05
AT3G59910	1.12342	2.11e-09
AT5G14420	1.12302	2.25e-06
AT1G10385	1.12286	0.0403888
AT2G44210	1.12096	0.000245224
AT3G55940	1.12093	6.25e-05
AT3G23810	1.12081	0.000183436
AT5G24810	1.1206	0.000651147
AT5G44670	1.12058	2.72e-10
AT5G58540	1.12037	0.0016366
AT5G02565	1.11985	0.068509
AT3G23920	1.11863	1.07e-06
AT1G79110	1.11802	2.61e-05
AT5G42720	1.11761	0.000138991
AT3G14460	1.11581	0.0887549
AT4G09670	1.11403	5.01e-07
AT1G70985	1.11372	0.0432291
AT3G56880	1.11314	0.000607461
AT3G01900	1.11301	0.00101748
AT4G24050	1.11272	3.69e-07
AT1G61420	1.11111	0.0283001
AT5G41740	1.11101	0.00395004
AT3G02700	1.10993	0.000443876
AT4G12730	1.1095	0.00224881
AT2G16660	1.10936	0.000411543
AT5G47060	1.10918	0.00867993
AT3G53280	1.10867	0.0262577
AT1G07720	1.10854	0.000146809
AT1G59860	1.10808	0.00776464
AT2G32510	1.10756	1.54e-06
AT3G21240	1.10684	9.46e-05
AT3G16510	1.1067	0.0154044
AT1G14600	1.10656	0.00750287
AT2G34500	1.10642	0.00824245
AT3G55090	1.10631	6.33e-05
AT3G62570	1.10566	0.000320915
AT4G03320	1.10478	2.76e-07
AT3G04070	1.10458	7.2e-07
AT1G55280	1.10371	0.00321489
AT1G51620	1.1035	0.00412223
AT5G11290	1.10314	0.00171285
AT5G38030	1.10274	1.06e-07
AT4G16190	1.10205	0.000405538
AT3G45420	1.10145	0.000241545
AT2G43880	1.1012	0.000309925
AT1G61255	1.10119	0.009614
AT3G47710	1.09886	5.68e-05
AT1G22490	1.09854	0.0130786
AT5G60350	1.09807	0.00903152
AT1G67360	1.09762	5.19e-15
AT5G41290	1.09688	0.0184665
AT5G37990	1.09677	0.00171463
AT3G21700	1.09662	9.25e-05
AT2G17700	1.0966	4.13e-05
AT4G38770	1.09627	0.0275045
AT2G30490	1.09596	3.23e-06
AT3G46730	1.09532	0.040016
AT3G50140	1.09335	0.0192621
AT1G69490	1.09312	0.0848185
AT3G10420	1.09304	4.39e-06
AT2G26250	1.09192	2.84e-08
AT4G04700	1.09165	8.69e-06
AT1G71050	1.09135	0.0279356
AT1G63800	1.09056	1.04e-17
AT2G22250	1.09051	7.4e-08
AT1G44770	1.08997	7.27e-14
AT5G23810	1.0896	0.00146674
AT2G43220	1.08928	0.0649017
AT3G02550	1.0892	0.003032
AT5G60280	1.089	5.23e-09
AT1G55700	1.08869	0.0848649
AT5G24040	1.08858	0.000737346
AT5G18661	1.08812	0.00602641
AT5G64687	1.08739	0.0154566
AT1G49000	1.08726	0.000856882
AT1G45145	1.08725	0.00143773
AT1G23440	1.08719	1.17e-09
AT3G29630	1.08567	9.34e-11
AT1G55910	1.08489	0.000248347
AT3G54420	1.08477	0.0328966
AT4G22770	1.0837	1.18e-05
AT4G36430	1.08355	5.85e-05
AT2G32150	1.08319	7.76e-10
AT1G23330	1.08297	3.13e-06
AT4G36000	1.08223	0.0303237
AT4G13420	1.08217	0.00826594
AT3G03870	1.08167	1.44e-05
AT4G15380	1.08061	1.87e-07
AT5G41040	1.07996	3.79e-12
AT4G01140	1.0799	0.00019521
AT5G65390	1.07816	0.00646512
AT5G05530	1.07748	0.0270573
AT1G69790	1.07529	2.31e-06
AT1G54095	1.07457	0.00695017
AT2G26040	1.07386	5.47e-05
AT4G24960	1.07383	0.000274043
AT3G26460	1.0732	0.00566535
AT3G62690	1.07264	0.000528612
ATMG00020	1.07241	0.00147848
AT1G62540	1.07175	0.0277835
AT4G03210	1.07069	0.0023898
AT5G41160	1.06994	0.0048718
AT1G22050	1.06855	3.47e-05
AT1G01650	1.06855	4.54e-06
AT5G45350	1.06807	4.9e-08
AT3G27170	1.06712	2.63e-07
AT2G32800	1.06662	1.21e-09
AT1G77770	1.06641	5.71e-08
AT4G23010	1.06635	3.77e-09
AT1G49030	1.06592	0.00159692
AT2G45040	1.06582	0.000194204
AT1G28260	1.06351	0.0103035
AT5G44578	1.06332	0.0180753
AT3G58270	1.06301	0.0167155
AT3G51360	1.06277	6.99e-06
AT5G66820	1.06201	1.85e-09
AT5G49690	1.06115	0.0189117
AT3G50260	1.06097	0.00099597
AT2G14247	1.0609	0.0659536
AT2G26910	1.05961	0.00701999
AT4G35320	1.05943	5.28e-06
AT4G34320	1.05933	0.000664188
AT2G01190	1.05898	0.0535761
AT5G36180	1.05854	3.12e-12
AT2G44080	1.05806	0.000278706
AT4G19030	1.05756	4.76e-06
AT4G33880	1.05661	0.000276579
AT4G03490	1.05584	0.00575438
AT1G55420	1.05511	0.00337592
AT3G17410	1.05452	1.51e-09
AT4G35480	1.05451	0.0225778
AT3G50480	1.05446	0.000439362
AT3G52710	1.0526	0.00184616
AT5G57610	1.0511	0.00707123
AT4G30790	1.05039	0.072842
AT5G66080	1.05027	4.82e-06
AT5G42500	1.0493	0.00293249
AT1G77530	1.04858	3.58e-07
AT5G11840	1.04781	0.00257288
AT1G02660	1.04755	0.000317973
AT1G64780	1.04744	0.00753536
AT4G27780	1.04729	9.58e-08
AT3G61960	1.04677	0.000137546
AT3G14050	1.04659	2.38e-06
AT1G22410	1.04533	1.96e-06
AT1G75450	1.04515	0.003587
AT3G12700	1.04472	1.7e-06
AT5G53350	1.04415	6.48e-09
AT5G56620	1.04358	0.068258
AT4G21960	1.04333	1.01e-08
AT4G27745	1.04232	3.4e-07
AT4G17230	1.04226	2.7e-16
AT5G13810	1.04166	5.45e-07
AT4G01610	1.04127	2.12e-07
AT3G01730	1.04102	0.0107164
AT1G48745	1.04036	0.00882155
AT1G33540	1.03886	0.0202571
AT3G03440	1.03865	0.00141423
AT4G20140	1.03821	0.0375343
AT1G07000	1.03799	5.2e-13
AT2G20750	1.03768	0.000156917
AT2G21430	1.03712	0.0493859
AT2G24400	1.03626	0.04981
AT2G35150	1.03525	7.88e-05
AT1G30530	1.03513	0.000669127
AT3G62260	1.03381	1.31e-05
AT4G15417	1.03367	0.00370701
AT3G50210	1.0336	3.45e-10
AT5G47910	1.03351	1.35e-12
AT1G43620	1.03349	3.56e-05
AT2G16385	1.03287	0.0215139
AT4G21480	1.0324	0.098743
AT5G59000	1.03078	0.0197014
AT5G60050	1.03027	0.0026673
AT1G29050	1.03019	1.34e-08
AT3G57630	1.03015	0.00259922
AT1G05990	1.03015	0.000226688
AT1G10370	1.02984	0.0108249
AT2G47520	1.0298	0.0302099
AT5G28960	1.0296	0.0377626
AT1G03980	1.02938	0.014792
AT1G15125	1.02814	0.00210995
AT4G24130	1.02789	0.000150893
AT1G68820	1.02717	2.63e-12
AT5G42010	1.02659	1.94e-05
AT5G62130	1.02545	2.2e-05
AT4G39210	1.02542	0.00477376
AT2G31260	1.02468	0.00658837
AT2G31945	1.02415	0.0828533
AT5G24105	1.02363	0.0169804
AT5G62670	1.02029	0.000370095
AT3G02290	1.02019	4.18e-12
AT3G50750	1.01881	0.00826575
AT1G55020	1.01868	0.00916165
AT1G73740	1.01809	0.00267921
AT3G23290	1.01785	0.0381694
AT1G75390	1.01735	0.00403031
AT1G04760	1.01645	0.00852565
AT1G70990	1.0145	0.000885981
AT3G51730	1.01265	2.27e-06
AT3G03150	1.01243	7.12e-06
AT1G44050	1.01239	8.19e-07
AT5G40230	1.01214	0.000115783
AT1G47960	1.01214	0.000348553
AT5G40240	1.01176	9.81e-07
AT5G23170	1.01111	0.000290047
AT5G39000	1.01072	9.99e-07
AT4G26750	1.00982	0.0226805
AT4G31250	1.0096	0.00128878
AT1G59640	1.00931	0.0771522
AT5G43520	1.00883	0.00159692
AT4G09750	1.00814	0.000103558
AT1G78950	1.00801	0.000195517
AT3G54200	1.00679	0.000443876
AT3G26210	1.00671	4.26e-07
AT4G10810	1.00634	0.00245272
AT4G33010	1.00423	0.00769281
AT1G01360	1.00395	8.22e-10
AT1G14540	1.00172	0.0642327
AT1G45201	1.00169	0.00776308
AT4G17830	1.00093	3.87e-07
AT3G05500	0.999767	0.00376627
AT5G63090	0.999555	0.0554957
AT3G26910	0.999291	0.026826
AT5G59700	0.999011	0.00127968
AT1G44170	0.998597	2.3e-09
AT2G40670	0.997183	0.0659536
AT5G58350	0.996669	1.5e-08
AT5G04680	0.996323	0.0116905
AT3G50640	0.994726	0.000167624
AT2G04450	0.993898	0.0187397
AT3G60980	0.993469	0.000462091
AT1G01380	0.99266	0.0380425
AT5G28490	0.99255	0.0917701
AT3G04420	0.992519	0.000509054
AT3G12580	0.992183	0.0269903
AT4G37700	0.992101	2.26e-06
AT3G18160	0.990569	6.23e-09
AT4G35860	0.990475	2.63e-12
AT5G06300	0.989999	1.95e-05
AT4G22340	0.989465	6.21e-06
AT1G15410	0.989334	2.83e-06
AT1G34260	0.989286	0.0361637
AT3G14280	0.988812	2.07e-12
AT3G47730	0.988549	0.000410103
AT3G54950	0.988292	1.21e-09
AT4G18430	0.987588	4.87e-06
AT3G11370	0.98747	0.00292197
AT4G16600	0.987414	0.000107539
AT3G06780	0.986413	0.0113978
AT3G25290	0.986323	0.00117743
AT4G31130	0.985056	4.77e-06
AT4G22217	0.984811	0.0277032
AT1G64890	0.984043	9.05e-05
AT1G50090	0.983793	0.0138807
AT3G60450	0.983669	1.54e-07
AT1G60390	0.983298	2.96e-08
AT5G04220	0.982188	0.00592269
AT5G10240	0.982108	4.27e-08
AT5G52670	0.980719	0.057233
AT4G30440	0.980078	0.00336617
AT4G32070	0.979784	0.0214282
AT1G13100	0.978887	1.42e-05
AT3G11820	0.97877	3.7e-06
AT5G43760	0.977508	0.00768573
AT3G13720	0.977495	0.0199171
AT4G35985	0.977412	0.000143789
AT2G02610	0.977385	2.22e-05
AT2G47010	0.977278	0.0029743
AT3G07195	0.97668	8.91e-05
AT1G24150	0.976413	0.000453187
AT3G01295	0.975598	0.00290185
AT1G30990	0.97547	0.00678835
AT3G17700	0.972423	0.00251403
AT5G16910	0.972042	0.00141952
AT5G65340	0.97158	0.0129049
AT1G77000	0.970355	3.78e-07
AT1G01090	0.970129	3.79e-06
AT5G02560	0.969763	2.16e-05
AT2G32610	0.969611	0.000345702
AT3G05360	0.968985	0.00748976
AT5G56520	0.968369	0.000756647
AT2G23770	0.967165	0.000711985
AT5G17850	0.96704	0.000453929
AT4G13110	0.966735	8.87e-06
AT4G29340	0.966035	0.000345522
AT5G43420	0.965727	0.00225732
AT5G33290	0.965612	0.000867138
AT4G11820	0.965539	8.86e-10
AT5G44050	0.965492	0.0641076
AT1G80900	0.963752	4.78e-06
AT1G60970	0.963704	0.0893674
AT2G34600	0.963468	0.085048
AT5G24910	0.963111	1.6e-05
AT1G08510	0.963038	7.22e-10
AT2G01340	0.962641	0.00103229
AT1G06840	0.96254	0.000121665
AT1G12200	0.961785	0.000793904
AT5G48320	0.960768	0.0286705
AT1G15740	0.960326	8.73e-07
AT2G38480	0.960288	0.00911836
AT2G30010	0.960239	0.00186488
AT4G23700	0.959588	0.0340528
AT5G23850	0.959029	3.49e-05
AT2G45300	0.958762	1.26e-11
AT1G67730	0.958602	2.95e-05
AT1G02500	0.958385	0.000162489
AT2G18950	0.958091	0.000579653
AT2G33850	0.957537	0.0104295
AT2G37700	0.956563	0.0101222
AT3G29680	0.955447	0.000246886
AT5G67230	0.955049	0.0341175
AT3G09440	0.955029	0.0119892
AT2G48090	0.954621	0.00235767
AT1G63450	0.954397	8.25e-07
AT1G29660	0.954274	0.00186488
AT3G63260	0.953404	0.000105247
AT5G10380	0.952124	0.0551379
AT5G05840	0.950831	0.00702811
AT1G31470	0.948848	0.00764713
AT2G46600	0.948609	0.0180576
AT5G13200	0.94845	7.53e-07
AT5G59470	0.947334	0.0111303
AT4G36990	0.94716	1.35e-10
AT5G49990	0.947112	1.89e-06
AT4G21903	0.946095	0.000114666
AT3G48610	0.945931	8.16e-06
AT5G27030	0.945443	0.0134138
AT3G14470	0.944741	0.0129549
AT4G40070	0.943852	0.0031617
AT4G16920	0.943499	0.000410103
AT2G36670	0.94336	6.99e-07
AT2G38060	0.942823	0.0189117
AT3G02875	0.942752	4.9e-06
AT1G55390	0.941947	0.0270553
AT4G40090	0.941875	0.0180508
AT2G22000	0.940082	0.00238701
AT2G26830	0.939598	2.06e-07
AT2G47370	0.937591	0.0174155
AT1G16160	0.936932	0.0201625
AT5G19800	0.936729	0.00797504
AT2G23680	0.93662	0.0166489
AT4G20830	0.93661	0.000427985
AT3G53230	0.935891	0.000906047
AT5G43150	0.935856	0.0010873
AT1G52660	0.935733	0.000927012
AT1G48210	0.935533	5.66e-05
AT5G67080	0.935413	0.047677
AT1G02570	0.935339	0.0282384
AT4G16350	0.935064	0.00272674
AT1G55120	0.934324	0.000312877
AT3G05890	0.933535	0.00107501
AT2G17220	0.933471	5.06e-05
AT1G02850	0.933312	0.0235429
AT2G28440	0.933128	0.0248552
AT5G25820	0.93187	0.0031351
AT4G24110	0.931005	0.0127084
AT5G62220	0.930388	0.000660673
AT5G17780	0.930279	0.00400008
AT2G15320	0.930022	0.000240452
AT2G48010	0.929644	0.00463029
AT2G02630	0.929216	4.61e-06
AT5G54030	0.928199	0.00212805
AT5G53420	0.928049	1.72e-05
AT4G08620	0.927582	0.00350163
AT4G38690	0.92751	0.0217053
AT4G24610	0.92665	0.0129753
AT1G62040	0.925649	0.002751
AT1G12640	0.925245	4.17e-06
AT4G24590	0.923769	3.6e-08
AT4G20450	0.923593	0.00626974
AT3G22425	0.923355	9.4e-05
AT2G23290	0.922957	1.73e-06
AT5G38010	0.921493	8.43e-07
AT1G22065	0.921089	0.0125136
AT2G17300	0.920947	0.00198855
AT2G23170	0.920802	0.0346527
AT1G62430	0.920784	3.8e-06
AT3G54140	0.920676	5.05e-05
AT5G50175	0.919752	0.0854896
AT3G54150	0.919503	0.0405762
AT5G61210	0.91923	1.36e-11
AT4G36010	0.919158	0.0394894
AT5G25930	0.919078	0.000883841
AT1G27420	0.917583	0.00109223
AT5G18290	0.917581	0.00425934
AT5G59920	0.916848	1.94e-05
AT4G25310	0.916718	0.0200461
AT3G48440	0.91646	8.08e-06
AT1G54530	0.915449	0.0541656
AT1G18980	0.91519	0.0871908
AT2G35760	0.914927	0.00232138
AT5G14640	0.914912	1.34e-07
AT5G01600	0.914732	8.98e-07
AT2G18730	0.914203	6.47e-13
AT1G77450	0.914133	0.00235023
AT2G40095	0.913184	4.35e-05
AT2G42610	0.912911	0.0885494
AT1G77120	0.91281	0.0045071
AT5G20280	0.911673	0.0557371
AT1G09540	0.911538	0.00024558
AT1G54050	0.911163	0.0517176
AT3G13380	0.910681	0.00500557
AT1G27140	0.909863	0.0030466
AT2G14095	0.909425	0.00382075
AT1G69230	0.909245	0.00751398
AT3G47530	0.909147	0.00223407
AT5G46040	0.908952	0.0239189
AT5G24900	0.908247	0.0483003
AT4G13130	0.906954	0.00554372
AT4G12250	0.906022	0.000112816
AT4G23190	0.905194	0.000110734
AT2G32990	0.905169	4.37e-09
AT1G10020	0.904962	3.03e-05
AT5G09220	0.90482	0.000163028
AT5G45490	0.904497	0.000237304
AT4G27020	0.904296	3.22e-07
AT5G13820	0.903831	0.0237355
AT5G59030	0.903087	0.033786
AT1G29240	0.902707	0.0494211
AT2G38010	0.902508	5.61e-05
AT4G28490	0.902393	0.0842475
AT3G50740	0.902296	0.00641105
AT1G62570	0.901889	7.95e-05
AT5G38610	0.901642	0.0199757
AT3G19680	0.900763	0.00114309
AT3G14720	0.900561	0.000290047
AT5G41380	0.900256	0.00910492
AT3G16220	0.89929	0.00136322
AT1G35515	0.899197	0.0059815
AT1G69900	0.898964	9.03e-05
AT1G65150	0.898352	0.0468705
AT3G17000	0.897922	8.74e-11
AT2G39220	0.894499	0.00904965
AT5G40960	0.893429	0.0385289
AT4G02100	0.892429	0.000590341
AT4G39090	0.891261	0.00188391
AT4G33550	0.890119	0.0319492
AT5G02550	0.890033	0.022536
AT1G04970	0.889965	3.68e-08
AT2G38740	0.889802	7.66e-07
AT2G22470	0.889647	0.00904698
AT2G20142	0.889585	0.00761469
AT2G45170	0.889259	0.000136255
AT1G78490	0.888329	0.0197483
AT4G29800	0.888314	9.44e-09
AT5G10965	0.888303	0.0315429
AT2G21060	0.888104	0.0010602
AT2G19130	0.887516	0.00883328
AT5G22390	0.887507	0.0444619
AT5G11160	0.886857	0.00309273
AT4G11370	0.886625	0.0846196
AT3G20910	0.885783	0.00113093
AT3G61900	0.885718	0.00432803
AT3G04181	0.885677	0.0336401
AT4G21550	0.885529	0.0267897
AT4G20070	0.88515	2.13e-07
AT5G23750	0.884525	2.41e-05
AT5G01750	0.884358	2.58e-05
AT1G22985	0.883374	0.0715105
AT4G00340	0.883322	0.000233147
AT4G00895	0.883216	0.00394836
AT4G02410	0.882724	1.89e-06
AT2G19350	0.882577	0.0118914
AT4G22530	0.880789	0.00141777
AT5G51520	0.880525	0.0121955
AT4G23450	0.879728	0.00583144
AT2G41312	0.879163	0.0748544
AT5G05850	0.878419	0.00124296
AT2G37710	0.877313	7.79e-07
AT3G51130	0.877292	1.02e-09
AT4G21910	0.877183	0.000387847
AT1G30500	0.877157	0.000230569
AT1G18720	0.876636	0.00766865
AT4G36870	0.876149	0.0186867
AT2G16580	0.874613	0.0186867
AT2G31090	0.872728	0.0228936
AT5G50240	0.872727	0.0754832
AT5G26230	0.872639	0.0114193
AT4G34120	0.871448	3.45e-06
AT4G22840	0.871222	0.000216204
AT1G19190	0.869266	0.00529309
AT3G05030	0.868379	0.000242257
AT5G39865	0.868004	0.0857395
AT2G04350	0.866323	0.000518816
AT5G19080	0.866317	0.00125274
AT1G29640	0.866122	0.0422865
AT5G10040	0.865727	0.0693901
AT4G14465	0.865527	4.66e-05
AT5G64440	0.865279	0.00108626
AT1G22570	0.864839	0.00626974
AT1G13090	0.864822	9.36e-05
AT4G13930	0.864728	8.3e-05
AT5G47220	0.864243	0.0480375
AT1G51355	0.864079	0.0916249
AT4G25110	0.863457	0.0142882
AT2G18640	0.863302	0.0309117
AT1G79520	0.863081	0.000464114
AT1G13990	0.862532	0.000517215
AT2G23790	0.862272	1.57e-06
AT3G57070	0.862245	9.19e-07
AT1G71695	0.86187	0.000664188
AT3G26580	0.861497	5.71e-05
AT5G02360	0.86111	0.000598642
AT1G18860	0.859372	0.0937654
AT2G16280	0.856482	0.00988446
AT4G01010	0.856391	0.0132505
AT5G25050	0.855485	0.00058199
AT4G31020	0.855087	0.0237537
AT1G62320	0.854515	0.0136196
AT3G12110	0.854413	9.25e-05
AT2G35710	0.85405	0.00972194
AT3G58000	0.853824	0.0790379
AT1G73330	0.853779	0.0121189
AT1G68530	0.852406	0.0534674
AT5G25110	0.852302	2.44e-06
AT4G02630	0.852189	0.0159129
AT1G55430	0.851672	0.0371966
AT3G52520	0.850492	0.0491535
AT4G05590	0.850463	0.000623953
AT2G43140	0.850281	3.83e-05
AT3G13275	0.849549	0.0662142
AT1G08920	0.849353	3.35e-06
AT1G19330	0.848634	0.000218408
AT1G77150	0.848584	0.0482647
AT5G27280	0.848305	0.00971702
AT2G02360	0.846524	4.54e-06
AT2G43820	0.846059	1.33e-06
AT3G15300	0.845483	0.00400173
AT1G18890	0.84548	8.16e-06
AT5G54640	0.845257	0.0170224
AT3G49845	0.843281	0.00425848
AT5G11110	0.843155	0.0107232
AT5G49665	0.84271	0.00822165
AT2G15440	0.842022	0.0157509
AT1G70210	0.84195	6.34e-05
AT1G66440	0.8415	9.9e-05
AT3G23190	0.840669	0.00334442
AT2G46860	0.839683	0.000850461
AT1G48640	0.839492	0.0039832
AT4G39140	0.838741	1.16e-06
AT5G26310	0.838517	0.00373861
AT3G03720	0.838395	1.6e-08
AT5G62560	0.836782	0.000267358
AT3G07090	0.836655	9.03e-06
AT2G19880	0.836361	5.91e-06
AT3G45010	0.836173	0.000132538
AT1G55240	0.835991	0.0410803
AT5G51070	0.835847	0.0179062
AT2G46030	0.835672	2.19e-07
AT2G46680	0.83448	0.0773848
AT1G75380	0.834226	6.11e-10
AT1G11540	0.83343	0.00114211
AT2G18500	0.832653	0.0122688
AT3G11210	0.832008	0.00634703
AT3G11810	0.83186	0.00296931
AT1G59870	0.831723	0.0519471
AT2G43050	0.8311	0.0275779
AT5G45220	0.830188	0.00131188
AT5G47120	0.829678	0.0129969
AT5G24870	0.828863	0.00207217
AT1G62790	0.82879	0.0014057
AT1G61890	0.828424	2.18e-05
AT3G29410	0.827718	1e-06
AT1G23040	0.827695	0.00612086
AT5G13330	0.827445	0.00396331
AT3G55950	0.827306	3.61e-05
AT4G25650	0.826737	0.0018059
AT2G36570	0.826496	0.00248824
AT2G40530	0.826031	0.0107536
AT3G06170	0.825557	7.22e-06
AT5G07800	0.825014	0.00128451
AT2G39518	0.824962	0.0348199
AT5G41410	0.824348	0.01085
AT2G34920	0.824348	0.0916029
AT3G23560	0.824224	0.00365424
AT4G18950	0.823687	6.47e-07
AT1G17170	0.823598	0.00134267
AT1G76970	0.822968	8.48e-05
AT5G10100	0.822214	0.00308391
AT5G63990	0.82053	4.53e-05
AT1G47560	0.8203	0.0757037
AT1G70920	0.820205	0.013433
AT2G24170	0.819957	0.00160033
AT1G53680	0.81945	0.00382061
AT2G38830	0.819331	0.0250739
AT2G43840	0.819058	0.0152602
AT5G40140	0.818677	0.00270371
AT3G23410	0.818549	0.0246908
AT2G47730	0.81832	0.0287031
AT5G50300	0.817678	0.0402875
AT3G18490	0.817658	0.0030242
AT1G12950	0.817561	0.00719531
AT3G07800	0.817319	0.014042
AT5G49870	0.816953	0.0121133
AT5G56270	0.81657	0.0146028
[truncated: 3,233 more rows]

[truncated: 5 more sheets: root_3, root_4, root_5, root_6, root_7]
