# Supplementary material for: Biological insights from multi-omics analysis strategies: Complex pleotropic effects associated with autophagy
Source: Front Plant Sci. 2023 Feb 16;14:1093358. doi: 10.3389/fpls.2023.1093358 (PMC9978356; doi:10.3389/fpls.2023.1093358)
Supplement: Supplementary file 13 [file Table_3.xlsx]

## Sheet: by Path_forPaper
Mutant	Nitrogen	Tissue	AGI number	LFC mutant/WT	qmat	Gene Name	Pathway	Protein Family Name	References
atg7/WT	+N	Leaf	AT3G05630	1.34968	0.091704	phospholipase D P2(PLDP2)	Phospholipid Metabolism	Phospholipase D &zeta;	Li, M., Welti, R., Wang, X. (2006) Quantitative profiling of Arabidopsis polar glycerolipids in response to phosphorus starvation. Roles of phospholipases D zeta1 and D zeta2 in phosphatidylcholine hydrolysis and digalactosyldiacylglycerol accumulation in phosphorus-starved plants. Plant Physiology 142 , 750-61 http://www.ncbi.nlm.nih.gov/pubmed/23542150 Cruz-Ramirez, A., Oropeza-Aburto, A., Razo…
atg7/WT	+N	Root	AT1G48300	0.566884	0.0133363	diacylglycerol acyltransferase(DGAT3)	Triacylglycerol Biosynthesis	Acyl-CoA : Diacylglycerol Acyltransferase	Saha, S., Enugutti, B., Rajakumari, S., and Rajasekharan, R. (2006). Cytosolic triacylglycerol biosynthetic pathway in oilseeds: Molecular cloning and expression of peanut cytosolic diacylglycerol acyltransferase. Plant Physiol. 141 , 1533-1543. http://www.ncbi.nlm.nih.gov/pubmed/16798944 Hernandez, M.L., Whitehead, L., He, Z.S., Gazda, V., Gilday, A., Kozhevnikova, E., Vaistij, F.E., Larson, T.R…
			AT3G51840	0.411755	0.000817975	acyl-CoA oxidase 4(ACX4)	Fatty Acid Degradation	Acyl-CoA Oxidase	Hayashi, H., De Bellis, L., Ciurli, A., Kondo, M., Hayashi, M., and Nishimura, R. (1999). A novel acyl-CoA oxidase that can oxidize short-chain acyl-CoA in plant peroxisomes. J. Biol. Chem. 274 , 12715-12721. http://www.ncbi.nlm.nih.gov/pubmed/12481085 Rylott, E.L., Rogers, C.A., Gilday, A.D., Edgell, T., Larson, T.R., and Graham, I.A. (2003). Arabidopsis mutants in short- and medium-chain acyl-C…
			AT2G28630	-1.33059	0.0761288	3-ketoacyl-CoA synthase 12(KCS12)	Fatty Acid Elongation	Ketoacyl-CoA Synthase	Suh, M.C., Samuels, A.L., Jetter, R., Kunst, L., Pollard, M., Ohlrogge, J., and Beisson, F. (2005). Cuticular lipid composition, surface structure, and gene expression in Arabidopsis stem epidermis. Plant Physiol. 139 , 1649-1665. http://www.pubmedcentral.nih.gov/articlerender.fcgi?artid=1310549&tool=pmcentrez
			AT5G04530	-1.51313	0.0775984	3-ketoacyl-CoA synthase 19(KCS19)	Fatty Acid Elongation	Ketoacyl-CoA Synthase
			AT1G68530	-1.14511	0.0384917	3-ketoacyl-CoA synthase 6(KCS6)	Fatty Acid Elongation	Ketoacyl-CoA Synthase	Millar, A.A., Clemens, S., Zachgo, S., Giblin, E.M., Taylor, D.C., and Kunst, L. (1999). CUT1, an Arabidopsis gene required for cuticular wax biosynthesis and pollen fertility, encodes a very-long-chain fatty acid condensing enzyme. Plant Cell 11 , 825-838. http://www.ncbi.nlm.nih.gov/pubmed/10330468 Fiebig, A., Mayfield, J.A., Miley, N.L., Chau, S., Fischer, R.L., and Preuss, D. (2000). Alterati…
			AT1G34520	-1.47718	0.0775984	MBOAT (membrane bound O-acyl transferase) family protein(AT1G34520)	Wax Esters	Wax Synthase	Lardizabal, K.D., Metz, J.G., Sakamoto, T., Hutton, W.C., Pollard, M.R., and Lassner, M.W. (2000). Purification of a jojoba embryo wax synthase, cloning of its cDNA, and production of high levels of wax in seeds of transgenic Arabidopsis. Plant Physiology 122 , 645-655. http://www.pubmedcentral.nih.gov/articlerender.fcgi?artid=58899&tool=pmcentrez
			AT1G55260	-1.20949	0.0893355	Bifunctional inhibitor/lipid-transfer protein/seed storage 2S albumin superfamily protein(AT1G55260)	Lipid Transport/Binding	Lipid Transfer Protein
			AT2G38540	-1.57886	0.0494614	lipid transfer protein 1(LP1)	Lipid Transport/Binding	Lipid Transfer Protein
			AT2G38530	-1.26039	0.0800663	lipid transfer protein 2(LTP2)	Lipid Transport/Binding	Lipid Transfer Protein
			AT4G29800	-0.471784	0.0569235	PATATIN-like protein 8(PLP8)	Oxylipin Metabolism	Acyl-Hydrolase (Patatin-like)	Yang, W., Devaiah, S. P., Pan, X., Isaac, G., Welti, R., & Wang, X. (2007). AtPLAI is an acyl hydrolase involved in basal jasmonic acid production and Arabidopsis resistance to Botrytis cinerea. J Biol Chem, 282(25), 18116-18128. https://doi.org/10.1074/jbc.M700405200
			AT2G34770	-0.502581	0.0905865	fatty acid hydroxylase 1(FAH1)	Sphingolipid Metabolism	Fatty Acid 2-hydroxylase	Mitchell, A.G., and Martin, C.E. (1997). Fah1p, a Saccharomyces cerevisiae Cytochromeb 5 Fusion Protein, and ItsArabidopsis thaliana Homolog That Lacks the Cytochromeb 5 Domain Both Function in the ?-Hydroxylation of Sphingolipid-associated Very Long Chain Fatty Acids. Journal of Biological Chemistry 272 , 28281-28288. http://www.jbc.org/cgi/content/full/272/45/28281 Konig, S., Feussner, K., Schw…
			AT1G45201	-0.954485	0.082339	triacylglycerol lipase-like 1(TLL1)	Triacylglycerol Metabolism	Triacylglycerol Lipase (TAGL)
			AT3G04290	-1.98754	0.0805108	Li-tolerant lipase 1(LTL1)	Lipase	Polyester Synthase	Naranjo, M.A., Forment, J., Roldan, M., Serrano, R., and Vicente, O. (2006). Overexpression of Arabidopsis thaliana LTL1, a salt-induced gene encoding a GDSL-motif lipase, increases salt tolerance in yeast and transgenic plants. Plant Cell Environ 29 , 1890-1900. http://www.ncbi.nlm.nih.gov/pubmed/16930315 Roudier, F., Gissot, L., Beaudoin, F., Haslam, R., Michaelson, L., Marion, J., Molino, D., …
atg7/WT	-N	Leaf	AT4G00550	0.571442	0.0262226	digalactosyl diacylglycerol deficient 2(DGD2)	Chloroplast Lipid Metabolism	Digalactosyldiacylglycerol Synthase	Kelly, A.A., and Dormann, P. (2002). DGD2, an Arabidopsis gene encoding a UDP-galactose-dependent digalactosyldiacylglycerol synthase is expressed during growth under phosphate-limiting conditions. J. Biol. Chem. 277 , 1166-1173. http://www.ncbi.nlm.nih.gov/pubmed/11696551 Kelly, A.A., Froehlich, J.E., and DÃƒ¶rmann, P. (2003). Disruption of the two digalactosyldiacylglycerol synthase genes DGD1 …
			AT4G04020	1.21731	0.0724728	fibrillin(FIB)	Chloroplast Lipid Metabolism	Plastid Lipid-associated Protein
			AT5G20410	1.8898	0.000403234	monogalactosyldiacylglycerol synthase 2(MGD2)	Chloroplast Lipid Metabolism	Monogalactosyldiacylglycerol Synthase	Awai, K., Marechal, E., Block, M.A., Brun, D., Masuda, T., Shimada, H., Takamiya, K., Ohta, H., and Joyard, J. (2001). Two types of MGDG synthase genes, found widely in both 16:3 and 18:3 plants, differentially mediate galactolipid syntheses in photosynthetic and nonphotosynthetic tissues in Arabidopsis thaliana. Proc. Natl. Acad. Sci. USA 98 , 10960-10965. http://www.ncbi.nlm.nih.gov/pubmed/1155…
			AT2G11810	2.30788	1.76013e-05	monogalactosyldiacylglycerol synthase type C(MGDC)	Chloroplast Lipid Metabolism	Monogalactosyldiacylglycerol Synthase	Awai, K., Marechal, E., Block, M.A., Brun, D., Masuda, T., Shimada, H., Takamiya, K., Ohta, H., and Joyard, J. (2001). Two types of MGDG synthase genes, found widely in both 16:3 and 18:3 plants, differentially mediate galactolipid syntheses in photosynthetic and nonphotosynthetic tissues in Arabidopsis thaliana. Proc. Natl. Acad. Sci. USA 98 , 10960-10965. http://www.ncbi.nlm.nih.gov/pubmed/1155…
			AT4G22240	1.49676	0.00576915	Plastid-lipid associated protein PAP / fibrillin family protein(AT4G22240)	Chloroplast Lipid Metabolism	Plastid Lipid-associated Protein
			AT5G01220	0.98468	0.00402714	sulfoquinovosyldiacylglycerol 2(SQD2)	Chloroplast Lipid Metabolism	UDP-sulfoquinovose:DAG sulfoquinovosyltransferase	Yu, B., Xu, C.C., and Benning, C. (2002). Arabidopsis disrupted in SQD2 encoding sulfolipid synthase is impaired in phosphate-limited growth. Proceedings of the National Academy of Sciences of the United States of America 99 ,5732-5737. http://www.ncbi.nlm.nih.gov/pubmed/11960029
			AT5G06530	1.52006	0.0596491	ABC-2 type transporter family protein(ABCG22)	Cuticle	ABC Transporter	Kuromori, T., Sugimoto, E., and Shinozaki, K. (2011). Arabidopsis mutants of AtABCG22, an ABC transporter gene, increase water transpiration and drought susceptibility. Plant Journal 67 , 885-894. http://dx.doi.org/10.1111/j.1365-313X.2011.04641.x
			AT3G27670	0.86898	0.050688	ARM repeat superfamily protein(RST1)	Cuticle	Resurrection Protein	Mang, H.G., Laluk, K.A., Parsons, E.P., Kosma, D.K., Cooper, B.R., Park, H.C., AbuQamar, S., Boccongelli, C., Miyazaki, S., Consiglio, F., Chilosi, G., Bohnert, H.J., Bressan, R.A., Mengiste, T., and Jenks, M.A. (2009). The Arabidopsis RESURRECTION1 Gene Regulates a Novel Antagonistic Interaction in Plant Defense to Biotrophs and Necrotrophs. Plant Physiology 151 , 290-305. http://www.plantphysio…
			AT4G39480	1.83474	0.000601939	cytochrome P450, family 96, subfamily A, polypeptide 9(CYP96A9)	Cuticle	Midchain Alkane Hydroxylase	0
			AT1G02390	1.17503	0.0447224	glycerol-3-phosphate acyltransferase 2(GPAT2)	Cuticle	Glycerol-3-Phosphate Acyltransferase	Yang, W., Simpson, J.P., Li-Beisson, Y., Beisson, F., Pollard, M., and Ohlrogge, J.B. (2012). A land-plant-specific glycerol-3-phosphate acyltransferase family in Arabidopsis: substrate specificity, sn-2 preference, and evolution. Plant Physiol. 160 , 638-652. http://www.ncbi.nlm.nih.gov/pubmed/22864585 Zheng, Z., Xia, Q., Dauk, M., Shen, W., Selvaraj, G., and Zou, J. (2003). Arabidopsis AtGPAT1,…
			AT1G01610	0.696488	0.0729455	glycerol-3-phosphate acyltransferase 4(GPAT4)	Cuticle	Glycerol-3-Phosphate Acyltransferase	Yang, W., Pollard, M., Li-Beisson, Y., Beisson, F., Feig, M., and Ohlrogge, J. (2010). A distinct type of glycerol-3-phosphate acyltransferase with sn-2 preference and phosphatase activity producing 2-monoacylglycerol. Proc. Natl. Acad. Sci. USA 107 , 12040-12045. http://www.ncbi.nlm.nih.gov/pubmed/20551224 Yang, W., Simpson, J.P., Li-Beisson, Y., Beisson, F., Pollard, M., and Ohlrogge, J.B. (201…
			AT5G25390	1.82463	0.0751396	Integrase-type DNA-binding superfamily protein(SHN3)	Cuticle	SHN Transcription Factors	Shi, J.X., Malitsky, S., De Oliveira, S., Branigan, C., Franke, R.B., Schreiber, L., and Aharoni, A. (2011). SHINE transcription factors act redundantly to pattern the archetypal surface of Arabidopsis flower organs. PLoS genetics 7 , e1001388. http://www.ncbi.nlm.nih.gov/pubmed/21637781 Kannangara, R., Branigan, C., Liu, Y., Penfield, T., Rao, V., Mouille, G., Hofte, H., Pauly, M., Riechmann, J.…
			AT4G34100	0.838519	0.0399627	RING/U-box superfamily protein(CER9)	Cuticle	E3 ubiquitin Ligase	Lu, S., Zhao, H., Des Marais, D.L., Parsons, E.P., Wen, X., Xu, X., Bangarusamy, D.K., Wang, G., Rowland, O., Juenger, T., Bressan, R.A., and Jenks, M.A. (2012). Arabidopsis ECERIFERUM9 involvement in cuticle formation and maintenance of plant water status. Plant Physiol. 159 , 930-944. http://www.plantphysiol.org/content/early/2012/05/30/pp.112.198697.long
			AT1G74960	0.318578	0.0897164	fatty acid biosynthesis 1(FAB1)	Fatty Acid Biosynthesis	Ketoacyl-ACP Synthase II	Huang, W.J., Jia, J., Edwards, P., Dehesh, K., Schneider, G., and Lindqvist, Y. (1998). Crystal structure of beta-ketoacyl-acyl carrier protein synthase II from E-coli reveals the molecular architecture of condensing enzymes. Embo J 17 , 1183-1191. http://www.ncbi.nlm.nih.gov/sites/entrez?db=pubmed&cmd=search&term=9482715 Pidkowich, M.S., Nguyen, H.T., Heilmann, I., Ischebeck, T., and Shanklin, J…
			AT1G08510	0.731047	2.41379e-05	fatty acyl-ACP thioesterases B(FATB)	Fatty Acid Biosynthesis	Acyl-ACP Thioesterase B	Bonaventure, B., Salas, J.J., Pollard, M.R., and Ohlrogge, J.B. (2003). Disruption of the FATB gene in Arabidopsis demonstrates an essential role of saturated fatty acids in plant growth. Plant Cell 15 , 1020-1033. http://www.ncbi.nlm.nih.gov/entrez/query.fcgi?cmd=Retrieve&db=PubMed&list_uids=12671095&dopt=Abstract
			AT4G04320	0.642823	0.0175093	malonyl-CoA decarboxylase family protein(AT4G04320)	Fatty Acid Biosynthesis	Malonyl-CoA Decarboxylase	Reumann, S., Quan, S., Aung, K., Yang, P.F., Manandhar-Shrestha, K., Holbrook, D., Linka, N., Switzenberg, R., Wilkerson, C.G., Weber, A.P.M., Olsen, L.J., and Hu, J.P. (2009). In-Depth Proteome Analysis of Arabidopsis Leaf Peroxisomes Combined with in Vivo Subcellular Targeting Verification Indicates Novel Metabolic and Regulatory Functions of Peroxisomes. Plant Physiology 150 , 125-143. http://…
			AT1G62610	0.888635	0.0238173	NAD(P)-binding Rossmann-fold superfamily protein(AT1G62610)	Fatty Acid Biosynthesis	Ketoacyl-ACP Reductase	Fisher, M., Sedelnikova, S.E., Martindale, W., Thomas, N.C., Simon, J.W., Slabas, A.R., and Rafferty, J.B. (2000). Crystallization of the NADP-dependent beta-keto acyl-carrier protein reductase from Brassica napus. Acta Crystallogr D 56 , 86-88. http://www.ncbi.nlm.nih.gov/sites/entrez?db=pubmed&cmd=search&term=10666637
			AT1G04220	0.997927	0.028649	3-ketoacyl-CoA synthase 2(KCS2)	Fatty Acid Elongation	Ketoacyl-CoA Synthase	Blacklock, B.J., and Jaworski, J.G. (2006). Substrate specificity of Arabidopsis 3-ketoacyl-CoA synthases. Biochemical and biophysical research communications 346 , 583-590. http://www.ncbi.nlm.nih.gov/pubmed/16765910 Serra, O., Soler, M., Hohn, C., Franke, R., Schreiber, L., Prat, S., Molinas, M., and Figueras, M. (2009). Silencing of StKCS6 in potato periderm leads to reduced chain lengths of s…
			AT3G23840	1.37511	0.0748637	HXXXD-type acyl-transferase family protein(AT3G23840)	Fatty Acid Elongation	CER2-like Protein	Pascal, S., Bernard, A., Sorel, M., Pervent, M., Vile, D., Haslam, R.P., Napier, J.A., Lessire, R., Domergue, F., and Joubes, J. (2013). The Arabidopsis cer26 mutant, like the cer2 mutant, is specifically affected in the very long chain fatty acid elongation process. Plant Journal 73 ,733-746. http://www.ncbi.nlm.nih.gov/pubmed/23384041
			AT2G20860	0.709003	0.0673787	lipoic acid synthase 1(LIP1)	Fatty Acid Metabolism	Lipoate Synthase	Yasuno, R., and Wada, H. (1998). Biosynthesis of lipoic acid in Arabidopsis: Cloning and characterization of the cDNA for lipoic acid synthase. Plant Physiol. 118 , 935-943. http://www.ncbi.nlm.nih.gov/pubmed/9808738
			AT5G07510	4.41223	0.0329824	glycine-rich protein 14(GRP14)	Triacylglycerol Biosynthesis	Pollen-surface Oleosin	Kim, H.U., Hsieh, K., Ratnayake, C., and Huang, A.H.C. (2002). A novel group of oleosins is present inside the pollen of Arabidopsis. J. Biol. Chem. 277 , 22677-22684. http://www.ncbi.nlm.nih.gov/pubmed/11929861
			AT2G40220	14.209	0.04927	Integrase-type DNA-binding superfamily protein(ABI4)	Triacylglycerol Biosynthesis	Abscisic Acid Insensitive (ABI) transcription factors	Yang, Y., Yu, X., Song, L., and An, C. (2011). ABI4 Activates DGAT1 Expression in Arabidopsis Seedlings during Nitrogen Deficiency. Plant Physiology 156 , 873-883. http://www.ncbi.nlm.nih.gov/pubmed/21515696 Finkelstein, R.R., Wang, M.L., Lynch, T.J., Rao, S., and Goodman, H.M. (1998). The Arabidopsis abscisic acid response locus ABI4 encodes an APETALA2 domain protein. Plant Cell 10 ,1043-1054. …
			AT4G25140	3.13827	0.0226869	oleosin 1(OLEO1)	Triacylglycerol Biosynthesis	Oil-Body Oleosin	Kim, H.U., Hsieh, K., Ratnayake, C., and Huang, A.H.C. (2002). A novel group of oleosins is present inside the pollen of Arabidopsis. J. Biol. Chem. 277 , 22677-22684. http://www.ncbi.nlm.nih.gov/pubmed/11929861 Shimada, T.L., Shimada, T., Takahashi, H., Fukao, Y., and Hara-Nishimura, I. (2008). A novel role for oleosins in freezing tolerance of oilseeds in Arabidopsis thaliana. Plant J. 55 , 798…
			AT5G40420	1.60864	0.085637	oleosin 2(OLEO2)	Triacylglycerol Biosynthesis	Oil-Body Oleosin	Kim, H.U., Hsieh, K., Ratnayake, C., and Huang, A.H.C. (2002). A novel group of oleosins is present inside the pollen of Arabidopsis. J. Biol. Chem. 277 , 22677-22684. http://www.ncbi.nlm.nih.gov/pubmed/11929861 Siloto, R.M.P., Findlay, K., Lopez-Villalobos, A., Yeung, E.C., Nykiforuk, C.L., and Moloney, M.M. (2006). The accumulation of oleosins determines the size of seed oilbodies in Arabidopsi…
			AT1G54570	2.53722	4.9292e-10	Esterase/lipase/thioesterase family protein(PES1)	Wax Esters	phytyl ester synthase	Lippold, F., vom Dorp, K., Abraham, M., Holzl, G., Wewer, V., Yilmaz, J.L., Lager, I., Montandon, C., Besagni, C., Kessler, F., Stymne, S., and Dormann, P. (2012). Fatty Acid Phytyl Ester Synthesis in Chloroplasts of Arabidopsis. Plant Cell 24 ,2001-2014. http://www.ncbi.nlm.nih.gov/pubmed/22623494
			AT3G26840	1.84101	0.00110958	Esterase/lipase/thioesterase family protein(PES2)	Wax Esters	esterases/lipases/thioesterase	Lippold, F., vom Dorp, K., Abraham, M., Holzl, G., Wewer, V., Yilmaz, J.L., Lager, I., Montandon, C., Besagni, C., Kessler, F., Stymne, S., and Dormann, P. (2012). Fatty Acid Phytyl Ester Synthesis in Chloroplasts of Arabidopsis. Plant Cell 24 ,2001-2014. http://www.ncbi.nlm.nih.gov/pubmed/22623494
			AT1G12640	1.03784	1.02345e-05	MBOAT (membrane bound O-acyl transferase) family protein(LPLAT1)	Wax Esters	1-Acylglycerol-3-Phosphocholine Acyltransferase	Stahl, U., Stalberg, K., Stymne, S., and Ronne, H. (2008). A family of eukaryotic lysophospholipid acyltransferases with broad specificity. FEBS Lett. 582 , 305-309. http://www.ncbi.nlm.nih.gov/pubmed/18154737 Zhao, Y., Chen, Y.Q., Bonacci, T.M., Bredt, D.S., Li, S.Y., Bensch, W.R., Moller, D.E., Kowala, M., Konrad, R.J., and Cao, G.Q. (2008). Identification and characterization of a major liver …
			AT5G55410	2.28056	1.30632e-05	Bifunctional inhibitor/lipid-transfer protein/seed storage 2S albumin superfamily protein(AT5G55410)	Lipid Transport/Binding	Lipid Transfer Protein
			AT5G55460	2.6443	3.87319e-05	Bifunctional inhibitor/lipid-transfer protein/seed storage 2S albumin superfamily protein(AT5G55460)	Lipid Transport/Binding	Lipid Transfer Protein
			AT1G70680	3.65705	1.5929e-05	Caleosin-related family protein(AT1G70680)	Lipid Transport/Binding	Caleosin
			AT2G33380	1.81634	0.0215694	Caleosin-related family protein(RD20)	Lipid Transport/Binding	Caleosin	Naested, H., Frandsen, G.I., Jauh, G.Y., Hernandez-Pinzon, I., Nielsen, H.B., Murphy, D.J., Rogers, J.C., and Mundy, J. (2000). Caleosins: Ca2+-binding proteins associated with lipid bodies. Plant Molecular Biology 44 , 463-476. http://www.ncbi.nlm.nih.gov/pubmed/11197322
			AT5G59320	2.06434	0.00451493	lipid transfer protein 3(LTP3)	Lipid Transport/Binding	Lipid Transfer Protein	Guo, L., Yang, H.B., Zhang, X.Y., and Yang, S.H. (2013). Lipid transfer protein 3 as a target of MYB96 mediates freezing and drought stress in Arabidopsis. Journal of Experimental Botany 64 ,1755-1767. http://www.ncbi.nlm.nih.gov/pubmed/23404903
			AT5G59310	3.10107	0.00348305	lipid transfer protein 4(LTP4)	Lipid Transport/Binding	Lipid Transfer Protein
			AT3G06960	0.387983	0.0410634	pigment defective 320(PDE320)	Lipid Transport/Binding	Protein Involved in Lipid Transport	Xu, C.C., Fan, J.L., Cornish, A.J., and Benning, C. (20 08). Lipid trafficking between the endoplasmic reticulum and the plastid in Arabidopsis requires the extraplastidic TGD4 protein. Plant Cell 20, 2190-2204. http://www.ncbi.nlm.nih.gov/pubmed/18689504
			AT4G27780	0.86764	0.000206943	acyl-CoA binding protein 2(ACBP2)	Phospholipid Metabolism	Acyl CoA Binding Protein	Gao, W., Li, H.Y., Xiao, S., and Chye, M.L. (2010). Acyl-CoA-binding protein 2 binds lysophospholipase 2 and lysoPC to promote tolerance to cadmium-induced oxidative stress in transgenic Arabidopsis. Plant Journal 62 , 989-1003. http://www.ncbi.nlm.nih.gov/pubmed/20345607 Chen, Q.F., Xiao, S., Qi, W.Q., Mishra, G., Ma, J.Y., Wang, M.F., and Chye, M.L. (2010). The Arabidopsis acbp1acbp2 double mut…
			AT3G15650	0.884048	0.0223365	alpha/beta-Hydrolases superfamily protein(AT3G15650)	Phospholipid Metabolism	Lysophospholipase
			AT4G24160	0.564443	0.0839676	alpha/beta-Hydrolases superfamily protein(AT4G24160)	Phospholipid Metabolism	Lysophosphatidic acid acyltransferase	Ghosh, A.K., Chauhan, N., Rajakumari, S., Daum, G., and Rajasekharan, R. (2009). At4g24160, a soluble acyl-coenzyme A-dependent lysophosphatidic acid acyltransferase. Plant Physiol. 151 , 869-881. http://www.ncbi.nlm.nih.gov/pmc/articles/PMC2754629 Zechner, R., Kienesberger, P.C., Haemmerle, G., Zimmermann, R., and Lass, A. (2009). Adipose triglyceride lipase and the lipolytic catabolism of cellu…
			AT3G25585	0.715781	0.00645222	aminoalcoholphosphotransferase(AAPT2)	Phospholipid Metabolism	Diacylglycerol Cholinephosphotransferase	Katayama, K., Sakurai, I., and Wada, H. (2004). Identification of an Arabidopsis thaliana gene for cardiolipin synthase located in mitochondria. FEBS Lett. 577 , 193-198. http://www.arabidopsis.org/servlets/TairObject?type=publication&id=501719187 Goode, J.H., and Dewey, R.E. (1999). Characterization of aminoalcoholphosphotransferases from Arabidopsis thaliana and soybean. Plant Physiol. Biochem.…
			AT5G04930	1.15012	0.00283352	aminophospholipid ATPase 1(ALA1)	Phospholipid Metabolism	Aminophospholipid ATPase	Gomes, E., Jakobsen, M.K., Axelsen, K.B., Geisler, M., and Palmgren, M.G. (2000). Chilling tolerance in arabidopsis involves ALA1, a member of a new family of putative aminophospholipid translocases. Plant Cell 12 , 2441-2453. http://www.ncbi.nlm.nih.gov/pubmed/11148289
			AT1G62430	1.01148	0.000257977	CDP-diacylglycerol synthase 1(CDS1)	Phospholipid Metabolism	CDP-DAG Synthase	Kopka, J., Ludewig, M., and MullerRober, B. (1997). Complementary DNAs encoding eukaryotic-type cytidine-5'-diphosphate-diacylglycerol synthases of two plant species. Plant Physiol. 113 , 997-1002. http://www.ncbi.nlm.nih.gov/pubmed/9085581 Zhou, Y.H., Peisker, H., Weth, A., Baumgartner, W., Dormann, P., and Frentzen, M. (2013). Extraplastidial cytidinediphosphate diacylglycerol synthase activity…
			AT4G22340	0.567263	0.0705107	cytidinediphosphate diacylglycerol synthase 2(CDS2)	Phospholipid Metabolism	CDP-DAG Synthase	Zhou, Y.H., Peisker, H., Weth, A., Baumgartner, W., Dormann, P., and Frentzen, M. (2013). Extraplastidial cytidinediphosphate diacylglycerol synthase activity is required for vegetative development in Arabidopsis thaliana. Plant Journal 75 ,867-879. http://www.ncbi.nlm.nih.gov/pubmed/23711240
			AT2G45150	0.701498	0.0925014	cytidinediphosphate diacylglycerol synthase 4(CDS4)	Phospholipid Metabolism	CDP-DAG Synthase	Haselier, A., Akbari, H., Weth, A., Baumgartner, W., and Frentzen, M. (2010). Two closely related genes of Arabidopsis encode plastidial cytidinediphosphate diacylglycerol synthases essential for photoautotrophic growth. Plant Physiol. 153 , 1372-1384. http://www.ncbi.nlm.nih.gov/pmc/articles/PMC2899908/
			AT2G18730	1.2383	1.42258e-11	diacylglycerol kinase 3(DGK3)	Phospholipid Metabolism	Diacylglycerol Kinase
			AT2G20900	0.707864	0.0115455	diacylglycerol kinase 5(DGK5)	Phospholipid Metabolism	Diacylglycerol Kinase
			AT2G46090	0.561435	0.0731144	Diacylglycerol kinase family protein(LCBK2)	Phospholipid Metabolism	Diacylglycerol Kinase
			AT3G03310	0.870684	0.00121521	lecithin:cholesterol acyltransferase 3(LCAT3)	Phospholipid Metabolism	Phospholipid : Acyl acceptor Acyltransferase
			AT1G75020	0.513911	0.0904316	lysophosphatidyl acyltransferase 4(LPAT4)	Phospholipid Metabolism	1-Acylglycerol-3-Phosphate Acyltransferase	Kim, H.U., Li, Y.B., and Huang, A.H.C. (2005). Ubiquitous and endoplasmic reticulum-located lysophosphatidyl acyltransferase, LPAT2, is essential for female but not male gametophyte development in Arabidopsis. Plant Cell 17 , 1073-1089. http://www.ncbi.nlm.nih.gov/pubmed/15772283 Gale, S.E., Frolov, A., Han, X.L., Bickel, P.E., Cao, L., Bowcock, A., Schaffer, J.E., and Ory, D.S. (2006). A regulat…
			AT1G07230	0.599807	0.0116611	non-specific phospholipase C1(NPC1)	Phospholipid Metabolism	Phospholipase C (Non specific)
			AT3G15820	0.598012	0.0713425	phosphatidic acid phosphatase-related / PAP2-like protein(ROD1)	Phospholipid Metabolism	Phosphatidylcholine:diacylglycerol cholinephosphotransferase	Lu, C., Xin, Z., Ren, Z., Miquel, M., and Browse, J. (2009). An enzyme regulating triacylglycerol composition is encoded by the ROD1 gene of Arabidopsis. Proc. Natl. Acad. Sci. USA 106 , 18837-18842. http://www.ncbi.nlm.nih.gov/pubmed/19833868 Bates, P.D., Fatihi, A., Snapp, A.R., Carlsson, A.S., Browse, J., and Lu, C.F. (2012). Acyl Editing and Headgroup Exchange Are the Major Mechanisms That Di…
			AT4G25970	0.689363	0.00732428	phosphatidylserine decarboxylase 3(PSD3)	Phospholipid Metabolism	Phosphatidylserine Decarboxylase	Nerlich, A., von Orlow, M., Rontein, D., Hanson, A.D., and Dormann, P. (2007). Deficiency in phosphatidylserine decarboxylase activity in the psd1 psd2 psd3 triple mutant of Arabidopsis affects phosphatidylethanolamine accumulation in mitochondria. Plant Physiol. 144 , 904-914. http://www.ncbi.nlm.nih.gov/pubmed/17449644
			AT4G35790	0.661683	0.0607771	phospholipase D delta(PLDDELTA)	Phospholipid Metabolism	Phospholipase D &delta;	Distefano, A.M., Scuffi, D., Garcia-Mata, C., Lamattina, L., and Laxalt, A.M. (2012). Phospholipase DÎ´ is involved in nitric oxide-induced stomatal closure. Planta 236 ,1899-1907. http://www.ncbi.nlm.nih.gov/pubmed/22932846 Uraji, M., Katagiri, T., Okuma, E., Ye, W.X., Hossain, M.A., Masuda, C., Miura, A., Nakamura, Y., Mori, I.C., Shinozaki, K., and Murata, Y. (2012). Cooperative Function of PL…
			AT4G11840	1.1859	0.0125307	phospholipase D gamma 3(PLDGAMMA3)	Phospholipid Metabolism	Phospholipase D &gamma;
			AT3G05630	1.7397	0.000112693	phospholipase D P2(PLDP2)	Phospholipid Metabolism	Phospholipase D &zeta;	Li, M., Welti, R., Wang, X. (2006) Quantitative profiling of Arabidopsis polar glycerolipids in response to phosphorus starvation. Roles of phospholipases D zeta1 and D zeta2 in phosphatidylcholine hydrolysis and digalactosyldiacylglycerol accumulation in phosphorus-starved plants. Plant Physiology 142 , 750-61 http://www.ncbi.nlm.nih.gov/pubmed/23542150 Cruz-Ramirez, A., Oropeza-Aburto, A., Razo…
			AT3G05510	0.608559	0.020556	Phospholipid/glycerol acyltransferase family protein(AT3G05510)	Phospholipid Metabolism	0	Xu, Y., Kelley, R.I., Blanck, T.J.J., and Schlame, M. (2003). Remodeling of cardiolipin by phospholipid transacylation. Journal of Biological Chemistry 278 , 51380-51385. http://www.ncbi.nlm.nih.gov/pubmed/14551214
			AT2G26830	0.963301	0.00180383	Protein kinase superfamily protein(emb1187)	Phospholipid Metabolism	Ethanolamine Kinase	Tasseva, G., Richard, L., and Zachowski, A. (2004). Regulation of phosphatidylcholine biosynthesis under salt stress involves choline kinases in Arabidopsis thaliana. FEBS Lett. 566 , 115-120. http://www.ncbi.nlm.nih.gov/pubmed/15147879
			AT1G76690	1.62721	9.2045e-07	12-oxophytodienoate reductase 2(OPR2)	Oxylipin Metabolism	Oxo-Phytodienoic Acid Reductase
			AT1G33270	0.7257	0.0206073	Acyl transferase/acyl hydrolase/lysophospholipase superfamily protein(AT1G33270)	Oxylipin Metabolism	Acyl-Hydrolase (Patatin-like)
			AT1G54100	1.48408	1.6193e-15	aldehyde dehydrogenase 7B4(ALDH7B4)	Oxylipin Metabolism	NAD+ Oxidoreductase (involved in fatty acid &alpha;-oxidation)
			AT1G73680	1.05519	0.0163854	alpha dioxygenase(ALPHA DOX2)	Oxylipin Metabolism	&alpha;-Dioxygenase-Peroxidase (involved in fatty acid &alpha;-oxidation)
			AT2G30550	1.91178	1.33227e-06	alpha/beta-Hydrolases superfamily protein(AT2G30550)	Oxylipin Metabolism	Acylhydrolase (DAD1-like)
			AT3G62590	1.76984	1.58331e-07	alpha/beta-Hydrolases superfamily protein(AT3G62590)	Oxylipin Metabolism	Lipid Acylhydrolase-like
			AT4G00500	1.08196	1.03279e-11	alpha/beta-Hydrolases superfamily protein(AT4G00500)	Oxylipin Metabolism	Lipid Acylhydrolase-like
			AT2G39220	0.98424	0.00798744	PATATIN-like protein 6(PLP6)	Oxylipin Metabolism	Acyl-Hydrolase (Patatin-like)	Li, M.Y., Bahn, S.C., Fan, C.C., Li, J., Phan, T., Ortiz, M., Roth, M.R., Welti, R., Jaworski, J., and Wang, X.M. (2013). Patatin-related phospholipase pPLAIIIÎ´ increases seed oil content with long-chain fatty acids in Arabidopsis.. plant physiol 162 ,39-51. http://www.ncbi.nlm.nih.gov/pubmed/23542150
			AT3G54950	0.865339	0.0156717	patatin-like protein 6(pPLAIIIbeta)	Oxylipin Metabolism	Acyl-Hydrolase (Patatin-like)	Li, M.Y., Bahn, S.C., Fan, C.C., Li, J., Phan, T., Ortiz, M., Roth, M.R., Welti, R., Jaworski, J., and Wang, X.M. (2013). Patatin-related phospholipase pPLAIIIÎ´ increases seed oil content with long-chain fatty acids in Arabidopsis.. plant physiol 162 ,39-51. http://www.ncbi.nlm.nih.gov/pubmed/23542150
			AT2G26560	2.17763	0.0179808	phospholipase A 2A(PLA2A)	Oxylipin Metabolism	Acyl-Hydrolase (Patatin-like)	Yang, W.Y., Zheng, Y., Bahn, S.C., Pan, X.Q., Li, M.Y., Vu, H.S., Roth, M.R., Scheu, B., Welti, R., Hong, Y.Y., and Wang, X.M. (2012). The patatin-containing phospholipase A pPLAIIÎ± modulates oxylipin formation and water loss in Arabidopsis thaliana.. Mol Plant 5 ,452-460. http://www.ncbi.nlm.nih.gov/pubmed/22259021
			AT1G65580	0.705582	0.0598052	Endonuclease/exonuclease/phosphatase family protein(FRA3)	Phospholipid Signaling	Phosphoinositide 5-Phosphatase Type II
			AT5G64440	0.64238	0.0621439	fatty acid amide hydrolase(FAAH)	Phospholipid Signaling	Fatty Acid Amide Hydrolase	Wang, Y.S., Shrestha, R., Kilaru, A., Wiant, W., Venables, B.J., Chapman, K.D., and Blancaflor, E.B. (2006). Manipulation of Arabidopsis fatty acid amide hydrolase expression modifies plant growth and sensitivity to N-acylethanolamines. Proceedings of the National Academy of Sciences of the United States of America 103 ,12197-12202. http://www.ncbi.nlm.nih.gov/pubmed/16880402
			AT2G22240	1.30983	0.0298068	myo-inositol-1-phosphate synthase 2(MIPS2)	Phospholipid Signaling	myo-inositol-3-phosphate synthase	Seo, P.J., Lee, S.B., Suh, M.C., Park, M.J., Go, Y.S., and Park, C.M. (2011). The MYB96 transcription factor regulates cuticular wax biosynthesis under drought conditions in Arabidopsis. Plant Cell. 23 , 1138-1152. http://dx.doi.org/10.1105/tpc.111.083485 Luo, Y., Qin, G.J., Zhang, J., Liang, Y., Song, Y.Q., Zhao, M.P., Tsuge, T., Aoyama, T., Liu, J.J., Gu, H.Y., and Qu, L.J. (2011). D-myo-Inosit…
			AT2G41210	1.12926	0.0109338	phosphatidylinositol- 4-phosphate 5-kinase 5(PIP5K5)	Phospholipid Signaling	Phosphatidylinositol-Phosphate Kinase type IB
			AT2G46500	0.508192	0.0528357	phosphoinositide 4-kinase gamma 4(PI4K GAMMA 4)	Phospholipid Signaling	Phosphatidylinositol-4-Kinase &gamma;
			AT1G60490	0.710723	0.0356458	vacuolar protein sorting 34(VPS34)	Phospholipid Signaling	Phosphatidylinositol-3-Kinase	Lee, Y., Bak, G., Choi, Y., Chuang, W.I., and Cho, H.T. (2008). Roles of phosphatidylinositol 3-kinase in root hair growth. Plant Physiology 147 ,624-635. http://www.ncbi.nlm.nih.gov/pubmed/18408046
			AT3G51830	0.403005	0.00258818	SAC domain-containing protein 8(SAC8)	Phospholipid Signaling (ATG5)	Sac domain-containing Phosphoinositide Phosphatase
			AT1G27980	1.0017	0.000133346	dihydrosphingosine phosphate lyase(DPL1)	Sphingolipid Metabolism	Dihydrosphingosine Phosphate Lyase	Marion, J., Bach, L., Bellec, Y., Meyer, C., Gissot, L., and Faure, J.D. (2008). Systematic analysis of protein subcellular localization and interaction using high-throughput transient transformation of Arabidopsis seedlings. Plant Journal 56 , 169-179. http://doi.wiley.com/10.1111/j.1365-313X.2008.03596.x Tsegaye, Y., Richardson, C.G., Bravo, J.E., Mulcahy, B.J., Lynch, D.V., Markham, J.E., Jawo…
			AT2G34770	0.776748	0.0106041	fatty acid hydroxylase 1(FAH1)	Sphingolipid Metabolism	Fatty Acid 2-hydroxylase	Mitchell, A.G., and Martin, C.E. (1997). Fah1p, a Saccharomyces cerevisiae Cytochromeb 5 Fusion Protein, and ItsArabidopsis thaliana Homolog That Lacks the Cytochromeb 5 Domain Both Function in the ?-Hydroxylation of Sphingolipid-associated Very Long Chain Fatty Acids. Journal of Biological Chemistry 272 , 28281-28288. http://www.jbc.org/cgi/content/full/272/45/28281 Konig, S., Feussner, K., Schw…
			AT2G37940	0.788962	0.00734931	Inositol phosphorylceramide synthase 2(AtIPCS2)	Sphingolipid Metabolism	Inositolphosphorylceramide Synthase	Wang, W.M., Yang, X.H., Tangchaiburana, S., Ndeh, R., Markham, J.E., Tsegaye, Y., Dunn, T.M., Wang, G.L., Bellizzi, M., Parsons, J.F., Morrissey, D., Bravo, J.E., et al. (20 08). An inositolphosphorylceramide synthase is involved in regulation of plant programmed cell death associated with defense in arabidopsis. Plant Cell 20, 3163-3179. http://dx.doi.org/10.1105/tpc.108.060053
			AT3G19260	0.703399	0.0137516	LAG1 homologue 2(LOH2)	Sphingolipid Metabolism	Ceramide Synthase	Marion, J., Bach, L., Bellec, Y., Meyer, C., Gissot, L., and Faure, J.D. (2008). Systematic analysis of protein subcellular localization and interaction using high-throughput transient transformation of Arabidopsis seedlings. Plant Journal 56 , 169-179. http://doi.wiley.com/10.1111/j.1365-313X.2008.03596.x Ternes, P., Feussner, K., Werner, S., Lerche, J., Iven, T., Heilmann, I., Riezman, H., and …
			AT4G16760	0.472608	0.0498781	acyl-CoA oxidase 1(ACX1)	Fatty Acid Degradation	Acyl-CoA Oxidase	Pinfield-Wells, H., Rylott, E.L., Gilday, A.D., Graham, S., Job, K., Larson, T.R., and Graham, I.A. (2005). Sucrose rescues seedling establishment but not germination of Arabidopsis mutants disrupted in peroxisomal fatty acid catabolism. Plant J. 43 , 861-872. http://www.ncbi.nlm.nih.gov/pubmed/16146525 Graham, I.A. (2008). Seed storage oil mobilization. Ann. Rev. Plant Biol. 59 , 115-142. Review…
			AT2G04350	0.653076	0.0611126	AMP-dependent synthetase and ligase family protein(LACS8)	Fatty Acid Degradation	Long-Chain Acyl-CoA Synthetase	Shockey, J.M., Fulda, M.S., Browse, J.A. (2002). Arabidopsis contains nine long-chain acyl-coenzyme a synthetase genes that participate in fatty acid and glycerolipid metabolism. Plant Physiol 129, 1710-22 http://www.plantphysiol.org/cgi/content/full/129/4/1710
			AT2G30660	2.7085	0.00576567	ATP-dependent caseinolytic (Clp) protease/crotonase family protein(AT2G30660)	Fatty Acid Degradation	Hydroxyisobutyryl-CoA Hydrolase
			AT5G65940	0.376936	0.0813028	beta-hydroxyisobutyryl-CoA hydrolase 1(CHY1)	Fatty Acid Degradation	Hydroxyisobutyryl-CoA Hydrolase	Zolman, B.K., Monroe-Augustus, M., Thompson, B., Hawes, J.W., Krukenberg, K.A., Matsuda, S.P.T., and Bartel, B. (2001). chy1, an Arabidopsis mutant with impaired beta-oxidation, is defective in a peroxisomal beta-hydroxyisobutyryl-CoA hydrolase. Journal of Biological Chemistry 276 , 31037-31046. http://www.ncbi.nlm.nih.gov/pubmed/11404361 Lange, P.R., Eastmond, P.J., Madagan, K., and Graham, I.A.…
			AT1G76150	0.746737	0.014402	enoyl-CoA hydratase 2(ECH2)	Fatty Acid Degradation	Peroxisomal Enoyl-CoA Hydratase 2,Enoyl CoA hydratase	Goepfert, S., Hiltunen, J.K., and Poirier, Y. (2006). Identification and functional characterization of a monofunctional peroxisomal enoyl-CoA hydratase 2 that participates in the degradation of even cis-unsaturated fatty acids in Arabidopsis thaliana. J. Biol. Chem. 281 , 35894-35903. http://www.ncbi.nlm.nih.gov/pubmed/16982622 Strader, L.C., Wheeler, D.L., Christensen, S.E., Berens, J.C., Cohen…
			AT4G29010	0.543096	0.0343403	Enoyl-CoA hydratase/isomerase family(AIM1)	Fatty Acid Degradation	Multifunctional Protein	Richmond, T.A., and Bleecker, A.B. (1999). A defect in beta-oxidation causes abnormal inflorescence development in Arabidopsis. Plant Cell 11 , 1911-1923. http://www.ncbi.nlm.nih.gov/pubmed/10521521
			AT3G05970	0.902268	0.00253507	long-chain acyl-CoA synthetase 6(LACS6)	Fatty Acid Degradation	Long-Chain Acyl-CoA Synthetase	Fulda, M., Schnurr, J., Abbadi, A., Heinz, E., and Browse, J. (2004). Peroxisomal acyl-CoA synthetase activity is essential for seedling development in Arabidopsis thaliana. Plant Cell 16 , 394-405. http://www.ncbi.nlm.nih.gov/pubmed/14742880 Shockey, J., and Browse, J. (2011). Genome-level and biochemical diversity of the acyl-activating enzyme superfamily in plants. Plant Journal 66 , 143-160. …
			AT5G27600	0.983861	0.00532386	long-chain acyl-CoA synthetase 7(LACS7)	Fatty Acid Degradation	Long-Chain Acyl-CoA Synthetase	Fulda, M., Schnurr, J., Abbadi, A., Heinz, E., and Browse, J. (2004). Peroxisomal acyl-CoA synthetase activity is essential for seedling development in Arabidopsis thaliana. Plant Cell 16 , 394-405. http://www.ncbi.nlm.nih.gov/pubmed/14742880 Shockey, J., and Browse, J. (2011). Genome-level and biochemical diversity of the acyl-activating enzyme superfamily in plants. Plant Journal 66 , 143-160. …
			AT3G06860	0.918225	0.00020873	multifunctional protein 2(MFP2)	Fatty Acid Degradation	Multifunctional Protein	Rylott, E.L., Eastmond, P.J., Gilday, A.D., Slocombe, S.P., Larson, T.R., Baker, A., and Graham, I.A. (2006). The Arabidopsis thaliana multifunctional protein gene (MFP2) of peroxisomal beta-oxidation is essential for seedling establishment. Plant J. 45 , 930-941. http://www.ncbi.nlm.nih.gov/pubmed/16507084
			AT5G48880	0.740946	0.0954279	peroxisomal 3-keto-acyl-CoA thiolase 2(KAT5)	Fatty Acid Degradation	Ketoacyl-CoA Thiolase	Germain, V., Rylott, E.L., Larson, T.R., Sherson, S.M., Bechtold, N., Carde, J.P., Bryce, J.H., Graham, I.A., and Smith, S.M. (2001). Requirement for 3-ketoacyl-CoA thiolase-2 in peroxisome development, fatty acid beta-oxidation and breakdown of triacylglycerol in lipid bodies of Arabidopsis seedlings. Plant J. 28 , 1-12. http://www.ncbi.nlm.nih.gov/pubmed/11696182 Carrie, C., Murcha, M.W., Milla…
			AT2G33150	1.32643	6.748e-06	peroxisomal 3-ketoacyl-CoA thiolase 3(PKT3)	Fatty Acid Degradation	Ketoacyl-CoA Thiolase	Germain, V., Rylott, E.L., Larson, T.R., Sherson, S.M., Bechtold, N., Carde, J.P., Bryce, J.H., Graham, I.A., and Smith, S.M. (2001). Requirement for 3-ketoacyl-CoA thiolase-2 in peroxisome development, fatty acid beta-oxidation and breakdown of triacylglycerol in lipid bodies of Arabidopsis seedlings. Plant J. 28 , 1-12. http://www.ncbi.nlm.nih.gov/pubmed/11696182 Jiang, T., Zhang, X.F., Wang, X…
			AT4G39850	1.05878	0.00755789	peroxisomal ABC transporter 1(ABCD1)	Fatty Acid Degradation	ABC Acyl Transporter	Zolman, B.K., Silva, I.D., and Bartel, B. (2001). The Arabidopsis pxa1 mutant is defective in an ATP-binding cassette transporter-like protein required for peroxisomal fatty acid beta-oxidation. Plant Physiol. 127 , 1266-1278. http://www.ncbi.nlm.nih.gov/pubmed/11706205 Hayashi, M., Nito, K., Takei-Hoshi, R., Yagi, M., Kondo, M., Suenaga, A., Yamaya, T., and Nishimura, M. (2002). Ped3p is a perox…
			AT3G12800	1.11358	0.00492462	short-chain dehydrogenase-reductase B(SDRB)	Fatty Acid Degradation	Dienoyl-CoA Reductase
			AT5G17780	0.88689	0.00926975	alpha/beta-Hydrolases superfamily protein(AT5G17780)	Lipase	Lysophospholipase
			AT5G18630	0.903685	0.000974204	alpha/beta-Hydrolases superfamily protein(AT5G18630)	Lipase	Triacylglycerol Lipase (TAGL)
			AT5G18640	0.794919	0.00018508	alpha/beta-Hydrolases superfamily protein(AT5G18640)	Lipase	Triacylglycerol Lipase (TAGL)
			AT5G24210	1.76421	0.0991511	alpha/beta-Hydrolases superfamily protein(AT5G24210)	Lipase	Lipid Acylhydrolase-like
			AT5G11650	1.09873	0.0141049	alpha/beta-Hydrolases superfamily protein(AT5G11650)	Triacylglycerol Metabolism	Monoacylglycerol Lipase (MAGL)
			AT3G51520	0.560643	0.0840972	diacylglycerol acyltransferase family(DGAT2)	Triacylglycerol Metabolism	Acyl-CoA : Diacylglycerol Acyltransferase,Monoacylglycerol Acyltransferase	Lardizabal, K.D., Mai, J.T., Wagner, N.W., Wyrick, A., Voelker, T., and Hawkins, D.J. (2001). DGAT2 is a new diacylglycerol acyltransferase gene family?Purification, cloning, and expression in insect cells of two polypeptides from Mortierella ramanniana with diacylglycerol acyltransferase activity. J. Biol. Chem. 276 , 38862-38869. http://www.ncbi.nlm.nih.gov/pubmed/11481333 Cheng, D., Nelson, T.…
			AT2G15230	0.79482	0.0113017	lipase 1(LIP1)	Triacylglycerol Metabolism	Triacylglycerol Lipase (TAGL)	El-Kouhen, K., Blangy, S., Ortiz, E., Gardies, A.-M., Ferte, N., and Arondel, V. (2005). Identification and characterization of a triacylglycerol lipase in Arabidopsis homologous to mammalian acid lipases. FEBS Lett. 579 , 6067-6073. http://www.sciencedirect.com/science?_ob=ArticleURL&_udi=B6T36-4H8FTSY-K&_user=10&_rdoc=1&_fmt=&_orig=search&_sort=d&view=c&_acct=C000050221&_version=1&_urlVersion=0…
			AT5G13640	0.489758	0.0700383	phospholipid:diacylglycerol acyltransferase(PDAT)	Triacylglycerol Metabolism	Phospholipid : Diacylglycerol Acyltransferase	Dahlqvist, A., Stahl, U., Lenman, M., Banas, A., Lee, M., Sandager, L., Ronne, H., and Stymne, H. (2000). Phospholipid:diacylglycerol acyltransferase: An enzyme that catalyzes the acyl-CoA-independent formation of triacylglycerol in yeast and plants. Proc. Natl. Acad. Sci. USA 97 , 6487-6492. http://www.ncbi.nlm.nih.gov/pubmed/10829075 Stahl, U., Carlsson, A.S., Lenman, M., Dahlqvist, A., Huang, …
			AT1G47620	-5.20165	0.0494668	cytochrome P450, family 96, subfamily A, polypeptide 8(CYP96A8)	Cuticle	Midchain Alkane Hydroxylase
			AT3G49190	-4.33281	0.0240573	O-acyltransferase (WSD1-like) family protein(AT3G49190)	Cuticle	Bifunctional Wax Ester Synthase / Diacylglycerol Acyltransferase
			AT3G05020	-0.842752	0.00455257	acyl carrier protein 1(ACP1)	Fatty Acid Biosynthesis	Acyl Carrier Protein	Hlousekradojcic, A., Postbeittenmiller, D., and Ohlrogge, J.B. (1992). EXPRESSION OF CONSTITUTIVE AND TISSUE-SPECIFIC ACYL CARRIER PROTEIN ISOFORMS IN ARABIDOPSIS. Plant Physiology 98 , 206-214. http://www.pubmedcentral.nih.gov/articlerender.fcgi?tool=pubmed&pubmedid=16668615
			AT1G16060	-0.889643	0.0689188	ARIA-interacting double AP2 domain protein(ADAP)	Fatty Acid Biosynthesis	AP2 / EREBP Transcription Factors	To, A., Joubes, J., Barthole, G., Lecureuil, A., Scagnelli, A., Jasinski, S., Lepiniec, L., and Baud, S. (2012). WRINKLED Transcription Factors Orchestrate Tissue-Specific Regulation of Fatty Acid Biosynthesis in Arabidopsis. Plant Cell 24 ,5007-5023. http://www.ncbi.nlm.nih.gov/pubmed/23243127
			AT5G15530	-1.37012	0.000165896	biotin carboxyl carrier protein 2(BCCP2)	Fatty Acid Biosynthesis	Biotin Carboxyl Carrier Protein; subunit of Heteromeric ACCase	Chen, M.J., Mooney, B.P., Hajduch, M., Joshi, T., Zhou, M.Y., Xu, D., and Thelen, J.J. (2009). System Analysis of an Arabidopsis Mutant Altered in de Novo Fatty Acid Synthesis Reveals Diverse Changes in Seed Composition and Metabolism. Plant Physiology 150 , 27-41. http://www.ncbi.nlm.nih.gov/pubmed/19279196 Reverdatto, S., Beilinson, V., and Nielsen, N.C. (1999). A multisubunit acetyl coenzyme A…
			AT4G16155	-0.935889	0.0552749	dihydrolipoamide dehydrogenase(AT4G16155)	Fatty Acid Biosynthesis	Dihydrolipoamide Dehydrogenase, E3 component of Pyruvate Dehydrogenase Complex	Engels, A., and Pistorius, E.K. (1997). Characterization of a gene encoding dihydrolipoamide dehydrogenase of the cyanobacterium Synechocystis sp. Strain PCC 6803. Microbiology-Uk 143 , 3543-3553. http://www.ncbi.nlm.nih.gov/sites/entrez?db=pubmed&cmd=search&term=9387233 Chen, W.H., Chi, Y.J., Taylor, N.L., Lambers, H., and Finnegan, P.M. (2010). Disruption of ptLPD1 or ptLPD2, Genes That Encode …
			AT2G30200	-0.899248	0.000421563	EMBRYO DEFECTIVE 3147(EMB3147)	Fatty Acid Biosynthesis	Malonyl-CoA : ACP Malonyltransferase	Bryant, N., Lloyd, J., Sweeney, C., Myouga, F., and Meinke, D. (2011). Identification of Nuclear Genes Encoding Chloroplast-Localized Proteins Required for Embryo Development in Arabidopsis. Plant Physiology 155 , 1678-1689. http://www.ncbi.nlm.nih.gov/pubmed/21139083 Zhang, L., Joshi, A.K., and Smith, S. (2003). Cloning, expression, characterization, and interaction of two components of a human …
			AT3G55310	-3.23338	0.0396839	NAD(P)-binding Rossmann-fold superfamily protein(AT3G55310)	Fatty Acid Biosynthesis	Ketoacyl-ACP Reductase	Fisher, M., Sedelnikova, S.E., Martindale, W., Thomas, N.C., Simon, J.W., Slabas, A.R., and Rafferty, J.B. (2000). Crystallization of the NADP-dependent beta-keto acyl-carrier protein reductase from Brassica napus. Acta Crystallogr D 56 , 86-88. http://www.ncbi.nlm.nih.gov/sites/entrez?db=pubmed&cmd=search&term=10666637
			AT2G05990	-0.720746	0.0367541	NAD(P)-binding Rossmann-fold superfamily protein(MOD1)	Fatty Acid Biosynthesis	Enoyl-ACP Reductase	Rafferty, J.B., Simon, J.W., Baldock, C., Artymiuk, P.J., Baker, P.J., Stuitje, A.R., Slabas, A.R., and Rice, D.W. (1995). Common Themes in Redox Chemistry Emerge from the X-Ray Structure of Oilseed Rape (Brassica-Napus) Enoyl Acyl Carrier Protein Reductase. Structure 3 , 927-938. http://www.ncbi.nlm.nih.gov/sites/entrez?db=pubmed&cmd=search&term=8535786 Mou, Z.L., He, Y.K., Dai, Y., Liu, X.F., a…
			AT3G02620	-3.20685	0.00100535	Plant stearoyl-acyl-carrier-protein desaturase family protein(AT3G02620)	Fatty Acid Biosynthesis	Stearoyl-ACP Desaturase	Kachroo, A., Shanklin, J., Whittle, E., Lapchyk, L., Hildebrand, D., and Kachroo, P. (2007). The Arabidopsis stearoyl-acyl carrier protein-desaturase family and the contribution of leaf isoforms to oleic acid synthesis. Plant Molecular Biology 63 , 257-271. http://www.ncbi.nlm.nih.gov/pubmed/17072561
			AT2G22230	-0.726036	0.0840913	Thioesterase superfamily protein(AT2G22230)	Fatty Acid Biosynthesis	Hydroxyacyl-ACP Dehydrase	Brown, A., Affleck, V., Kroon, J., and Slabas, A. (2009). Proof of function of a putative 3-hydroxyacyl-acyl carrier protein dehydratase from higher plants by mass spectrometry of product formation. FEBS letters 583 , 363-368. http://www.ncbi.nlm.nih.gov/pubmed/19101548
			AT2G26640	-0.77395	0.0428657	3-ketoacyl-CoA synthase 11(KCS11)	Fatty Acid Elongation	Ketoacyl-CoA Synthase
			AT1G19440	-0.936756	0.00738457	3-ketoacyl-CoA synthase 4(KCS4)	Fatty Acid Elongation	Ketoacyl-CoA Synthase	R. Franke / L. Schreiber unpublished -#
			AT1G60810	-0.913022	0.0771756	ATP-citrate lyase A-2(ACLA-2)	Fatty Acid Elongation	ATP Citrate Lyase A subunit	Fatland, B.L., Ke, J.S., Anderson, M.D., Mentzen, W.I., Cui, L.W., Allred, C.C., Johnston, J.L., Nikolau, B.J., and Wurtele, E.S. (2002). Molecular characterization of a heteromeric ATP-citrate lyase that generates cytosolic acetyl-coenzyme A in Arabidopsis. Plant Physiology 130 , 740-756. http://www.plantphysiol.org/cgi/content/full/130/2/740
			AT3G23470	-2.446	0.0310483	Cyclopropane-fatty-acyl-phospholipid synthase(AT3G23470)	Fatty Acid Metabolism	Cyclopropane Fatty Acid Synthase
			AT3G23510	-4.29683	7.73226e-05	Cyclopropane-fatty-acyl-phospholipid synthase(AT3G23510)	Fatty Acid Metabolism	Cyclopropane Fatty Acid Synthase
			AT2G29980	-0.56289	0.0467884	fatty acid desaturase 3(FAD3)	Fatty Acid Metabolism	Linoleate Desaturase	Arondel, V., Lemieux, B., Hwang, I., Gibson, S., Goodman, H.M., and Somerville, C.R. (1992). MAP-BASED CLONING OF A GENE CONTROLLING OMEGA-3-FATTY-ACID DESATURATION IN ARABIDOPSIS. Science 258 , 1353-1355. http://www.ncbi.nlm.nih.gov/pubmed/1455229 Yadav, N.S., Wierzbicki, A., Aegerter, M., Caster, C.S., Perezgrau, L., Kinney, A.J., Hitz, W.D., Booth, J.R., Schweiger, B., Stecca, K.L., Allen, S.M…
			AT1G06090	-2.57318	0.017359	Fatty acid desaturase family protein(AT1G06090)	Fatty Acid Metabolism	Acyl-CoA Desaturase-like,FAD5-like Desaturase	Heilmann, I., Mekhedov, S., King, B., and Shanklin, J. (2004). Identification of the Arabidopsis palmitoyl-monogalactosyldiacylglycerol delta7-desaturase gene FAD5, and effects of plastidial retargeting of Arabidopsis desaturases on the fad5 mutant phenotype. Plant Physiol 136 , 4237-4245. http://www.ncbi.nlm.nih.gov/pubmed/15579662
			AT1G06120	-3.05474	0.0338397	Fatty acid desaturase family protein(AT1G06120)	Fatty Acid Metabolism	Acyl-CoA Desaturase-like,FAD5-like Desaturase	Heilmann, I., Mekhedov, S., King, B., and Shanklin, J. (2004). Identification of the Arabidopsis palmitoyl-monogalactosyldiacylglycerol delta7-desaturase gene FAD5, and effects of plastidial retargeting of Arabidopsis desaturases on the fad5 mutant phenotype. Plant Physiol 136 , 4237-4245. http://www.ncbi.nlm.nih.gov/pubmed/15579662
			AT1G48300	-0.772325	0.0312289	diacylglycerol acyltransferase(DGAT3)	Triacylglycerol Biosynthesis	Acyl-CoA : Diacylglycerol Acyltransferase	Saha, S., Enugutti, B., Rajakumari, S., and Rajasekharan, R. (2006). Cytosolic triacylglycerol biosynthetic pathway in oilseeds: Molecular cloning and expression of peanut cytosolic diacylglycerol acyltransferase. Plant Physiol. 141 , 1533-1543. http://www.ncbi.nlm.nih.gov/pubmed/16798944 Hernandez, M.L., Whitehead, L., He, Z.S., Gazda, V., Gilday, A., Kozhevnikova, E., Vaistij, F.E., Larson, T.R…
			AT4G33790	-1.53058	0.092936	Jojoba acyl CoA reductase-related male sterility protein(CER4)	Wax Esters	Alcohol-forming Fatty Acyl-CoA Reductase	Kamigaki, A., Kondo, M., Mano, S., Hayashi, M., and Nishimura, M. (2009). Suppression of Peroxisome Biogenesis Factor 10 Reduces Cuticular Wax Accumulation by Disrupting the ER Network in Arabidopsis thaliana. Plant and Cell Physiology 50 , 2034-2046. http://pcp.oxfordjournals.org/cgi/content/abstract/50/12/2034 Doan, T.T.P., Carlsson, A.S., Hamberg, M., Bulow, L., Stymne, S., and Olsson, P. (200…
			AT1G63050	-0.793664	0.0558926	MBOAT (membrane bound O-acyl transferase) family protein(LPLAT2)	Wax Esters	1-Acylglycerol-3-Phosphocholine Acyltransferase	Stahl, U., Stalberg, K., Stymne, S., and Ronne, H. (2008). A family of eukaryotic lysophospholipid acyltransferases with broad specificity. FEBS Lett. 582 , 305-309. http://www.ncbi.nlm.nih.gov/pubmed/18154737 Zhao, Y., Chen, Y.Q., Bonacci, T.M., Bredt, D.S., Li, S.Y., Bensch, W.R., Moller, D.E., Kowala, M., Konrad, R.J., and Cao, G.Q. (2008). Identification and characterization of a major liver …
			AT1G31770	-2.26515	0.00051162	ATP-binding cassette 14(ABCG14)	Lipid Transport/Binding	ABC Transporter
			AT2G44300	-1.22474	1.73161e-06	Bifunctional inhibitor/lipid-transfer protein/seed storage 2S albumin superfamily protein(AT2G44300)	Lipid Transport/Binding	Lipid Transfer Protein
			AT3G18280	-1.58629	0.000380647	Bifunctional inhibitor/lipid-transfer protein/seed storage 2S albumin superfamily protein(AT3G18280)	Lipid Transport/Binding	Lipid Transfer Protein
			AT3G53980	-1.42281	0.0831689	Bifunctional inhibitor/lipid-transfer protein/seed storage 2S albumin superfamily protein(AT3G53980)	Lipid Transport/Binding	Lipid Transfer Protein
			AT5G05960	-1.7001	0.0168985	Bifunctional inhibitor/lipid-transfer protein/seed storage 2S albumin superfamily protein(AT5G05960)	Lipid Transport/Binding	Lipid Transfer Protein
			AT2G13820	-1.48341	0.0672207	Bifunctional inhibitor/lipid-transfer protein/seed storage 2S albumin superfamily protein(XYP2)	Lipid Transport/Binding	Lipid Transfer Protein
			AT1G51440	-1.82542	0.00374628	alpha/beta-Hydrolases superfamily protein(AT1G51440)	Phospholipid Metabolism	Acylhydrolase (DAD1-like)
			AT1G30370	-2.19672	0.0022955	alpha/beta-Hydrolases superfamily protein(DLAH)	Phospholipid Metabolism	Acylhydrolase (DAD1-like),sn-1-specific acylhydrolase	Seo, Y.S., Kim, E.Y., and Kim, W.T. (2011). The Arabidopsis sn-1-specific mitochondrial acylhydrolase AtDLAH is positively correlated with seed viability. Journal of Experimental Botany 62 , 5683-5698. http://www.ncbi.nlm.nih.gov/pubmed/21856645
			AT1G19220	-1.42507	0.0203472	auxin response factor 19(ARF19)	Phospholipid Metabolism	auxin response factor	Narise, T., Kobayashi, K., Baba, S., Shimojima, M., Masuda, S., Fukaki, H., and Ohta, H. (2010). Involvement of auxin signaling mediated by IAA14 and ARF7/19 in membrane lipid remodeling during phosphate starvation. Plant Molecular Biology 72 ,533-544. http://www.ncbi.nlm.nih.gov/pubmed/20043234
			AT2G26870	-0.818981	0.0427698	non-specific phospholipase C2(NPC2)	Phospholipid Metabolism	Phospholipase C (Non specific)	Nakamura, Y., Awai, K., Masuda, T., Yoshioka, Y., Takamiya, K., and Ohta, H. (2005). A novel phosphatidylcholine-hydrolyzing phospholipase C induced by phosphate starvation in Arabidopsis. Journal of Biological Chemistry 280 , 7469-7476. http://www.ncbi.nlm.nih.gov/pubmed/15618226
			AT5G25370	-1.6666	0.0827585	phospholipase D alpha 3(PLDALPHA3)	Phospholipid Metabolism	Phospholipase D &alpha;	Hong, Y.Y., Pan, X.Q., Welti, R., and Wang, X.M. (2008). Phospholipase D alpha 3 is involved in the hyperosmotic response in Arabidopsis. Plant Cell 20 ,803-816. http://www.ncbi.nlm.nih.gov/pubmed/18364466
			AT1G74210	-0.906352	0.0195941	PLC-like phosphodiesterases superfamily protein(GDPD5)	Phospholipid Metabolism	Glycerophosphoryl Diester Phosphodiesterase
			AT1G48600	-1.82457	1.38574e-05	S-adenosyl-L-methionine-dependent methyltransferases superfamily protein(PMEAMT)	Phospholipid Metabolism	Phosphoethanolamine N-Methyltransferase	Cruz-Ramirez, A., Lopez-Bucio, J., Ramirez-Pimentel, G., Zurita-Silva, A., Sanchez-Calderon, L., Ramirez-Chavez, E., Gonzalez-Ortega, E., and Herrera-Estrella, L. (2004). The xipot1 mutant of Arabidopsis reveals a critical role for phospholipid metabolism in root system development and epidermal cell integrity. Plant Cell 16 , 2020-2034. http://www.ncbi.nlm.nih.gov/pubmed/15295103 BeGora, M.D., M…
			AT2G26420	-2.95908	0.0800496	1-phosphatidylinositol-4-phosphate 5-kinase 3(PIP5K3)	Phospholipid Signaling	Phosphatidylinositol-Phosphate Kinase type IB
			AT5G10170	-0.975861	0.0134815	myo-inositol-1-phosphate synthase 3(MIPS3)	Phospholipid Signaling	myo-inositol-3-phosphate synthase	Luo, Y., Qin, G.J., Zhang, J., Liang, Y., Song, Y.Q., Zhao, M.P., Tsuge, T., Aoyama, T., Liu, J.J., Gu, H.Y., and Qu, L.J. (2011). D-myo-Inositol-3-Phosphate Affects Phosphatidylinositol-Mediated Endomembrane Function in Arabidopsis and Is Essential for Auxin-Regulated Embryogenesis. Plant Cell 23 ,1352-1372. http://www.ncbi.nlm.nih.gov/pubmed/21505066
			AT3G07960	-1.12831	0.0791305	Phosphatidylinositol-4-phosphate 5-kinase family protein(PIP5K6)	Phospholipid Signaling	Phosphatidylinositol-Phosphate Kinase type IB
			AT5G58700	-1.49152	0.00679518	phosphatidylinositol-speciwc phospholipase C4(PLC4)	Phospholipid Signaling	Phosphoinositide-specific Phospholipase C
			AT3G47220	-2.0262	0.047632	phosphatidylinositol-speciwc phospholipase C9(PLC9)	Phospholipid Signaling	Phosphoinositide-specific Phospholipase C
			AT3G50110	-1.12064	0.0327888	PTEN 3(PEN3)	Phospholipid Signaling	Phosphoinositide 3-Phosphatase
			AT2G34690	-0.75214	0.05367	Glycolipid transfer protein (GLTP) family protein(ACD11)	Sphingolipid Metabolism	Sphingosine Transfer Protein	Brodersen, P., Petersen, M., Pike, H.M., Olszak, B., Skov, S., Odum, N., Jorgensen, L.B., Brown, R.E., and Mundy, J. (2002). Knockout of Arabidopsis ACCELERATED-CELL-DEATH11 encoding a sphingosine transfer protein causes activation of programmed cell death and defense. Genes Dev. 16 , 490-502. http://dx.doi.org/10.1101/gad.218202
			AT3G06060	-0.527471	0.028234	NAD(P)-binding Rossmann-fold superfamily protein(TSC10A)	Sphingolipid Metabolism	Ketosphinganine Reductase	Chao, D.-Y., Gable, K., Chen, M., Baxter, I., Dietrich, C.R., Cahoon, E.B., Guerinot, M.L., Lahner, B., Lue, S., Markham, J.E., Morrissey, J., Han, G., Gupta, S.D., Harmon, J.M., Jaworski, J.G., Dunn, T.M., and Salt, D.E. (2011). Sphingolipids in the Root Play an Important Role in Regulating the Leaf Ionome in Arabidopsis thaliana. Plant Cell 23 , 1061-1081. http://dx.doi.org/10.1105/tpc.110.0790…
			AT1G56630	-2.51125	0.0172729	alpha/beta-Hydrolases superfamily protein(AT1G56630)	Triacylglycerol Metabolism	Triacylglycerol Lipase (TAGL),Lipid Acylhydrolase-like
			AT2G39410	-1.9676	0.0582918	alpha/beta-Hydrolases superfamily protein(AT2G39410)	Triacylglycerol Metabolism	Monoacylglycerol Lipase (MAGL)
			AT2G39420	-0.852894	0.028649	alpha/beta-Hydrolases superfamily protein(AT2G39420)	Triacylglycerol Metabolism	Monoacylglycerol Lipase (MAGL)
			AT1G53940	-3.33292	0.000904366	GDSL-motif lipase 2(GLIP2)	Lipase	GDSL-Motif Lipase	Lee, D.S., Kim, B.K., Kwon, S.J., Jin, H.C., and Park, O.K. (2009). Arabidopsis GDSL lipase 2 plays a role in pathogen defense via negative regulation of auxin signaling. Biochemical and Biophysical Research Communications 379 ,1038-1042. http://www.ncbi.nlm.nih.gov/pubmed/19146828
			AT1G14185	-3.69903	0.000379932	Glucose-methanol-choline (GMC) oxidoreductase family protein(AT1G14185)	Unknown
			AT1G14190	-1.79055	0.00465036	Glucose-methanol-choline (GMC) oxidoreductase family protein(AT1G14190)	Unknown
atg7/WT	-N	Root	AT4G00550	0.625247	0.0171696	digalactosyl diacylglycerol deficient 2(DGD2)	Chloroplast Lipid Metabolism	Digalactosyldiacylglycerol Synthase	Kelly, A.A., and Dormann, P. (2002). DGD2, an Arabidopsis gene encoding a UDP-galactose-dependent digalactosyldiacylglycerol synthase is expressed during growth under phosphate-limiting conditions. J. Biol. Chem. 277 , 1166-1173. http://www.ncbi.nlm.nih.gov/pubmed/11696551 Kelly, A.A., Froehlich, J.E., and DÃƒ¶rmann, P. (2003). Disruption of the two digalactosyldiacylglycerol synthase genes DGD1 …
			AT5G01220	1.39897	2.09675e-09	sulfoquinovosyldiacylglycerol 2(SQD2)	Chloroplast Lipid Metabolism	UDP-sulfoquinovose:DAG sulfoquinovosyltransferase	Yu, B., Xu, C.C., and Benning, C. (2002). Arabidopsis disrupted in SQD2 encoding sulfolipid synthase is impaired in phosphate-limited growth. Proceedings of the National Academy of Sciences of the United States of America 99 ,5732-5737. http://www.ncbi.nlm.nih.gov/pubmed/11960029
			AT1G51680	0.795514	0.0252832	4-coumarate:CoA ligase 1(4CL1)	Cuticle	4-Coumarate-CoA Ligase	Ehlting, J., Buttner, D., Wang, Q., Douglas, C.J., Somssich, I.E., and Kombrink, E. (1999). Three 4-coumarate : coenzyme A ligases in Arabidopsis thaliana represent two evolutionarily divergent classes in angiosperms. Plant Journal 19, 9-20. http://www.ncbi.nlm.nih.gov/pubmed/10417722 Ehlting, J., Shin, J.J.K., and Douglas, C.J. (2001). Identification of 4-coumarate : coenzyme A ligase (4CL) subs…
			AT1G01600	1.16734	0.0450712	cytochrome P450, family 86, subfamily A, polypeptide 4(CYP86A4)	Cuticle	Fatty Acyl omega-Hydroxylase	Li-Beisson, Y., Pollard, M., Sauveplane, V., Pinot, F., Ohlrogge, J., and Beisson, F. (2009). Nanoridges that characterize the surface morphology of flowers require the synthesis of cutin polyester. Proc. Natl. Acad. Sci. USA 106 , 22008-22013. http://www.ncbi.nlm.nih.gov/pmc/articles/PMC2788479 Rupasinghe, S.G., Duan, H., and Schuler, M.A. (2007). Molecular definitions of fatty acid hydroxylases…
			AT1G02390	1.15671	0.00467198	glycerol-3-phosphate acyltransferase 2(GPAT2)	Cuticle	Glycerol-3-Phosphate Acyltransferase	Yang, W., Simpson, J.P., Li-Beisson, Y., Beisson, F., Pollard, M., and Ohlrogge, J.B. (2012). A land-plant-specific glycerol-3-phosphate acyltransferase family in Arabidopsis: substrate specificity, sn-2 preference, and evolution. Plant Physiol. 160 , 638-652. http://www.ncbi.nlm.nih.gov/pubmed/22864585 Zheng, Z., Xia, Q., Dauk, M., Shen, W., Selvaraj, G., and Zou, J. (2003). Arabidopsis AtGPAT1,…
			AT1G08510	0.562611	0.0523331	fatty acyl-ACP thioesterases B(FATB)	Fatty Acid Biosynthesis	Acyl-ACP Thioesterase B	Bonaventure, B., Salas, J.J., Pollard, M.R., and Ohlrogge, J.B. (2003). Disruption of the FATB gene in Arabidopsis demonstrates an essential role of saturated fatty acids in plant growth. Plant Cell 15 , 1020-1033. http://www.ncbi.nlm.nih.gov/entrez/query.fcgi?cmd=Retrieve&db=PubMed&list_uids=12671095&dopt=Abstract
			AT2G26250	0.647743	0.0849543	3-ketoacyl-CoA synthase 10(KCS10)	Fatty Acid Elongation	Ketoacyl-CoA Synthase	Pruitt, R.E., Vielle-Calzada, J.P., Ploense, S.E., Grossniklaus, U., and Lolle, S.J. (2000). FIDDLEHEAD, a gene required to suppress epidermal cell interactions in Arabidopsis, encodes a putative lipid biosynthetic enzyme. Proc. Natl. Acad. Sci. USA 97 , 1311-1316. http://www.pubmedcentral.nih.gov/articlerender.fcgi?artid=15605&tool=pmcentrez Yephremov, A., Wisman, E., Huijser, P., Huijser, C., W…
			AT3G53510	1.15266	0.000667161	ABC-2 type transporter family protein(ABCG20)	Lipid Transport/Binding	ABC Transporter
			AT5G13580	1.29178	0.0190757	ABC-2 type transporter family protein(ABCG6)	Lipid Transport/Binding	ABC Transporter
			AT3G25610	0.926413	0.0961059	ATPase E1-E2 type family protein / haloacid dehalogenase-like hydrolase family protein(AT3G25610)	Lipid Transport/Binding	Translocase	Zhang, X., Adamowski, M., Marhava, P., Tan, S., Zhang, Y., Rodriguez, L., Zwiewka, M., Pukyšová, V., Sánchez, A. S., Raxwal, V. K., Hardtke, C. S., Nodzyński, T., & Friml, J. (2020). Arabidopsis Flippases Cooperate with ARF GTPase Exchange Factors to Regulate the Trafficking and Polarity of PIN Auxin Transporters. Plant Cell, 32(5), 1644-1664. https://doi.org/10.1105/tpc.19.00869
			AT2G37870	1.31153	0.0561645	Bifunctional inhibitor/lipid-transfer protein/seed storage 2S albumin superfamily protein(AT2G37870)	Lipid Transport/Binding	Lipid Transfer Protein
			AT2G44290	1.8526	0.00636839	Bifunctional inhibitor/lipid-transfer protein/seed storage 2S albumin superfamily protein(AT2G44290)	Lipid Transport/Binding	Lipid Transfer Protein
			AT4G22640	1.44587	0.00676153	Bifunctional inhibitor/lipid-transfer protein/seed storage 2S albumin superfamily protein(AT4G22640)	Lipid Transport/Binding	Lipid Transfer Protein
			AT5G59310	1.94245	0.0881616	lipid transfer protein 4(LTP4)	Lipid Transport/Binding	Lipid Transfer Protein
			AT1G53390	0.972966	0.0632449	P-loop containing nucleoside triphosphate hydrolases superfamily protein(ABCG24)	Lipid Transport/Binding	ABC Transporter
			AT4G27780	0.655431	0.0782582	acyl-CoA binding protein 2(ACBP2)	Phospholipid Metabolism	Acyl CoA Binding Protein	Gao, W., Li, H.Y., Xiao, S., and Chye, M.L. (2010). Acyl-CoA-binding protein 2 binds lysophospholipase 2 and lysoPC to promote tolerance to cadmium-induced oxidative stress in transgenic Arabidopsis. Plant Journal 62 , 989-1003. http://www.ncbi.nlm.nih.gov/pubmed/20345607 Chen, Q.F., Xiao, S., Qi, W.Q., Mishra, G., Ma, J.Y., Wang, M.F., and Chye, M.L. (2010). The Arabidopsis acbp1acbp2 double mut…
			AT4G19860	0.986896	0.00906825	alpha/beta-Hydrolases superfamily protein(AT4G19860)	Phospholipid Metabolism	Phospholipase A2,Phospholipid : Acyl acceptor Acyltransferase	Chen, G., Greer, M.S., Lager, I., Yilmaz, J.L., Mietkiewska, E., Carlsson, A.S., Stymne, S., Weselake, R.J. (2012). Identification and characterization of an LCAT-like Arabidopsis thaliana gene encoding a novel phospholipase A. FEBS Lett 586 , 373-377. http://www.ncbi.nlm.nih.gov/pubmed/22245677
			AT1G07230	1.23721	0.000325206	non-specific phospholipase C1(NPC1)	Phospholipid Metabolism	Phospholipase C (Non specific)
			AT3G15730	0.84026	0.0204788	phospholipase D alpha 1(PLDALPHA1)	Phospholipid Metabolism	Phospholipase D &alpha;
			AT4G11850	0.885428	0.0397714	phospholipase D gamma 1(PLDGAMMA1)	Phospholipid Metabolism	Phospholipase D &gamma;	Schlöffel, M. A., Salzer, A., Wan, W. L., van Wijk, R., Del Corvo, R., Šemanjski, M., Symeonidi, E., Slaby, P., Kilian, J., Maček, B., Munnik, T., & Gust, A. A. (2020). The BIR2/BIR3-Associated Phospholipase Dγ1 Negatively Regulates Plant Immunity. Plant Physiol, 183(1), 371-384. https://doi.org/10.1104/pp.19.01292
			AT3G18000	1.52593	1.26784e-06	S-adenosyl-L-methionine-dependent methyltransferases superfamily protein(XPL1)	Phospholipid Metabolism	Phosphoethanolamine N-Methyltransferase	Cruz-Ramirez, A., Lopez-Bucio, J., Ramirez-Pimentel, G., Zurita-Silva, A., Sanchez-Calderon, L., Ramirez-Chavez, E., Gonzalez-Ortega, E., and Herrera-Estrella, L. (2004). The xipot1 mutant of Arabidopsis reveals a critical role for phospholipid metabolism in root system development and epidermal cell integrity. Plant Cell 16 , 2020-2034. http://www.ncbi.nlm.nih.gov/pubmed/15295103 Alatorre-Cobos,…
			AT1G02660	1.13334	0.0177963	alpha/beta-Hydrolases superfamily protein(AT1G02660)	Oxylipin Metabolism	Lipid Acylhydrolase-like	Hirano, T., Konno, H., Takeda, S., Dolan, L., Kato, M., Aoyama, T., Higaki, T., Takigawa-Imamura, H., & Sato, M. H. (2018). PtdIns(3,5)P. Nat Plants, 4(11), 888-897. https://doi.org/10.1038/s41477-018-0277-8 Kim, E. Y., Seo, Y. S., & Kim, W. T. (2011). AtDSEL, an Arabidopsis cytosolic DAD1-like acylhydrolase, is involved in negative regulation of storage oil mobilization during seedling establish…
			AT3G62590	1.33696	0.00173674	alpha/beta-Hydrolases superfamily protein(AT3G62590)	Oxylipin Metabolism	Lipid Acylhydrolase-like	Hirano, T., Konno, H., Takeda, S., Dolan, L., Kato, M., Aoyama, T., Higaki, T., Takigawa-Imamura, H., & Sato, M. H. (2018). PtdIns(3,5)P. Nat Plants, 4(11), 888-897. https://doi.org/10.1038/s41477-018-0277-8
			AT3G54950	0.536426	0.0904855	patatin-like protein 6(pPLAIIIbeta)	Oxylipin Metabolism	Acyl-Hydrolase (Patatin-like)	Kim, E. Y., Seo, Y. S., & Kim, W. T. (2011). AtDSEL, an Arabidopsis cytosolic DAD1-like acylhydrolase, is involved in negative regulation of storage oil mobilization during seedling establishment. J Plant Physiol, 168(14), 1705-1709. https://doi.org/10.1016/j.jplph.2011.03.004
			AT3G01420	2.1026	3.87774e-05	Peroxidase superfamily protein(DOX1)	Oxylipin Metabolism	&alpha;-Dioxygenase-Peroxidase (involved in fatty acid &alpha;-oxidation)	Tan, W. J., Yang, Y. C., Zhou, Y., Huang, L. P., Xu, L., Chen, Q. F., Yu, L. J., & Xiao, S. (2018). DIACYLGLYCEROL ACYLTRANSFERASE and DIACYLGLYCEROL KINASE Modulate Triacylglycerol and Phosphatidic Acid Production in the Plant Response to Freezing Stress. Plant Physiol, 177(3), 1303-1318. https://doi.org/10.1104/pp.18.00402
			AT2G26560	3.13514	7.48472e-05	phospholipase A 2A(PLA2A)	Oxylipin Metabolism	Acyl-Hydrolase (Patatin-like)	Wang, K., Guo, Q., Froehlich, J. E., Hersh, H. L., Zienkiewicz, A., Howe, G. A., & Benning, C. (2018). Two Abscisic Acid-Responsive Plastid Lipase Genes Involved in Jasmonic Acid Biosynthesis in. Plant Cell, 30(5), 1006-1022. https://doi.org/10.1105/tpc.18.00250
			AT4G33240	1.38419	0.0376487	1-phosphatidylinositol-3-phosphate 5-kinase FAB1A(FAB1A)	Phospholipid Signaling	Phosphatidylinositol-Phosphate Kinase type III	Whitley, P., Hinz, S., and Doughty, J. (2009). Arabidopsis FAB1/PIKfyve Proteins Are Essential for Development of Viable Pollen. Plant Physiology 151 ,1812-1822. http://www.ncbi.nlm.nih.gov/pubmed/19846542
			AT5G64440	0.903542	0.0397714	fatty acid amide hydrolase(FAAH)	Phospholipid Signaling	Fatty Acid Amide Hydrolase	Wang, Y.S., Shrestha, R., Kilaru, A., Wiant, W., Venables, B.J., Chapman, K.D., and Blancaflor, E.B. (2006). Manipulation of Arabidopsis fatty acid amide hydrolase expression modifies plant growth and sensitivity to N-acylethanolamines. Proceedings of the National Academy of Sciences of the United States of America 103 ,12197-12202. http://www.ncbi.nlm.nih.gov/pubmed/16880402
			AT1G34260	1.27785	0.0968441	FORMS APLOID AND BINUCLEATE CELLS 1A(FAB1D)	Phospholipid Signaling	Phosphatidylinositol-Phosphate Kinase type III	Hirano, T., Konno, H., Takeda, S., Dolan, L., Kato, M., Aoyama, T., Higaki, T., Takigawa-Imamura, H., & Sato, M. H. (2018). PtdIns(3,5)P. Nat Plants, 4(11), 888-897. https://doi.org/10.1038/s41477-018-0277-8
			AT1G17340	1.52305	0.000949111	Phosphoinositide phosphatase family protein(AT1G17340)	Phospholipid Signaling	Sac domain-containing Phosphoinositide Phosphatase
			AT1G60490	0.900153	0.0899573	vacuolar protein sorting 34(VPS34)	Phospholipid Signaling	Phosphatidylinositol-3-Kinase	Lee, Y., Bak, G., Choi, Y., Chuang, W.I., and Cho, H.T. (2008). Roles of phosphatidylinositol 3-kinase in root hair growth. Plant Physiology 147 ,624-635. http://www.ncbi.nlm.nih.gov/pubmed/18408046
			AT4G21534	0.610512	0.0258367	Diacylglycerol kinase family protein(SPHK2)	Sphingolipid Metabolism	Sphingosine kinase	Guo, L., Mishra, G., Markham, J.E., Li, M.Y., Tawfall, A., Welti, R., and Wang, X.M. (2012). Connections between Sphingosine Kinase and Phospholipase D in the Abscisic Acid Signaling Pathway in Arabidopsis. Journal of Biological Chemistry 287 ,8286-8296. http://www.ncbi.nlm.nih.gov/pubmed/22275366
			AT4G16760	0.750056	0.010186	acyl-CoA oxidase 1(ACX1)	Fatty Acid Degradation	Acyl-CoA Oxidase	Pinfield-Wells, H., Rylott, E.L., Gilday, A.D., Graham, S., Job, K., Larson, T.R., and Graham, I.A. (2005). Sucrose rescues seedling establishment but not germination of Arabidopsis mutants disrupted in peroxisomal fatty acid catabolism. Plant J. 43 , 861-872. http://www.ncbi.nlm.nih.gov/pubmed/16146525 Graham, I.A. (2008). Seed storage oil mobilization. Ann. Rev. Plant Biol. 59 , 115-142. Review…
			AT5G65110	1.07977	0.00030238	acyl-CoA oxidase 2(ACX2)	Fatty Acid Degradation	Acyl-CoA Oxidase	Hooks, M.A., Kellas, F., and Graham, I.A. (1999). Long-chain acyl-CoA oxidases of Arabidopsis. Plant J. 20 , 1-13. http://www.ncbi.nlm.nih.gov/pubmed/10571860 Pinfield-Wells, H., Rylott, E.L., Gilday, A.D., Graham, S., Job, K., Larson, T.R., and Graham, I.A. (2005). Sucrose rescues seedling establishment but not germination of Arabidopsis mutants disrupted in peroxisomal fatty acid catabolism. Pl…
			AT1G06290	0.773001	0.00160472	acyl-CoA oxidase 3(ACX3)	Fatty Acid Degradation	Acyl-CoA Oxidase	Eastmond, P.J., Hooks, M., and Graham, I.A. (2000). The Arabidopsis acyl-CoA oxidase gene family. Biochemical Society Transactions 28 , 755-757. http://www.ncbi.nlm.nih.gov/pubmed/11171196 Rylott, E.L., Rogers, C.A., Gilday, A.D., Edgell, T., Larson, T.R., and Graham, I.A. (2003). Arabidopsis mutants in short- and medium-chain acyl-CoA oxidase activities accumulate acyl-CoAs and reveal that fatty…
			AT3G51840	0.580006	6.63443e-05	acyl-CoA oxidase 4(ACX4)	Fatty Acid Degradation	Acyl-CoA Oxidase	Hayashi, H., De Bellis, L., Ciurli, A., Kondo, M., Hayashi, M., and Nishimura, R. (1999). A novel acyl-CoA oxidase that can oxidize short-chain acyl-CoA in plant peroxisomes. J. Biol. Chem. 274 , 12715-12721. http://www.ncbi.nlm.nih.gov/pubmed/12481085 Rylott, E.L., Rogers, C.A., Gilday, A.D., Edgell, T., Larson, T.R., and Graham, I.A. (2003). Arabidopsis mutants in short- and medium-chain acyl-C…
			AT2G35690	0.918661	0.0442728	acyl-CoA oxidase 5(ACX5)	Fatty Acid Degradation	Acyl-CoA Oxidase	Adham, A.R., Zolman, B.K., Millius, A., and Bartel, B. (2005). Mutations in Arabidopsis acyl-CoA oxidase genes reveal distinct and overlapping roles in beta-oxidation. Plant J. 41 , 859-874. http://www.ncbi.nlm.nih.gov/pubmed/15743450
			AT1G49430	0.938625	0.0861062	long-chain acyl-CoA synthetase 2(LACS2)	Fatty Acid Degradation	Long-Chain Acyl-CoA Synthetase	Pulsifer, I.P., Kluge, S., and Rowland, O. (2012). Arabidopsis LONG-CHAIN ACYL-COA SYNTHETASE 1 (LACS1), LACS2, and LACS3 facilitate fatty acid uptake in yeast. Plant Physiology and Biochemistry 51 , 31-39. http://www.ncbi.nlm.nih.gov/pubmed/22153237 Schnurr, J., Shockey, J., and Browse, J. (2004). The acyl-CoA synthetase encoded by LACS2 is essential for normal cuticle development in Arabidopsis…
			AT5G24210	2.52596	0.0741807	alpha/beta-Hydrolases superfamily protein(AT5G24210)	Lipase	Lipid Acylhydrolase-like
			AT5G24220	3.55254	0.0119498	Lipase class 3-related protein(AT5G24220)	Lipase	Lipid Acylhydrolase-like
			AT5G18630	0.906647	0.00701954	alpha/beta-Hydrolases superfamily protein(AT5G18630)	Triacylglycerol Metabolism	Triacylglycerol Lipase (TAGL)
			AT5G18640	1.69059	4.66751e-08	alpha/beta-Hydrolases superfamily protein(AT5G18640)	Triacylglycerol Metabolism	Triacylglycerol Lipase (TAGL)
			AT4G18550	1.5577	8.60389e-07	alpha/beta-Hydrolases superfamily protein(DSEL)	Triacylglycerol Metabolism	Acylhydrolase (DAD1-like)	Kim, E. Y., Seo, Y. S., & Kim, W. T. (2011). AtDSEL, an Arabidopsis cytosolic DAD1-like acylhydrolase, is involved in negative regulation of storage oil mobilization during seedling establishment. J Plant Physiol, 168(14), 1705-1709. https://doi.org/10.1016/j.jplph.2011.03.004
			AT2G15230	1.14412	0.000261767	lipase 1(LIP1)	Triacylglycerol Metabolism	Triacylglycerol Lipase (TAGL)	El-Kouhen, K., Blangy, S., Ortiz, E., Gardies, A.-M., Ferte, N., and Arondel, V. (2005). Identification and characterization of a triacylglycerol lipase in Arabidopsis homologous to mammalian acid lipases. FEBS Lett. 579 , 6067-6073. http://www.sciencedirect.com/science?_ob=ArticleURL&_udi=B6T36-4H8FTSY-K&_user=10&_rdoc=1&_fmt=&_orig=search&_sort=d&view=c&_acct=C000050221&_version=1&_urlVersion=0…
			AT5G04040	0.957069	0.0805803	Patatin-like phospholipase family protein(SDP1)	Triacylglycerol Metabolism	Triacylglycerol Lipase (TAGL)	Eastmond, P.J. (2006). SUGAR-DEPENDENT1 encodes a patatin domain triacylglycerol lipase that initiates storage oil breakdown in germinating Arabidopsis seeds. Plant Cell 18 , 665-675. http://www.pubmedcentral.nih.gov/articlerender.fcgi?tool=pubmed&pubmedid=16473965
			AT5G13640	0.715673	0.0166903	phospholipid:diacylglycerol acyltransferase(PDAT)	Triacylglycerol Metabolism	Phospholipid : Diacylglycerol Acyltransferase	Dahlqvist, A., Stahl, U., Lenman, M., Banas, A., Lee, M., Sandager, L., Ronne, H., and Stymne, H. (2000). Phospholipid:diacylglycerol acyltransferase: An enzyme that catalyzes the acyl-CoA-independent formation of triacylglycerol in yeast and plants. Proc. Natl. Acad. Sci. USA 97 , 6487-6492. http://www.ncbi.nlm.nih.gov/pubmed/10829075 Stahl, U., Carlsson, A.S., Lenman, M., Dahlqvist, A., Huang, …
			AT5G48370	0.913237	0.0456472	Thioesterase/thiol ester dehydrase-isomerase superfamily protein(AT5G48370)	Lipase	Acyl-CoA Thioesterase
			AT5G44190	-0.92179	0.0557196	GOLDEN2-like 2(GLK2)	Chloroplast Lipid Metabolism	golden2-like	Kobayashi, K., Fujii, S., Sasaki, D., Baba, S., Ohta, H., Masuda, T., and Wada, H. (2014). Transcriptional regulation of thylakoid galactolipid biosynthesis coordinated with chlorophyll biosynthesis during the development of chloroplasts in Arabidopsis. Frontiers in Plant Science 5 ,272. http://www.ncbi.nlm.nih.gov/pubmed/24966866
			AT2G33510	-1.11704	0.0807567	ATP-dependent RNA helicase(AT2G33510)	Cuticle	a WW domain-containing unknown protein	Wu, R., Li, S., He, S., Wassmann, F., Yu, C., Qin, G., Schreiber, L., Qu, L.J., and Gu, H. (2011). CFL1, a WW domain protein, regulates cuticle development by modulating the function of HDG1, a class IV homeodomain transcription factor, in rice and Arabidopsis. Plant Cell. 23 , 3392-3411. http://www.ncbi.nlm.nih.gov/pubmed/21954461
			AT3G55290	-0.798355	0.076344	NAD(P)-binding Rossmann-fold superfamily protein(AT3G55290)	Fatty Acid Biosynthesis	Ketoacyl-ACP Reductase	Fisher, M., Sedelnikova, S.E., Martindale, W., Thomas, N.C., Simon, J.W., Slabas, A.R., and Rafferty, J.B. (2000). Crystallization of the NADP-dependent beta-keto acyl-carrier protein reductase from Brassica napus. Acta Crystallogr D 56 , 86-88. http://www.ncbi.nlm.nih.gov/sites/entrez?db=pubmed&cmd=search&term=10666637
			AT3G02620	-0.676441	0.0739012	Plant stearoyl-acyl-carrier-protein desaturase family protein(AT3G02620)	Fatty Acid Biosynthesis	Stearoyl-ACP Desaturase	Kachroo, A., Shanklin, J., Whittle, E., Lapchyk, L., Hildebrand, D., and Kachroo, P. (2007). The Arabidopsis stearoyl-acyl carrier protein-desaturase family and the contribution of leaf isoforms to oleic acid synthesis. Plant Molecular Biology 63 , 257-271. http://www.ncbi.nlm.nih.gov/pubmed/17072561
			AT3G22580	-2.42099	0.0699092	Bifunctional inhibitor/lipid-transfer protein/seed storage 2S albumin superfamily protein(AT3G22580)	Lipid Transport/Binding	Lipid Transfer Protein
			AT5G05960	-1.09215	0.0490762	Bifunctional inhibitor/lipid-transfer protein/seed storage 2S albumin superfamily protein(AT5G05960)	Lipid Transport/Binding	Lipid Transfer Protein
			AT3G20320	-0.659754	0.034326	trigalactosyldiacylglycerol2(ABCI15)	Lipid Transport/Binding	Phosphatidic Acid-Binding Protein	Awai, K., Xu, C.C., Tamot, B., and Benning, C. (2006). A phosphatidic acid-binding protein of the chloroplast inner envelope membrane involved in lipid trafficking. Proc. Natl. Acad. Sci. USA 103 , 10817-10822. http://www.ncbi.nlm.nih.gov/pubmed/16818883
			AT2G06925	-0.72115	0.0980223	Phospholipase A2 family protein(PLA2-ALPHA)	Phospholipid Metabolism	Phospholipase A	Froidure, S., Canonne, J., Daniel, X., Jauneau, A., Briere, C., Roby, D., and Rivas, S. (2010). AtsPLA(2)-alpha nuclear relocalization by the Arabidopsis transcription factor AtMYB30 leads to repression of the plant defense response. Proceedings of the National Academy of Sciences of the United States of America 107 ,15281-15286. http://www.ncbi.nlm.nih.gov/pubmed/20696912
			AT1G80860	-0.896173	0.0929178	phospholipid N-methyltransferase(PLMT)	Phospholipid Metabolism	N-methylphospholipid methyltransferase	Keogh, M.R., Courtney, P.D., Kinney, A.J., and Dewey, R.E. (2009). Functional characterization of phospholipid N-methyltransferases from Arabidopsis and soybean. J. Biol. Chem. 284 , 15439-15447. http://www.ncbi.nlm.nih.gov/pubmed/19366698
			AT1G73600	-1.36582	0.000533816	S-adenosyl-L-methionine-dependent methyltransferases superfamily protein(AT1G73600)	Phospholipid Metabolism	Phosphoethanolamine N-Methyltransferase	Cruz-Ramirez, A., Lopez-Bucio, J., Ramirez-Pimentel, G., Zurita-Silva, A., Sanchez-Calderon, L., Ramirez-Chavez, E., Gonzalez-Ortega, E., and Herrera-Estrella, L. (2004). The xipot1 mutant of Arabidopsis reveals a critical role for phospholipid metabolism in root system development and epidermal cell integrity. Plant Cell 16 , 2020-2034. http://www.ncbi.nlm.nih.gov/pubmed/15295103
			AT1G45201	-1.2542	0.0321718	triacylglycerol lipase-like 1(TLL1)	Triacylglycerol Metabolism	Triacylglycerol Lipase (TAGL)
			AT1G53940	-0.85289	0.0133713	GDSL-motif lipase 2(GLIP2)	Lipase	GDSL-Motif Lipase	Lee, D.S., Kim, B.K., Kwon, S.J., Jin, H.C., and Park, O.K. (2009). Arabidopsis GDSL lipase 2 plays a role in pathogen defense via negative regulation of auxin signaling. Biochemical and Biophysical Research Communications 379 ,1038-1042. http://www.ncbi.nlm.nih.gov/pubmed/19146828
			AT1G14185	-1.0034	0.0798973	Glucose-methanol-choline (GMC) oxidoreductase family protein(AT1G14185)	Unknown	0
atg9/WT	+N	Leaf	AT2G40220	-26.4505	0.000937198	Integrase-type DNA-binding superfamily protein(ABI4)	Triacylglycerol Biosynthesis	Abscisic Acid Insensitive (ABI) transcription factors	Yang, Y., Yu, X., Song, L., and An, C. (2011). ABI4 Activates DGAT1 Expression in Arabidopsis Seedlings during Nitrogen Deficiency. Plant Physiology 156 , 873-883. http://www.ncbi.nlm.nih.gov/pubmed/21515696 Finkelstein, R.R., Wang, M.L., Lynch, T.J., Rao, S., and Goodman, H.M. (1998). The Arabidopsis abscisic acid response locus ABI4 encodes an APETALA2 domain protein. Plant Cell 10 ,1043-1054. …
atg9/WT	+N	Root	AT1G48300	0.722999	0.00475223	diacylglycerol acyltransferase(DGAT3) Arabidopsis thaliana	Triacylglycerol Biosynthesis	Acyl-CoA : Diacylglycerol Acyltransferase	Saha, S., Enugutti, B., Rajakumari, S., and Rajasekharan, R. (2006). Cytosolic triacylglycerol biosynthetic pathway in oilseeds: Molecular cloning and expression of peanut cytosolic diacylglycerol acyltransferase. Plant Physiol. 141 , 1533-1543. http://www.ncbi.nlm.nih.gov/pubmed/16798944 Hernandez, M.L., Whitehead, L., He, Z.S., Gazda, V., Gilday, A., Kozhevnikova, E., Vaistij, F.E., Larson, T.R…
			AT2G15090	-1.31197	0.0505584	3-ketoacyl-CoA synthase 8(KCS8) Arabidopsis thaliana	Fatty Acid Elongation	Ketoacyl-CoA Synthase
			AT1G27950	-1.10745	0.0554345	glycosylphosphatidylinositol-anchored lipid protein transfer 1(LTPG1) Arabidopsis thaliana	Phospholipid Signaling	Lipid Transfer Protein	Borner, G.H.H., Sherrier, D.J., Weimar, T., Michaelson, L.V., Hawkins, N.D., MacAskill, A., Napier, J.A., Beale, M.H., Lilley, K.S., and Dupree, P. (2005). Analysis of detergent-resistant membranes in Arabidopsis. Evidence for plasma membrane lipid rafts. Plant Physiology 137 , 104-116. http://dx.doi.org/10.1104/pp.104.053041 Borner, G.H.H., Lilley, K.S., Stevens, T.J., and Dupree, P. (2003). Ide…
atg9/WT	-N	Leaf	AT1G54570	1.81185	0.00208582	Esterase/lipase/thioesterase family protein(PES1)	Wax Esters	phytyl ester synthase	Lippold, F., vom Dorp, K., Abraham, M., Holzl, G., Wewer, V., Yilmaz, J.L., Lager, I., Montandon, C., Besagni, C., Kessler, F., Stymne, S., and Dormann, P. (2012). Fatty Acid Phytyl Ester Synthesis in Chloroplasts of Arabidopsis. Plant Cell 24 ,2001-2014. http://www.ncbi.nlm.nih.gov/pubmed/22623494
			AT2G18730	0.597071	0.0620575	diacylglycerol kinase 3(DGK3)	Phospholipid Metabolism	Diacylglycerol Kinase	Tan, W. J., Yang, Y. C., Zhou, Y., Huang, L. P., Xu, L., Chen, Q. F., Yu, L. J., & Xiao, S. (2018). DIACYLGLYCEROL ACYLTRANSFERASE and DIACYLGLYCEROL KINASE Modulate Triacylglycerol and Phosphatidic Acid Production in the Plant Response to Freezing Stress. Plant Physiol, 177(3), 1303-1318. https://doi.org/10.1104/pp.18.00402
			AT1G70680	2.95553	0.0230588	Caleosin-related family protein(AT1G70680)	Unknown	Caleosin
			AT5G15530	-1.13044	0.0497439	biotin carboxyl carrier protein 2(BCCP2)	Fatty Acid Biosynthesis	Biotin Carboxyl Carrier Protein; subunit of Heteromeric ACCase	Chen, M.J., Mooney, B.P., Hajduch, M., Joshi, T., Zhou, M.Y., Xu, D., and Thelen, J.J. (2009). System Analysis of an Arabidopsis Mutant Altered in de Novo Fatty Acid Synthesis Reveals Diverse Changes in Seed Composition and Metabolism. Plant Physiology 150 , 27-41. http://www.ncbi.nlm.nih.gov/pubmed/19279196 Reverdatto, S., Beilinson, V., and Nielsen, N.C. (1999). A multisubunit acetyl coenzyme A…
			AT3G02620	-2.78739	0.072803	Plant stearoyl-acyl-carrier-protein desaturase family protein(AT3G02620)	Fatty Acid Biosynthesis	Stearoyl-ACP Desaturase	Kachroo, A., Shanklin, J., Whittle, E., Lapchyk, L., Hildebrand, D., and Kachroo, P. (2007). The Arabidopsis stearoyl-acyl carrier protein-desaturase family and the contribution of leaf isoforms to oleic acid synthesis. Plant Molecular Biology 63 , 257-271. http://www.ncbi.nlm.nih.gov/pubmed/17072561
			AT3G23510	-3.52978	0.0372743	Cyclopropane-fatty-acyl-phospholipid synthase(AT3G23510)	Fatty Acid Metabolism	Cyclopropane Fatty Acid Synthase
			AT3G18280	-1.34608	0.0555262	Bifunctional inhibitor/lipid-transfer protein/seed storage 2S albumin superfamily protein(AT3G18280)	Lipid Transport/Binding	Lipid Transfer Protein
			AT2G44300	-0.980421	0.0108006	Bifunctional inhibitor/lipid-transfer protein/seed storage 2S albumin superfamily protein(AT2G44300)	Lipid Transport/Binding	Lipid Transfer Protein
			AT1G30370	-2.36251	0.0259446	alpha/beta-Hydrolases superfamily protein(DLAH)	Phospholipid Metabolism	Acylhydrolase (DAD1-like),sn-1-specific acylhydrolase	Seo, Y.S., Kim, E.Y., and Kim, W.T. (2011). The Arabidopsis sn-1-specific mitochondrial acylhydrolase AtDLAH is positively correlated with seed viability. Journal of Experimental Botany 62 , 5683-5698. http://www.ncbi.nlm.nih.gov/pubmed/21856645
atg9/WT	-N	Root	AT1G07720	-1.22069	0.00490818	3-ketoacyl-CoA synthase 3(KCS3) Arabidopsis thaliana	Fatty Acid Elongation	Ketoacyl-CoA Synthase	Suh, M.C., Samuels, A.L., Jetter, R., Kunst, L., Pollard, M., Ohlrogge, J., and Beisson, F. (2005). Cuticular lipid composition, surface structure, and gene expression in Arabidopsis stem epidermis. Plant Physiol. 139 , 1649-1665. http://www.pubmedcentral.nih.gov/articlerender.fcgi?artid=1310549&tool=pmcentrez
			AT1G68530	-1.38195	0.0581172	3-ketoacyl-CoA synthase 6(KCS6) Arabidopsis thaliana	Fatty Acid Elongation	Ketoacyl-CoA Synthase	Millar, A.A., Clemens, S., Zachgo, S., Giblin, E.M., Taylor, D.C., and Kunst, L. (1999). CUT1, an Arabidopsis gene required for cuticular wax biosynthesis and pollen fertility, encodes a very-long-chain fatty acid condensing enzyme. Plant Cell 11 , 825-838. http://www.ncbi.nlm.nih.gov/pubmed/10330468 Fiebig, A., Mayfield, J.A., Miley, N.L., Chau, S., Fischer, R.L., and Preuss, D. (2000). Alterati…
			AT2G15050	-1.80855	0.0334906	lipid transfer protein(LTP) Arabidopsis thaliana	Lipid Transport/Binding	Lipid Transfer Protein
			AT1G45201	-1.33124	0.0366647	triacylglycerol lipase-like 1(TLL1) Arabidopsis thaliana	Triacylglycerol Metabolism	Triacylglycerol Lipase (TAGL)
						Pathway classes
						Degradation
						Triacylglycerol metabolism
						Lipase
						Fatty acid degradation
						Biosynthesis
						Cuticle/wax esters
						FA biosynthsis/elongation/metabolism
						Chloroplast lipid metabolism
						TAG biosynthesis
						Lipid reorganization
						Lipid transport/binding
						Phospholipid metabolism
						Signaling
						Oxylipin metabolism
						Phospholipid signaling (PI)
						Sphingolipids
